# Supplementary material for: Vitamins D3 and D2 have marked but different global effects on gene expression in a rat oligodendrocyte precursor cell line
Source: Mol Med. 2020 Apr 9;26:32. doi: 10.1186/s10020-020-00153-7 (PMC7146914; doi:10.1186/s10020-020-00153-7)
Supplement: Supplementary file 1 — Additional file 1. Summary of all significant differences identified in the study (only microarray probes annotated with an Entrez gene identifier are considered). A complete description of the data reported is provided in the README sheet (xlsx 1.8 MB). [file 10020_2020_153_MOESM1_ESM.xlsx]

## Sheet: Sheet2
ProbeName	SystematicName	REFSEQ	ENTREZID	GENENAME	SYMBOL	logFC.D2_24hvCtrl_24h	adj.P.Val.D2_24hvCtrl_24h	logFC.D3_24hvCtrl_24h	adj.P.Val.D3_24hvCtrl_24h	logFC.D3_24hvD2_24h	adj.P.Val.D3_24hvD2_24h	logFC.D2_72hvCtrl_72h	adj.P.Val.D2_72hvCtrl_72h	logFC.D3_72hvCtrl_72h	adj.P.Val.D3_72hvCtrl_72h	logFC.D3_72hvD2_72h	adj.P.Val.D3_72hvD2_72h	logFC.Ctrl_72hvCtrl_24h	adj.P.Val.Ctrl_72hvCtrl_24h	sig.D2_24hvCtrl_24h	sig.D3_24hvCtrl_24h	sig.D3_24hvD2_24h	sig.D2_72hvCtrl_72h	sig.D3_72hvCtrl_72h	sig.D3_72hvD2_72h	sig.Ctrl_72hvCtrl_24h	sum_sig	Fig.4A	Fig.4C	Fig.4B	Fig.4D	Fig.5	Cluster.No._Fig.2	Cluster.Col._Fig.2	Cluster.No._Fig.3	Cluster.Col._Fig.3
A_42_P643574	NM_001106795	NM_001106795	300259	aladin WD repeat nucleoporin	Aaas	-0.0972681	1	0.119508	0.999992	0.216776	0.999989	-0.810788	2.24851e-05	-0.605837	0.00119448	0.204951	0.999997	0.0684266	0.999998	0	0	0	-1	-1	0	0	2	NA	Down.Nc	NA	Down.Nc	NA	2	dodgerblue3	NA	NA
A_42_P589190	NM_023104	NM_023104	65984	acetoacetyl-CoA synthetase	Aacs	-0.0529876	1	0.113486	0.999992	0.166474	0.999989	-0.224116	0.341553	-0.353002	0.0198623	-0.128886	0.999997	0.108787	0.999998	0	0	0	0	-1	0	0	1	NA	NA	NA	Down.Nc	NA	2	dodgerblue3	NA	NA
A_44_P561113	XM_006253495	XM_006253495	498685	AhpC/TSA antioxidant enzyme domain containing 1	Aaed1	0.0902224	1	-0.116029	0.999992	-0.206252	0.919256	0.381824	0.000791856	0.358546	0.00192429	-0.0232785	0.999997	-0.13642	0.999998	0	0	0	1	1	0	0	2	NA	Up.Nc	NA	Up.Nc	NA	5	lightpink2	NA	NA
A_44_P1108215	XM_006243223	XM_006243223	171435	alpha- and gamma-adaptin binding protein	Aagab	0.125329	1	0.057294	0.999992	-0.0680346	0.999989	-0.270638	0.0329477	-0.154028	0.719657	0.11661	0.999997	0.212159	0.346109	0	0	0	-1	0	0	0	1	NA	Down.Nc	NA	NA	NA	6	firebrick2	NA	NA
A_43_P17957	NM_001108493	NM_001108493	361606	adipogenesis associated, Mth938 domain containing	Aamdc	0.275681	1	0.254311	0.627877	-0.0213702	0.999989	0.98292	4.62095e-07	1.23944	4.58978e-09	0.256523	0.999997	0.00269036	0.999998	0	0	0	1	1	0	0	2	NA	Up.Nc	NA	Up.Nc	NA	5	lightpink2	NA	NA
A_42_P799702	NM_145093	NM_145093	246323	alanine and arginine rich domain containing protein	Aard	-0.0284866	1	0.00696608	0.999992	0.0354527	0.999989	-0.781041	1.00644e-12	-0.74054	3.22556e-12	0.0405011	0.999997	0.466746	1.22479e-06	0	0	0	-1	-1	0	1	3	NA	Down.Up	NA	Down.Up	NA	1	lightskyblue2	1	lightskyblue2
A_64_P117909	NM_001034109	NM_001034109	619440	alanyl-tRNA synthetase domain containing 1	Aarsd1	-0.0690195	1	0.0544495	0.999992	0.123469	0.999989	-0.341553	0.0109674	-0.317439	0.022633	0.0241133	0.999997	-0.045279	0.999998	0	0	0	-1	-1	0	0	2	NA	Down.Nc	NA	Down.Nc	NA	2	dodgerblue3	NA	NA
A_44_P308925	NM_031003	NM_031003	81632	4-aminobutyrate aminotransferase	Abat	-0.0529215	1	-0.112697	0.999992	-0.0597759	0.999989	0.306802	0.0386875	0.252617	0.152935	-0.0541853	0.999997	-0.00847239	0.999998	0	0	0	1	0	0	0	1	NA	Up.Nc	NA	NA	NA	5	lightpink2	NA	NA
A_42_P594228	NM_001281824	NM_001281824	303638	ATP-binding cassette, subfamily A (ABC1), member 8a	Abca8a	-0.394953	0.00108528	-0.266051	0.100338	0.128902	0.999989	-0.373089	0.000615072	-0.201094	0.313736	0.171995	0.999997	0.225745	0.268453	-1	0	0	-1	0	0	0	2	Down.Nc	Down.Nc	NA	NA	NA	6	firebrick2	NA	NA
A_44_P1095946	XM_017604166	XM_017604166	287788	ATP binding cassette subfamily A member 9	Abca9	0.285028	0.427259	0.131721	0.999992	-0.153306	0.999989	1.15352	1.25633e-11	1.2575	1.68255e-12	0.103977	0.999997	0.0335273	0.999998	0	0	0	1	1	0	0	2	NA	Up.Nc	NA	Up.Nc	NA	5	lightpink2	NA	NA
A_44_P1082953	NM_001012166	NM_001012166	361439	ATP binding cassette subfamily B member 10	Abcb10	0.0828652	1	-0.0192502	0.999992	-0.102115	0.999989	-0.297435	0.0374822	-0.293265	0.0411692	0.00417063	0.999997	0.107132	0.999998	0	0	0	-1	-1	0	0	2	NA	Down.Nc	NA	Down.Nc	NA	2	dodgerblue3	NA	NA
A_42_P630463	NM_022238	NM_022238	63886	ATP binding cassette subfamily B member 9	Abcb9	0.424112	0.0349759	0.438266	0.0135515	0.0141546	0.999989	0.243478	0.305969	0.0986664	1	-0.144811	0.999997	0.400847	0.0277629	1	1	0	0	0	0	1	3	Up.Up	NA	Up.Up	NA	NA	5	lightpink2	2	dodgerblue3
A_64_P117031	NM_022281	NM_022281	24565	ATP binding cassette subfamily C member 1	Abcc1	-0.161743	1	-0.272018	0.151972	-0.110275	0.999989	0.195852	0.427704	0.180916	0.537817	-0.0149355	0.999997	-0.320534	0.0339342	0	0	0	0	0	0	-1	1	NA	NA	NA	NA	NA	8	darkorange1	6	firebrick2
A_44_P1153132	XM_017597846	XM_017597846	116721	ATP binding cassette subfamily C member 5	Abcc5	-0.112123	1	0.164139	0.999992	0.276262	0.941916	0.39394	0.0696317	0.577727	0.00278925	0.183786	0.999997	-0.490659	0.0297901	0	0	0	0	1	0	-1	2	NA	NA	NA	Up.Down	NA	11	khaki1	5	lightpink2
A_64_P133967	NM_033352	NM_033352	84356	ATP binding cassette subfamily D member 2	Abcd2	0.916994	3.23199e-09	0.730864	3.72521e-07	-0.18613	0.999989	0.721132	1.37751e-07	0.762658	3.87807e-08	0.0415266	0.999997	0.427029	0.00350475	1	1	0	1	1	0	1	5	Up.Up	Up.Up	Up.Up	Up.Up	NA	5	lightpink2	2	dodgerblue3
A_43_P11570	NM_012804	NM_012804	25270	ATP binding cassette subfamily D member 3	Abcd3	0.0814891	1	-0.2045	0.442299	-0.285989	0.107736	0.314222	0.00349305	0.251038	0.0512406	-0.0631834	0.999997	-0.138648	0.999998	0	0	0	1	0	0	0	1	NA	Up.Nc	NA	NA	NA	8	darkorange1	NA	NA
A_44_P1041791	NM_001109883	NM_001109883	85493	ATP binding cassette subfamily F member 1	Abcf1	-0.0122152	1	0.060969	0.999992	0.0731842	0.999989	-0.38838	0.00763381	-0.319469	0.0467177	0.0689101	0.999997	0.0745524	0.999998	0	0	0	-1	-1	0	0	2	NA	Down.Nc	NA	Down.Nc	NA	2	dodgerblue3	NA	NA
A_44_P1115742	XM_006256233	XM_006256233	85264	ATP binding cassette subfamily G member 1	Abcg1	-0.350148	0.144499	-0.462682	0.00456176	-0.112534	0.999989	-0.779789	2.69501e-07	-0.822378	8.50656e-08	-0.0425893	0.999997	-0.192631	0.739794	0	-1	0	-1	-1	0	0	3	NA	Down.Nc	Down.Nc	Down.Nc	Down.Nc	3	darkseagreen3	NA	NA
A_44_P237994	NM_053502	NM_053502	85264	ATP binding cassette subfamily G member 1	Abcg1	-0.603663	0.00077464	-0.587492	0.000781261	0.0161717	0.999989	-1.36306	3.02054e-11	-1.3985	1.57232e-11	-0.0354371	0.999997	-0.165474	0.934639	-1	-1	0	-1	-1	0	0	4	Down.Nc	Down.Nc	Down.Nc	Down.Nc	NA	3	darkseagreen3	NA	NA
A_44_P1110956	XM_008768732	XM_008768732	303953	abhydrolase domain containing 10	Abhd10	0.138783	1	0.257611	0.134927	0.118827	0.999989	-0.305937	0.0110165	-0.1739	0.5484	0.132037	0.999997	0.326366	0.0113121	0	0	0	-1	0	0	1	2	NA	Down.Up	NA	NA	NA	12	sienna	4	forestgreen
A_64_P058744	NM_001123352	NM_001123352	303953	abhydrolase domain containing 10	Abhd10	0.0868674	1	0.0427799	0.999992	-0.0440875	0.999989	-0.42879	0.00285296	-0.356712	0.0201483	0.072078	0.999997	0.207621	0.619095	0	0	0	-1	-1	0	0	2	NA	Down.Nc	NA	Down.Nc	NA	1	lightskyblue2	NA	NA
A_64_P026828	NM_001009670	NM_001009670	300982	abhydrolase domain containing 14A	Abhd14a	0.0137056	1	-0.0271001	0.999992	-0.0408057	0.999989	0.282771	0.0449956	0.285858	0.0395073	0.00308743	0.999997	0.237643	0.261427	0	0	0	1	1	0	0	2	NA	Up.Nc	NA	Up.Nc	NA	7	sandybrown	NA	NA
A_44_P470565	NM_212531	NM_212531	361796	abhydrolase domain containing 16A	Abhd16a	0.126304	1	0.126487	0.999992	0.000182687	0.999989	0.655039	1.29798e-09	0.699984	2.48925e-10	0.0449455	0.999997	-0.211207	0.316642	0	0	0	1	1	0	0	2	NA	Up.Nc	NA	Up.Nc	NA	5	lightpink2	NA	NA
A_44_P249976	NM_001014028	NM_001014028	309399	abhydrolase domain containing 17B	Abhd17b	0.278309	0.240612	0.0792541	0.999992	-0.199055	0.999989	0.39387	0.000912756	0.472978	4.07882e-05	0.0791079	0.999997	0.145334	0.999998	0	0	0	1	1	0	0	2	NA	Up.Nc	NA	Up.Nc	NA	5	lightpink2	NA	NA
A_42_P675041	NM_001100736	NM_001100736	361601	abhydrolase domain containing 17C	Abhd17c	-0.0968857	1	-0.140297	0.999992	-0.0434116	0.999989	-0.434498	0.000183202	-0.305604	0.0209909	0.128894	0.999997	-0.0721776	0.999998	0	0	0	-1	-1	0	0	2	NA	Down.Nc	NA	Down.Nc	NA	2	dodgerblue3	NA	NA
A_64_P111791	NM_001025039	NM_001025039	499602	abhydrolase domain containing 18	Abhd18	0.209299	1	0.141783	0.999992	-0.0675159	0.999989	0.139462	0.84914	0.246892	0.14329	0.10743	0.999997	0.423492	0.00126315	0	0	0	0	0	0	1	1	NA	NA	NA	NA	NA	7	sandybrown	3	darkseagreen3
A_43_P23203	NM_001106162	NM_001106162	291793	abhydrolase domain containing 3	Abhd3	-0.0839146	1	-0.0148731	0.999992	0.0690415	0.999989	-0.390437	0.0336524	-0.372249	0.0464785	0.0181878	0.999997	0.00164968	0.999998	0	0	0	-1	-1	0	0	2	NA	Down.Nc	NA	Down.Nc	NA	2	dodgerblue3	NA	NA
A_42_P814056	NM_001108866	NM_001108866	364380	abhydrolase domain containing 4	Abhd4	0.309686	0.00830501	0.0600922	0.999992	-0.249594	0.210093	1.23243	4.63289e-17	1.28865	1.53912e-17	0.0562178	0.999997	0.107211	0.999998	1	0	0	1	1	0	0	3	Up.Nc	Up.Nc	NA	Up.Nc	NA	5	lightpink2	NA	NA
A_42_P606890	NM_173143	NM_173143	286928	abl-interactor 2	Abi2	0.0542072	1	-0.0368723	0.999992	-0.0910795	0.999989	0.315592	0.026541	0.293778	0.0487851	-0.021814	0.999997	-0.200793	0.587168	0	0	0	1	1	0	0	2	NA	Up.Nc	NA	Up.Nc	NA	8	darkorange1	NA	NA
A_44_P109514	NM_001001514	NM_001001514	360958	actin binding LIM protein family, member 2	Ablim2	-0.115997	1	0.0032714	0.999992	0.119269	0.999989	-0.791409	4.47352e-08	-0.773611	6.56751e-08	0.0177974	0.999997	0.588427	5.65965e-05	0	0	0	-1	-1	0	1	3	NA	Down.Up	NA	Down.Up	NA	1	lightskyblue2	1	lightskyblue2
A_44_P1112876	XM_017599298	XM_017599298	360958	actin binding LIM protein family, member 2	Ablim2	-0.138937	1	-0.123437	0.999992	0.0154999	0.999989	-0.513212	4.19455e-05	-0.592129	2.80518e-06	-0.0789165	0.999997	0.304295	0.0772969	0	0	0	-1	-1	0	0	2	NA	Down.Nc	NA	Down.Nc	NA	1	lightskyblue2	NA	NA
A_64_P070008	NM_001099647	NM_001099647	685045	ABRA C-terminal like	Abracl	-0.17556	1	-0.320027	0.0302114	-0.144467	0.999989	-0.482656	2.49665e-05	-0.462616	4.98012e-05	0.0200401	0.999997	-0.169789	0.810616	0	-1	0	-1	-1	0	0	3	NA	Down.Nc	Down.Nc	Down.Nc	Down.Nc	2	dodgerblue3	NA	NA
A_64_P087915	NM_001005902	NM_001005902	297432	ankyrin repeat and BTB domain containing 1	Abtb1	-0.0263272	1	-0.00855356	0.999992	0.0177736	0.999989	0.43297	0.000376252	0.344038	0.00832073	-0.0889315	0.999997	-0.142889	0.999998	0	0	0	1	1	0	0	2	NA	Up.Nc	NA	Up.Nc	NA	5	lightpink2	NA	NA
A_44_P1007449	NM_001134537	NM_001134537	304500	acyl-CoA dehydrogenase family, member 10	Acad10	0.247174	0.371415	-0.0430185	0.999992	-0.290192	0.140374	0.756155	2.6399e-10	0.793133	8.01011e-11	0.0369782	0.999997	0.130887	0.999998	0	0	0	1	1	0	0	2	NA	Up.Nc	NA	Up.Nc	NA	5	lightpink2	NA	NA
A_42_P794748	NM_001108181	NM_001108181	315973	acyl-CoA dehydrogenase family, member 11	Acad11	0.122488	1	0.0816856	0.999992	-0.0408028	0.999989	0.632992	1.28812e-06	0.700999	1.51868e-07	0.0680069	0.999997	0.226003	0.428147	0	0	0	1	1	0	0	2	NA	Up.Nc	NA	Up.Nc	NA	5	lightpink2	NA	NA
A_44_P914323	XM_008759866	XM_008759866	25618	acyl-CoA dehydrogenase, short/branched chain	Acadsb	0.0441322	1	0.212661	0.460169	0.168529	0.999989	0.104697	0.999999	0.213448	0.249656	0.108751	0.999997	0.324927	0.0146702	0	0	0	0	0	0	1	1	NA	NA	NA	NA	NA	7	sandybrown	4	forestgreen
A_42_P606073	NM_012891	NM_012891	25363	acyl-CoA dehydrogenase, very long chain	Acadvl	0.129376	1	0.160577	0.991573	0.0312006	0.999989	0.0533126	0.999999	0.0708264	1	0.0175139	0.999997	0.293897	0.0389733	0	0	0	0	0	0	1	1	NA	NA	NA	NA	NA	7	sandybrown	1	lightskyblue2
A_43_P12154	NM_022190	NM_022190	58968	aggrecan	Acan	-0.448591	0.0266878	-0.561713	0.00098525	-0.113122	0.999989	-1.26363	7.60823e-11	-1.29583	4.00314e-11	-0.0322045	0.999997	0.229198	0.561017	-1	-1	0	-1	-1	0	0	4	Down.Nc	Down.Nc	Down.Nc	Down.Nc	NA	3	darkseagreen3	NA	NA
A_64_P100863	NM_001107999	NM_001107999	313772	ArfGAP with coiled-coil, ankyrin repeat and PH domains 3	Acap3	-0.240933	0.698082	-0.0802347	0.999992	0.160698	0.999989	0.026795	0.999999	0.0297965	1	0.00300147	0.999997	-0.33631	0.0229858	0	0	0	0	0	0	-1	1	NA	NA	NA	NA	NA	9	thistle3	5	lightpink2
A_44_P1088871	NM_017075	NM_017075	25014	acetyl-CoA acetyltransferase 1	Acat1	-0.136399	1	-0.0219807	0.999992	0.114419	0.999989	-0.275377	0.00622921	-0.371947	2.51579e-05	-0.0965707	0.999997	0.0484002	0.999998	0	0	0	-1	-1	0	0	2	NA	Down.Nc	NA	Down.Nc	NA	2	dodgerblue3	NA	NA
A_44_P1117335	NM_001006995	NM_001006995	308100	acetyl-CoA acetyltransferase 2	Acat2	-0.0519125	1	-0.0204652	0.999992	0.0314474	0.999989	-0.411584	0.00933567	-0.502947	0.000805336	-0.0913631	0.999997	0.0494852	0.999998	0	0	0	-1	-1	0	0	2	NA	Down.Nc	NA	Down.Nc	NA	2	dodgerblue3	NA	NA
A_44_P1359896	NM_001006995	NM_001006995	308100	acetyl-CoA acetyltransferase 2	Acat2	0.0372937	1	-0.00987003	0.999992	-0.0471638	0.999989	-0.330169	0.0659175	-0.349719	0.042429	-0.0195494	0.999997	0.0961593	0.999998	0	0	0	0	-1	0	0	1	NA	NA	NA	Down.Nc	NA	2	dodgerblue3	NA	NA
A_43_P18918	NM_001077635	NM_001077635	307170	acyl-CoA binding domain containing 5	Acbd5	-0.00531692	1	-0.314329	0.207846	-0.309012	0.482981	0.479248	0.00258367	0.35594	0.0445071	-0.123309	0.999997	-0.173974	0.880803	0	0	0	1	1	0	0	2	NA	Up.Nc	NA	Up.Nc	NA	8	darkorange1	NA	NA
A_64_P160869	XM_006254345	XM_006254345	307170	acyl-CoA binding domain containing 5	Acbd5	0.276901	0.842078	0.58266	0.000890924	0.305759	0.542538	-0.017175	0.999999	0.127526	0.906551	0.144701	0.999997	0.776288	1.22741e-05	0	1	0	0	0	0	1	2	NA	NA	Up.Up	NA	Up.Up	7	sandybrown	4	forestgreen
A_44_P1082643	NM_001011906	NM_001011906	289125	acyl-CoA binding domain containing 6	Acbd6	-0.0617676	1	-0.43907	0.0270661	-0.377303	0.236201	0.136575	0.869174	0.0772174	1	-0.059358	0.999997	-0.206509	0.720465	0	-1	0	0	0	0	0	1	NA	NA	Down.Nc	NA	Down.Nc	4	forestgreen	NA	NA
A_44_P674018	NM_001107943	NM_001107943	313339	alkaline ceramidase 2	Acer2	-0.0831136	1	-0.210588	0.590577	-0.127474	0.999989	-0.472164	0.000130368	-0.440538	0.000369208	0.0316264	0.999997	0.285018	0.113835	0	0	0	-1	-1	0	0	2	NA	Down.Nc	NA	Down.Nc	NA	6	firebrick2	NA	NA
A_64_P105872	NM_001170468	NM_001170468	305884	apoptotic chromatin condensation inducer 1	Acin1	-0.0354087	1	-0.548429	0.0603875	-0.51302	0.239139	0.28073	0.429	0.166379	0.808457	-0.114351	0.999997	-0.778099	0.00300278	0	0	0	0	0	0	-1	1	NA	NA	NA	NA	NA	4	forestgreen	6	firebrick2
A_44_P252483	NM_053352	NM_053352	84348	atypical chemokine receptor 3	Ackr3	0.345341	0.202663	0.32861	0.133938	-0.0167309	0.999989	0.600887	5.95726e-05	0.783793	4.89186e-07	0.182906	0.999997	0.187828	0.78472	0	0	0	1	1	0	0	2	NA	Up.Nc	NA	Up.Nc	NA	5	lightpink2	NA	NA
A_44_P1095075	XM_017603707	XM_017603707	685243	atypical chemokine receptor 4	Ackr4	0.051575	1	-0.00487436	0.999992	-0.0564494	0.999989	1.31301	3.28519e-13	1.25503	8.01589e-13	-0.0579858	0.999997	-0.0678419	0.999998	0	0	0	1	1	0	0	2	NA	Up.Nc	NA	Up.Nc	NA	5	lightpink2	NA	NA
A_64_P085112	NM_016987	NM_016987	24159	ATP citrate lyase	Acly	-0.0587122	1	-0.151551	0.999992	-0.0928391	0.999989	-0.298051	0.000497147	-0.291849	0.000695329	0.00620209	0.999997	0.119791	0.999998	0	0	0	-1	-1	0	0	2	NA	Down.Nc	NA	Down.Nc	NA	3	darkseagreen3	NA	NA
A_44_P1093517	XM_006225295	XM_006225295	681043	acyl-coenzyme A amino acid N-acyltransferase 1	Acnat1	-0.206794	1	0.230879	0.576228	0.437673	0.0452539	-0.057135	0.999999	0.168188	0.696216	0.225323	0.999997	0.158433	0.951038	0	0	1	0	0	0	0	1	NA	NA	NA	NA	NA	12	sienna	NA	NA
A_42_P470864	NM_001106111	NM_001106111	291135	acyl-CoA thioesterase 13	Acot13	-0.17599	1	-0.353634	0.00057809	-0.177644	0.999989	0.0609544	0.999999	0.00292968	1	-0.0580247	0.999997	-0.228652	0.146077	0	-1	0	0	0	0	0	1	NA	NA	Down.Nc	NA	Down.Nc	4	forestgreen	NA	NA
A_64_P067447	NM_001109440	NM_001109440	681337	acyl-CoA thioesterase 4	Acot4	0.00320751	1	-0.0549099	0.999992	-0.0581174	0.999989	-0.47665	0.00204044	-0.416585	0.00898258	0.0600643	0.999997	0.173829	0.874376	0	0	0	-1	-1	0	0	2	NA	Down.Nc	NA	Down.Nc	NA	2	dodgerblue3	NA	NA
A_64_P103921	NM_001146061	NM_001146061	26759	acyl-CoA thioesterase 7	Acot7	-0.21887	0.954114	-0.299907	0.0576934	-0.0810364	0.999989	-0.446704	0.000103617	-0.444428	0.000105657	0.002276	0.999997	-0.249979	0.195738	0	0	0	-1	-1	0	0	2	NA	Down.Nc	NA	Down.Nc	NA	2	dodgerblue3	NA	NA
A_42_P704148	XM_017599392	XM_017599392	83522	acyl-CoA oxidase 3, pristanoyl	Acox3	0.520442	0.000357239	0.613117	1.48202e-05	0.0926751	0.999989	0.746456	8.85492e-08	0.856747	4.35282e-09	0.110291	0.999997	0.377189	0.0162617	1	1	0	1	1	0	1	5	Up.Up	Up.Up	Up.Up	Up.Up	NA	5	lightpink2	2	dodgerblue3
A_43_P12077	NM_021262	NM_021262	24161	acid phosphatase 1	Acp1	-0.0990199	1	-0.31167	0.0683266	-0.21265	0.972279	-0.0257464	0.999999	-0.0574521	1	-0.0317058	0.999997	-0.391202	0.00580974	0	0	0	0	0	0	-1	1	NA	NA	NA	NA	NA	9	thistle3	6	firebrick2
A_44_P271769	NM_016988	NM_016988	24162	acid phosphatase 2, lysosomal	Acp2	0.0177734	1	-0.433114	0.0114193	-0.450888	0.0370776	0.51916	0.000416699	0.510776	0.000486939	-0.00838458	0.999997	-0.658192	3.76723e-05	0	-1	-1	1	1	0	-1	5	NA	Up.Down	Down.Down	Up.Down	Down.Down	8	darkorange1	6	firebrick2
A_44_P1105170	XM_006237379	XM_006237379	500316	acrosin binding protein	Acrbp	0.190532	1	0.301757	0.290172	0.111225	0.999989	0.419203	0.0160754	0.700239	1.88771e-05	0.281037	0.999997	-0.14367	0.999998	0	0	0	1	1	0	0	2	NA	Up.Nc	NA	Up.Nc	NA	5	lightpink2	NA	NA
A_43_P14632	NM_012820	NM_012820	25288	acyl-CoA synthetase long-chain family member 1	Acsl1	0.828476	6.86632e-10	0.561063	3.25819e-06	-0.267414	0.321603	0.517166	4.9166e-06	0.528318	2.93777e-06	0.0111516	0.999997	0.490148	5.50504e-05	1	1	0	1	1	0	1	5	Up.Up	Up.Up	Up.Up	Up.Up	NA	5	lightpink2	2	dodgerblue3
A_43_P13029	NM_057107	NM_057107	114024	acyl-CoA synthetase long-chain family member 3	Acsl3	-0.0510047	1	0.0981817	0.999992	0.149186	0.999989	-0.557959	1.6645e-05	-0.603364	3.61274e-06	-0.0454044	0.999997	0.511618	0.000257367	0	0	0	-1	-1	0	1	3	NA	Down.Up	NA	Down.Up	NA	1	lightskyblue2	1	lightskyblue2
A_42_P654061	NM_053623	NM_053623	113976	acyl-CoA synthetase long-chain family member 4	Acsl4	0.274581	0.237748	0.269828	0.129385	-0.00475339	0.999989	0.586387	4.29815e-07	0.669029	2.28384e-08	0.0826413	0.999997	-0.086669	0.999998	0	0	0	1	1	0	0	2	NA	Up.Nc	NA	Up.Nc	NA	5	lightpink2	NA	NA
A_42_P528844	NM_053607	NM_053607	94340	acyl-CoA synthetase long-chain family member 5	Acsl5	-0.0810619	1	-0.0763946	0.999992	0.00466723	0.999989	-0.37281	0.000192248	-0.342551	0.000778032	0.0302594	0.999997	0.0451244	0.999998	0	0	0	-1	-1	0	0	2	NA	Down.Nc	NA	Down.Nc	NA	2	dodgerblue3	NA	NA
A_64_P032120	NM_031005	NM_031005	81634	actinin, alpha 1	Actn1	0.123619	1	0.45738	0.00930898	0.333761	0.320341	0.747697	1.92276e-06	0.748346	1.73571e-06	0.00064897	0.999997	0.209562	0.661048	0	1	0	1	1	0	0	3	NA	Up.Nc	Up.Nc	Up.Nc	Up.Nc	5	lightpink2	NA	NA
A_44_P1086180	NM_031675	NM_031675	63836	actinin alpha 4	Actn4	-0.0220353	1	0.0126715	0.999992	0.0347068	0.999989	-0.266846	0.0427201	-0.296692	0.0131331	-0.0298465	0.999997	0.125352	0.999998	0	0	0	-1	-1	0	0	2	NA	Down.Nc	NA	Down.Nc	NA	1	lightskyblue2	NA	NA
A_64_P161057	NM_001191860	NM_001191860	362298	ARP3 actin related protein 3 homolog B	Actr3b	0.0137917	1	0.280538	0.363552	0.266747	0.793617	-0.363823	0.0435985	-0.277145	0.205201	0.0866772	0.999997	0.286678	0.283577	0	0	0	-1	0	0	0	1	NA	Down.Nc	NA	NA	NA	1	lightskyblue2	NA	NA
A_64_P028568	NM_001108600	NM_001108600	362258	ARP5 actin-related protein 5 homolog	Actr5	-0.0869184	1	-0.116466	0.999992	-0.0295478	0.999989	-0.451581	0.00431418	-0.325552	0.0761787	0.12603	0.999997	-0.0912164	0.999998	0	0	0	-1	0	0	0	1	NA	Down.Nc	NA	NA	NA	2	dodgerblue3	NA	NA
A_64_P136382	NM_024486	NM_024486	79558	activin A receptor type 1	Acvr1	0.288728	0.954114	0.429997	0.0672478	0.141269	0.999989	0.436924	0.0265182	0.523473	0.00481491	0.0865483	0.999997	0.177	0.911604	0	0	0	1	1	0	0	2	NA	Up.Nc	NA	Up.Nc	NA	5	lightpink2	NA	NA
A_42_P540438	NM_001106746	NM_001106746	299203	acylphosphatase 1	Acyp1	-0.144331	1	-0.0595915	0.999992	0.0847398	0.999989	-0.427571	0.00186761	-0.441425	0.00115369	-0.0138539	0.999997	-0.0560697	0.999998	0	0	0	-1	-1	0	0	2	NA	Down.Nc	NA	Down.Nc	NA	2	dodgerblue3	NA	NA
A_43_P13102	NM_130399	NM_130399	24165	adenosine deaminase	Ada	-0.17245	1	-0.195915	0.78558	-0.0234646	0.999989	-0.404883	0.00433375	-0.43054	0.00193125	-0.0256574	0.999997	-0.27643	0.206668	0	0	0	-1	-1	0	0	2	NA	Down.Nc	NA	Down.Nc	NA	2	dodgerblue3	NA	NA
A_44_P1101570	XM_017590240	XM_017590240	679837	ADAM metallopeptidase domain 12	Adam12	-0.24721	0.675936	-0.292817	0.112031	-0.0456077	0.999989	-0.890016	4.36704e-10	-0.858594	8.72493e-10	0.0314226	0.999997	-0.266508	0.178685	0	0	0	-1	-1	0	0	2	NA	Down.Nc	NA	Down.Nc	NA	2	dodgerblue3	NA	NA
A_44_P517650	NM_020306	NM_020306	57027	ADAM metallopeptidase domain 17	Adam17	0.259394	1	0.304941	0.2711	0.0455471	0.999989	0.25498	0.299753	0.252611	0.304329	-0.0023695	0.999997	0.436458	0.0222593	0	0	0	0	0	0	1	1	NA	NA	NA	NA	NA	7	sandybrown	3	darkseagreen3
A_64_P096257	NM_001160228	NM_001160228	303068	ADAM metallopeptidase domain 19	Adam19	-0.31116	0.410421	-0.0992833	0.999992	0.211877	0.999989	-0.563088	0.000191463	-0.512783	0.000687514	0.0503052	0.999997	-0.0206923	0.999998	0	0	0	-1	-1	0	0	2	NA	Down.Nc	NA	Down.Nc	NA	2	dodgerblue3	NA	NA
A_42_P732417	XM_017592946	XM_017592946	57033	ADAM metallopeptidase domain 22	Adam22	0.0657316	1	-0.101063	0.999992	-0.166794	0.999989	-0.287515	0.0266306	-0.209798	0.27219	0.0777173	0.999997	-0.130754	0.999998	0	0	0	-1	0	0	0	1	NA	Down.Nc	NA	NA	NA	2	dodgerblue3	NA	NA
A_44_P1109109	XM_008767089	XM_008767089	301460	ADAM metallopeptidase domain 23	Adam23	-0.0651893	1	0.0653702	0.999992	0.13056	0.999989	-0.474423	1.30052e-05	-0.467464	1.58695e-05	0.00695853	0.999997	0.265247	0.101848	0	0	0	-1	-1	0	0	2	NA	Down.Nc	NA	Down.Nc	NA	1	lightskyblue2	NA	NA
A_64_P063239	NM_001106046	NM_001106046	290338	ADAM-like, decysin 1	Adamdec1	0.0221639	1	0.165605	0.999992	0.143442	0.999989	0.888198	2.75183e-07	0.860849	4.59337e-07	-0.0273486	0.999997	0.0830532	0.999998	0	0	0	1	1	0	0	2	NA	Up.Nc	NA	Up.Nc	NA	5	lightpink2	NA	NA
A_42_P535644	NM_024400	NM_024400	79252	ADAM metallopeptidase with thrombospondin type 1 motif, 1	Adamts1	0.467022	0.000126989	0.624941	2.74444e-07	0.157918	0.999989	1.11691	1.46851e-13	1.2984	3.9894e-15	0.181494	0.999997	0.59912	9.9774e-07	1	1	0	1	1	0	1	5	Up.Up	Up.Up	Up.Up	Up.Up	NA	5	lightpink2	2	dodgerblue3
A_44_P1115767	XM_006256449	XM_006256449	309837	ADAM metallopeptidase with thrombospondin type 1 motif, 14	Adamts14	0.86829	5.28883e-08	0.947406	7.69915e-09	0.0791153	0.999989	1.54814	4.04918e-14	1.73764	2.72057e-15	0.189505	0.999997	0.530708	0.000446902	1	1	0	1	1	0	1	5	Up.Up	Up.Up	Up.Up	Up.Up	NA	5	lightpink2	2	dodgerblue3
A_44_P1101196	XM_006229360	XM_006229360	293004	ADAM metallopeptidase with thrombospondin type 1 motif, 17	Adamts17	0.245721	0.85416	-0.0107968	0.999992	-0.256518	0.654683	0.333393	0.0295012	0.334317	0.0276757	0.000924653	0.999997	0.334855	0.0558082	0	0	0	1	1	0	0	2	NA	Up.Nc	NA	Up.Nc	NA	7	sandybrown	NA	NA
A_44_P1107938	XM_008765879	XM_008765879	315263	ADAM metallopeptidase with thrombospondin type 1 motif, 20	Adamts20	0.545592	3.39199e-06	0.520095	7.53775e-06	-0.0254973	0.999989	0.764679	4.72096e-10	0.865956	2.43739e-11	0.101277	0.999997	0.447733	0.00014272	1	1	0	1	1	0	1	5	Up.Up	Up.Up	Up.Up	Up.Up	NA	5	lightpink2	2	dodgerblue3
A_44_P1112527	XM_006250774	XM_006250774	305253	ADAM metallopeptidase with thrombospondin type 1, motif 3	Adamts3	0.60103	0.000494667	0.747077	9.62191e-06	0.146047	0.999989	0.638253	4.13413e-05	0.520167	0.000820093	-0.118086	0.999997	0.373276	0.0599195	1	1	0	1	1	0	0	4	Up.Nc	Up.Nc	Up.Nc	Up.Nc	NA	5	lightpink2	NA	NA
A_64_P110239	NM_001107212	NM_001107212	305253	ADAM metallopeptidase with thrombospondin type 1, motif 3	Adamts3	1.14466	0.000159563	1.02828	0.000490413	-0.116382	0.999989	1.17397	2.46847e-05	1.2523	8.99652e-06	0.0783255	0.999997	0.580551	0.0697261	1	1	0	1	1	0	0	4	Up.Nc	Up.Nc	Up.Nc	Up.Nc	NA	5	lightpink2	NA	NA
A_44_P1088756	NM_023959	NM_023959	66015	ADAM metallopeptidase with thrombospondin type 1 motif, 4	Adamts4	-0.0915962	1	-0.175267	0.826524	-0.0836706	0.999989	-0.932331	2.35599e-12	-1.02298	2.52254e-13	-0.0906464	0.999997	0.483309	2.33421e-05	0	0	0	-1	-1	0	1	3	NA	Down.Up	NA	Down.Up	NA	1	lightskyblue2	1	lightskyblue2
A_44_P178519	NM_001047101	NM_001047101	315879	ADAM metallopeptidase with thrombospondin type 1 motif, 7	Adamts7	0.0257285	1	0.0288151	0.999992	0.0030866	0.999989	1.02135	1.52095e-11	1.12321	1.62539e-12	0.101862	0.999997	-0.0179343	0.999998	0	0	0	1	1	0	0	2	NA	Up.Nc	NA	Up.Nc	NA	5	lightpink2	NA	NA
A_44_P1107208	XM_006240915	XM_006240915	314626	ADAMTS-like 5	Adamtsl5	0.633724	0.00258239	0.476634	0.0315647	-0.15709	0.999989	0.726433	8.03559e-05	0.723614	7.96823e-05	-0.00281882	0.999997	0.241143	0.604307	1	1	0	1	1	0	0	4	Up.Nc	Up.Nc	Up.Nc	Up.Nc	NA	5	lightpink2	NA	NA
A_64_P009460	NM_133302	NM_133302	117088	adenosine deaminase, RNA-specific, B2	Adarb2	-0.147127	1	-0.300535	0.256823	-0.153408	0.999989	0.133264	0.88279	0.00640638	1	-0.126858	0.999997	-0.392404	0.0412674	0	0	0	0	0	0	-1	1	NA	NA	NA	NA	NA	4	forestgreen	6	firebrick2
A_64_P065691	NM_001103361	NM_001103361	100125374	adenosine deaminase, tRNA-specific 3	Adat3	-0.152574	1	-0.200586	0.684731	-0.0480116	0.999989	-0.389442	0.00255935	-0.401418	0.00162037	-0.011976	0.999997	-0.178301	0.771042	0	0	0	-1	-1	0	0	2	NA	Down.Nc	NA	Down.Nc	NA	2	dodgerblue3	NA	NA
A_44_P1104653	XM_006236326	XM_006236326	312258	aarF domain containing kinase 2	Adck2	0.0299365	1	0.0414975	0.999992	0.011561	0.999989	0.377871	0.0108631	0.323525	0.0439796	-0.0543461	0.999997	0.00556112	0.999998	0	0	0	1	1	0	0	2	NA	Up.Nc	NA	Up.Nc	NA	5	lightpink2	NA	NA
A_44_P107300	NM_012821	NM_012821	25289	adenylate cyclase 6	Adcy6	0.439	0.0055306	0.349851	0.0411526	-0.0891485	0.999989	0.386074	0.0060649	0.384666	0.00602762	-0.00140818	0.999997	0.152789	0.971748	1	1	0	1	1	0	0	4	Up.Nc	Up.Nc	Up.Nc	Up.Nc	NA	5	lightpink2	NA	NA
A_42_P466362	NM_017142	NM_017142	29241	adenylate cyclase 8	Adcy8	0.856349	2.25871e-08	0.941968	2.67101e-09	0.0856192	0.999989	0.152106	0.775392	0.12706	0.915655	-0.0250455	0.999997	1.00321	1.15948e-09	1	1	0	0	0	0	1	3	Up.Up	NA	Up.Up	NA	NA	5	lightpink2	2	dodgerblue3
A_44_P1109609	XM_008767525	XM_008767525	302950	adenylate cyclase 9	Adcy9	0.0814246	1	0.222301	0.661134	0.140876	0.999989	-0.163516	0.730426	-0.134628	0.875933	0.0288881	0.999997	0.52997	0.0012357	0	0	0	0	0	0	1	1	NA	NA	NA	NA	NA	7	sandybrown	1	lightskyblue2
A_42_P726223	NM_001270579	NM_001270579	24167	ADCYAP receptor type 1	Adcyap1r1	-0.177027	1	-0.23464	0.311648	-0.0576122	0.999989	0.332064	0.00700109	0.40879	0.000332092	0.0767255	0.999997	-0.882054	3.2363e-10	0	0	0	1	1	0	-1	3	NA	Up.Down	NA	Up.Down	NA	9	thistle3	5	lightpink2
A_44_P902209	NM_016990	NM_016990	24170	adducin 1	Add1	-0.0226954	1	-0.0335853	0.999992	-0.01089	0.999989	0.253604	0.0486269	0.2529	0.0485279	-0.000703928	0.999997	-0.136776	0.999998	0	0	0	1	1	0	0	2	NA	Up.Nc	NA	Up.Nc	NA	5	lightpink2	NA	NA
A_44_P650529	NM_001164103	NM_001164103	25230	adducin 3	Add3	0.695937	0.00140492	0.62097	0.00362672	-0.0749666	0.999989	1.1438	9.9185e-08	1.15404	7.68103e-08	0.0102463	0.999997	0.333958	0.262231	1	1	0	1	1	0	0	4	Up.Nc	Up.Nc	Up.Nc	Up.Nc	NA	5	lightpink2	NA	NA
A_44_P1080200	NM_001170597	NM_001170597	362931	adhesion G protein-coupled receptor B1	Adgrb1	-0.347631	0.630751	-0.150902	0.999992	0.196729	0.999989	-0.882291	1.5661e-05	-1.00026	1.8067e-06	-0.117972	0.999997	0.0846858	0.999998	0	0	0	-1	-1	0	0	2	NA	Down.Nc	NA	Down.Nc	NA	2	dodgerblue3	NA	NA
A_44_P211037	NM_001107914	NM_001107914	313058	adhesion G protein-coupled receptor B2	Adgrb2	-0.258457	0.549511	-0.330614	0.0428355	-0.072157	0.999989	-0.769116	1.26262e-08	-0.877779	6.58809e-10	-0.108662	0.999997	-0.341346	0.0276271	0	-1	0	-1	-1	0	-1	4	NA	Down.Down	Down.Down	Down.Down	Down.Down	2	dodgerblue3	6	firebrick2
A_44_P464196	NM_001012164	NM_001012164	361383	adhesion G protein-coupled receptor E5	Adgre5	0.412616	0.12369	0.341916	0.195718	-0.0707008	0.999989	0.751102	1.58771e-05	0.780448	7.70062e-06	0.0293456	0.999997	0.0133119	0.999998	0	0	0	1	1	0	0	2	NA	Up.Nc	NA	Up.Nc	NA	5	lightpink2	NA	NA
A_44_P365443	NM_134408	NM_134408	171447	adhesion G protein-coupled receptor L2	Adgrl2	0.222447	1	0.153123	0.999992	-0.069324	0.999989	1.39111	5.12545e-14	1.45225	1.78694e-14	0.0611483	0.999997	-0.0273972	0.999998	0	0	0	1	1	0	0	2	NA	Up.Nc	NA	Up.Nc	NA	5	lightpink2	NA	NA
A_64_P105278	NM_001190475	NM_001190475	171447	adhesion G protein-coupled receptor L2	Adgrl2	0.313611	0.23906	0.340739	0.0608317	0.0271286	0.999989	1.4548	9.32189e-14	1.61139	8.62696e-15	0.156589	0.999997	0.173701	0.84117	0	0	0	1	1	0	0	2	NA	Up.Nc	NA	Up.Nc	NA	5	lightpink2	NA	NA
A_43_P13140	NM_130822	NM_130822	170641	adhesion G protein-coupled receptor L3	Adgrl3	-0.0561371	1	-0.154594	0.999992	-0.0984574	0.999989	-0.289147	0.0954009	-0.323578	0.040719	-0.0344315	0.999997	-0.0239887	0.999998	0	0	0	0	-1	0	0	1	NA	NA	NA	Down.Nc	NA	3	darkseagreen3	NA	NA
A_43_P10821	XM_006237183	XM_006237183	312670	adiponectin receptor 2	Adipor2	-0.125623	1	-0.130619	0.999992	-0.00499624	0.999989	-0.285297	0.00856628	-0.321581	0.00138113	-0.0362837	0.999997	0.0224595	0.999998	0	0	0	-1	-1	0	0	2	NA	Down.Nc	NA	Down.Nc	NA	3	darkseagreen3	NA	NA
A_44_P202527	XM_006237183	XM_006237183	312670	adiponectin receptor 2	Adipor2	-0.151995	1	-0.187441	0.860837	-0.0354463	0.999989	-0.387756	0.00865072	-0.448459	0.0014299	-0.0607034	0.999997	-0.0760603	0.999998	0	0	0	-1	-1	0	0	2	NA	Down.Nc	NA	Down.Nc	NA	3	darkseagreen3	NA	NA
A_43_P11527	NM_012715	NM_012715	25026	adrenomedullin	Adm	1.54838	3.026e-15	1.46851	9.14574e-15	-0.0798731	0.999989	1.40382	1.00547e-14	1.48247	2.46907e-15	0.0786558	0.999997	1.06019	3.98491e-11	1	1	0	1	1	0	1	5	Up.Up	Up.Up	Up.Up	Up.Up	NA	5	lightpink2	2	dodgerblue3
A_64_P042736	NM_001127373	NM_001127373	307236	ADNP homeobox 2	Adnp2	0.0218835	1	0.0549391	0.999992	0.0330556	0.999989	-0.307318	0.0418434	-0.255553	0.150884	0.0517651	0.999997	0.113901	0.999998	0	0	0	-1	0	0	0	1	NA	Down.Nc	NA	NA	NA	1	lightskyblue2	NA	NA
A_64_P163065	NM_001107626	NM_001107626	309732	2-aminoethanethiol dioxygenase	Ado	-0.0370974	1	0.315084	0.280973	0.352181	0.383053	-0.430701	0.0186369	-0.54576	0.00149599	-0.115059	0.999997	0.244898	0.542404	0	0	0	-1	-1	0	0	2	NA	Down.Nc	NA	Down.Nc	NA	2	dodgerblue3	NA	NA
A_44_P1011716	NM_017161	NM_017161	29316	adenosine A2B receptor	Adora2b	-0.0860754	1	-0.10671	0.999992	-0.0206347	0.999989	-0.447596	0.000602496	-0.529338	3.72181e-05	-0.0817417	0.999997	0.113182	0.999998	0	0	0	-1	-1	0	0	2	NA	Down.Nc	NA	Down.Nc	NA	3	darkseagreen3	NA	NA
A_64_P113675	NM_001100723	NM_001100723	315722	ADP-dependent glucokinase	Adpgk	0.0509939	1	0.0693939	0.999992	0.0184	0.999989	-0.166536	0.628253	-0.158117	0.697088	0.00841943	0.999997	0.441149	0.000197657	0	0	0	0	0	0	1	1	NA	NA	NA	NA	NA	7	sandybrown	1	lightskyblue2
A_44_P1083302	NM_001013054	NM_001013054	290880	ADP-ribosylhydrolase like 1	Adprhl1	0.489251	0.000803779	0.618094	1.01647e-05	0.128843	0.999989	0.659554	8.21505e-07	0.69734	2.48682e-07	0.0377869	0.999997	0.308182	0.0872091	1	1	0	1	1	0	0	4	Up.Nc	Up.Nc	Up.Nc	Up.Nc	NA	5	lightpink2	NA	NA
A_44_P274401	XM_006253439	XM_006253439	290880	ADP-ribosylhydrolase like 1	Adprhl1	1.13395	5.0558e-09	1.10196	8.67727e-09	-0.0319887	0.999989	1.774	7.94521e-14	1.88274	1.98335e-14	0.108732	0.999997	0.486692	0.00678483	1	1	0	1	1	0	1	5	Up.Up	Up.Up	Up.Up	Up.Up	NA	5	lightpink2	2	dodgerblue3
A_44_P368065	NM_001013054	NM_001013054	290880	ADP-ribosylhydrolase like 1	Adprhl1	0.191098	1	0.274547	0.999992	0.0834497	0.999989	1.22596	0.0117914	1.15024	0.0175527	-0.075716	0.999997	-0.22176	0.999998	0	0	0	1	1	0	0	2	NA	Up.Nc	NA	Up.Nc	NA	5	lightpink2	NA	NA
A_42_P501233	NM_024483	NM_024483	29413	adrenoceptor alpha 1D	Adra1d	0.451624	0.0166091	0.519946	0.00167427	0.068322	0.999989	0.935427	1.68743e-08	0.902646	3.18803e-08	-0.0327807	0.999997	-0.0211631	0.999998	1	1	0	1	1	0	0	4	Up.Nc	Up.Nc	Up.Nc	Up.Nc	NA	5	lightpink2	NA	NA
A_43_P11430	NM_001130503	NM_001130503	315150	adenylosuccinate lyase	Adsl	-0.180932	1	-0.155099	0.999992	0.0258332	0.999989	0.0025203	0.999999	-0.0314565	1	-0.0339768	0.999997	-0.336875	0.0195107	0	0	0	0	0	0	-1	1	NA	NA	NA	NA	NA	9	thistle3	6	firebrick2
A_64_P024655	NM_001100970	NM_001100970	305494	AE binding protein 1	Aebp1	-0.161535	1	0.0936539	0.999992	0.255189	0.587059	-0.444181	0.000531862	-0.407448	0.00172358	0.0367334	0.999997	0.348785	0.0255358	0	0	0	-1	-1	0	1	3	NA	Down.Up	NA	Down.Up	NA	1	lightskyblue2	1	lightskyblue2
A_42_P755726	XM_008763377	XM_008763377	297705	AE binding protein 2	Aebp2	-0.240356	0.355965	-0.221151	0.29664	0.0192055	0.999989	-0.415364	3.48404e-05	-0.431778	1.51977e-05	-0.0164141	0.999997	-0.076077	0.999998	0	0	0	-1	-1	0	0	2	NA	Down.Nc	NA	Down.Nc	NA	3	darkseagreen3	NA	NA
A_44_P1105265	XM_008763377	XM_008763377	297705	AE binding protein 2	Aebp2	-0.187042	1	-0.29825	0.0638369	-0.111209	0.999989	-0.58885	6.0615e-07	-0.571165	1.04525e-06	0.017685	0.999997	-0.248121	0.209012	0	0	0	-1	-1	0	0	2	NA	Down.Nc	NA	Down.Nc	NA	2	dodgerblue3	NA	NA
A_64_P312371	NM_001106626	NM_001106626	297705	AE binding protein 2	Aebp2	-0.080701	1	-0.452626	0.00821643	-0.371925	0.165842	0.013987	0.999999	-0.093311	1	-0.107298	0.999997	-0.402762	0.0236372	0	-1	0	0	0	0	-1	2	NA	NA	Down.Down	NA	Down.Down	4	forestgreen	6	firebrick2
A_43_P11981	NM_019220	NM_019220	29466	amino-terminal enhancer of split	Aes	0.00136146	1	0.0918653	0.999992	0.0905038	0.999989	-0.431643	1.91745e-05	-0.411939	4.37471e-05	0.0197042	0.999997	0.186925	0.569653	0	0	0	-1	-1	0	0	2	NA	Down.Nc	NA	Down.Nc	NA	1	lightskyblue2	NA	NA
A_44_P157652	NM_019220	NM_019220	29466	amino-terminal enhancer of split	Aes	-0.215765	1	0.14939	0.999992	0.365155	0.840861	-0.426101	0.162793	-0.553836	0.0444387	-0.127735	0.999997	0.0602276	0.999998	0	0	0	0	-1	0	0	1	NA	NA	NA	Down.Nc	NA	2	dodgerblue3	NA	NA
A_44_P207963	NM_080900	NM_080900	140935	actin filament associated protein 1	Afap1	0.0172945	1	0.0222726	0.999992	0.00497805	0.999989	0.348667	0.0183349	0.384905	0.00607267	0.0362374	0.999997	-0.150948	0.982914	0	0	0	1	1	0	0	2	NA	Up.Nc	NA	Up.Nc	NA	5	lightpink2	NA	NA
A_42_P766165	NM_001106142	NM_001106142	291565	actin filament associated protein 1-like 1	Afap1l1	-0.272607	0.0938095	-0.274425	0.0442545	-0.0018179	0.999989	-0.189018	0.364389	-0.172584	0.518079	0.0164339	0.999997	0.133212	0.999998	0	-1	0	0	0	0	0	1	NA	NA	Down.Nc	NA	Down.Nc	6	firebrick2	NA	NA
A_44_P1082618	NM_001106142	NM_001106142	291565	actin filament associated protein 1-like 1	Afap1l1	-0.21627	1	-0.090737	0.999992	0.125533	0.999989	-0.336554	0.0919162	-0.430872	0.0140495	-0.0943176	0.999997	0.408092	0.0468325	0	0	0	0	-1	0	1	2	NA	NA	NA	Down.Up	NA	6	firebrick2	1	lightskyblue2
A_44_P1091690	NM_001305184	NM_001305184	292130	actin filament associated protein 1-like 2	Afap1l2	1.04261	2.43084e-13	1.25077	2.98641e-15	0.20816	0.805359	0.602009	2.7153e-08	0.687156	1.20258e-09	0.0851468	0.999997	0.998506	1.83272e-12	1	1	0	1	1	0	1	5	Up.Up	Up.Up	Up.Up	Up.Up	NA	5	lightpink2	2	dodgerblue3
A_64_P074167	NM_001305184	NM_001305184	292130	actin filament associated protein 1-like 2	Afap1l2	0.588002	0.00479283	0.647766	0.000868224	0.0597638	0.999989	0.47506	0.0107196	0.578713	0.00118455	0.103652	0.999997	0.463506	0.0281442	1	1	0	1	1	0	1	5	Up.Up	Up.Up	Up.Up	Up.Up	NA	5	lightpink2	2	dodgerblue3
A_44_P794669	NM_013217	NM_013217	26955	afadin, adherens junction formation factor	Afdn	1.1235	2.95532e-13	1.1231	2.98262e-13	-0.000398964	0.999989	1.17534	3.33704e-14	1.25452	6.61551e-15	0.0791827	0.999997	0.698479	3.22884e-08	1	1	0	1	1	0	1	5	Up.Up	Up.Up	Up.Up	Up.Up	NA	5	lightpink2	2	dodgerblue3
A_44_P499560	NM_001191887	NM_001191887	363220	AF4/FMR2 family, member 3	Aff3	0.0934221	1	0.1634	0.999992	0.0699776	0.999989	0.504986	0.000721341	0.624879	2.51473e-05	0.119893	0.999997	0.053707	0.999998	0	0	0	1	1	0	0	2	NA	Up.Nc	NA	Up.Nc	NA	5	lightpink2	NA	NA
A_44_P674488	XM_008767037	XM_008767037	363220	AF4/FMR2 family, member 3	Aff3	0.387549	0.0152984	0.355281	0.0227309	-0.0322688	0.999989	0.775737	1.2881e-08	0.720182	5.81351e-08	-0.055555	0.999997	0.252826	0.252363	1	1	0	1	1	0	0	4	Up.Nc	Up.Nc	Up.Nc	Up.Nc	NA	5	lightpink2	NA	NA
A_44_P606762	NM_001107001	NM_001107001	303132	AF4/FMR2 family, member 4	Aff4	0.0365966	1	-0.129624	0.999992	-0.16622	0.999989	0.280117	0.0386181	0.366738	0.00138846	0.0866208	0.999997	-0.122453	0.999998	0	0	0	1	1	0	0	2	NA	Up.Nc	NA	Up.Nc	NA	8	darkorange1	NA	NA
A_43_P11221	NM_001134864	NM_001134864	307350	AFG3 like matrix AAA peptidase subunit 2	Afg3l2	-0.0452849	1	-0.325464	0.0146575	-0.28018	0.200424	-0.195805	0.370293	-0.124923	0.943755	0.0708817	0.999997	-0.31554	0.018507	0	-1	0	0	0	0	-1	2	NA	NA	Down.Down	NA	Down.Down	9	thistle3	6	firebrick2
A_44_P1082344	NM_001111366	NM_001111366	688283	arylformamidase	Afmid	-0.0804848	1	-0.0663406	0.999992	0.0141442	0.999989	-0.517726	0.000250706	-0.536437	0.000133284	-0.0187112	0.999997	0.0112291	0.999998	0	0	0	-1	-1	0	0	2	NA	Down.Nc	NA	Down.Nc	NA	2	dodgerblue3	NA	NA
A_44_P213082	NM_001031641	NM_001031641	290923	aspartylglucosaminidase	Aga	0.0802907	1	0.0568309	0.999992	-0.0234598	0.999989	0.271006	0.0627846	0.316537	0.0133709	0.0455311	0.999997	-0.0539822	0.999998	0	0	0	0	1	0	0	1	NA	NA	NA	Up.Nc	NA	5	lightpink2	NA	NA
A_42_P535764	XM_017596490	XM_017596490	316611	ArfGAP with GTPase domain, ankyrin repeat and PH domain 1	Agap1	0.692302	1.8054e-11	0.598145	6.36942e-10	-0.0941566	0.999989	1.02762	3.02645e-16	1.09247	6.25319e-17	0.0648477	0.999997	0.357515	0.000120291	1	1	0	1	1	0	1	5	Up.Up	Up.Up	Up.Up	Up.Up	NA	5	lightpink2	2	dodgerblue3
A_43_P10107	NM_001108230	NM_001108230	316611	ArfGAP with GTPase domain, ankyrin repeat and PH domain 1	Agap1	0.600741	6.48524e-07	0.580846	1.08242e-06	-0.0198952	0.999989	0.900527	1.69345e-11	0.975757	2.45888e-12	0.0752306	0.999997	0.400756	0.00110341	1	1	0	1	1	0	1	5	Up.Up	Up.Up	Up.Up	Up.Up	NA	5	lightpink2	2	dodgerblue3
A_43_P23077	NM_023026	NM_023026	65218	ArfGAP with GTPase domain, ankyrin repeat and PH domain 2	Agap2	-0.163901	1	-0.0120478	0.999992	0.151853	0.999989	-0.333382	0.00118572	-0.32591	0.00161567	0.00747184	0.999997	-0.569662	1.37281e-07	0	0	0	-1	-1	0	-1	3	NA	Down.Down	NA	Down.Down	NA	2	dodgerblue3	5	lightpink2
A_44_P1086714	NM_001108616	NM_001108616	362300	ArfGAP with GTPase domain, ankyrin repeat and PH domain 3	Agap3	0.0351484	1	-0.349304	0.170296	-0.384452	0.25183	0.454426	0.0114745	0.440291	0.0145997	-0.0141349	0.999997	-0.308798	0.257035	0	0	0	1	1	0	0	2	NA	Up.Nc	NA	Up.Nc	NA	8	darkorange1	NA	NA
A_44_P1104478	XM_017592682	XM_017592682	362300	ArfGAP with GTPase domain, ankyrin repeat and PH domain 3	Agap3	-0.157967	1	-0.0839701	0.999992	0.0739972	0.999989	-0.373194	0.0020624	-0.366974	0.0024836	0.00621956	0.999997	-0.228898	0.324092	0	0	0	-1	-1	0	0	2	NA	Down.Nc	NA	Down.Nc	NA	2	dodgerblue3	NA	NA
A_64_P005987	NM_001107131	NM_001107131	304375	ArfGAP with FG repeats 2	Agfg2	-0.205758	0.694037	-0.0317302	0.999992	0.174027	0.999989	-0.3824	2.11764e-05	-0.471175	1.93313e-07	-0.0887745	0.999997	0.0328281	0.999998	0	0	0	-1	-1	0	0	2	NA	Down.Nc	NA	Down.Nc	NA	2	dodgerblue3	NA	NA
A_44_P492808	NM_001127497	NM_001127497	502749	acylglycerol kinase	Agk	0.0402696	1	-0.0451962	0.999992	-0.0854658	0.999989	-0.233417	0.240877	-0.30157	0.0457557	-0.0681529	0.999997	0.00766963	0.999998	0	0	0	0	-1	0	0	1	NA	NA	NA	Down.Nc	NA	2	dodgerblue3	NA	NA
A_44_P1086978	NM_001135899	NM_001135899	362732	alkylglycerol monooxygenase	Agmo	0.261942	0.956841	0.0759964	0.999992	-0.185945	0.999989	0.142532	0.841188	0.174379	0.682757	0.031847	0.999997	0.586502	0.000632598	0	0	0	0	0	0	1	1	NA	NA	NA	NA	NA	7	sandybrown	3	darkseagreen3
A_64_P114168	NM_021597	NM_021597	59117	argonaute 2, RISC catalytic component	Ago2	-0.083014	1	-0.630098	2.96236e-07	-0.547084	0.000301785	0.118562	0.969873	0.00363021	1	-0.114932	0.999997	-0.731064	2.00998e-08	0	-1	-1	0	0	0	-1	3	NA	NA	Down.Down	NA	Down.Down	4	forestgreen	6	firebrick2
A_44_P1106032	XM_008764024	XM_008764024	313593	argonaute 3, RISC catalytic component	Ago3	-0.369368	0.227478	-0.129136	0.999992	0.240232	0.999989	-0.510349	0.002479	-0.61749	0.000187542	-0.107141	0.999997	-0.0359096	0.999998	0	0	0	-1	-1	0	0	2	NA	Down.Nc	NA	Down.Nc	NA	2	dodgerblue3	NA	NA
A_44_P419004	NM_212458	NM_212458	406165	1-acylglycerol-3-phosphate O-acyltransferase 1	Agpat1	0.293947	0.706282	0.560614	0.0021019	0.266667	0.825905	0.140247	0.854862	0.0618762	1	-0.0783708	0.999997	0.570368	0.00162684	0	1	0	0	0	0	1	2	NA	NA	Up.Up	NA	Up.Up	12	sienna	4	forestgreen
A_44_P440878	NM_001107821	NM_001107821	311821	1-acylglycerol-3-phosphate O-acyltransferase 2	Agpat2	-0.302896	0.196565	-0.219417	0.533809	0.083479	0.999989	-0.50766	5.1732e-05	-0.565345	7.01281e-06	-0.0576852	0.999997	-0.0502877	0.999998	0	0	0	-1	-1	0	0	2	NA	Down.Nc	NA	Down.Nc	NA	3	darkseagreen3	NA	NA
A_43_P13176	NM_133406	NM_133406	170919	1-acylglycerol-3-phosphate O-acyltransferase 4	Agpat4	-0.0027265	1	-0.312886	0.129599	-0.310159	0.327853	-0.351088	0.0244307	-0.38437	0.00960919	-0.0332821	0.999997	0.204844	0.638161	0	0	0	-1	-1	0	0	2	NA	Down.Nc	NA	Down.Nc	NA	3	darkseagreen3	NA	NA
A_42_P801593	NM_001134744	NM_001134744	306582	1-acylglycerol-3-phosphate O-acyltransferase 5	Agpat5	0.322185	0.415175	0.321743	0.196742	-0.000442297	0.999989	0.464634	0.00445597	0.565766	0.000349968	0.101132	0.999997	0.369419	0.0728911	0	0	0	1	1	0	0	2	NA	Up.Nc	NA	Up.Nc	NA	5	lightpink2	NA	NA
A_64_P154849	NM_134432	NM_134432	24179	angiotensinogen	Agt	-0.0534863	1	-0.02279	0.999992	0.0306964	0.999989	0.475503	0.00330565	0.492424	0.00208593	0.0169206	0.999997	-0.0716352	0.999998	0	0	0	1	1	0	0	2	NA	Up.Nc	NA	Up.Nc	NA	5	lightpink2	NA	NA
A_64_P098693	NM_001106100	NM_001106100	290986	ATP/GTP binding protein 1	Agtpbp1	-0.0882279	1	-0.0208273	0.999992	0.0674006	0.999989	-0.250307	0.0396848	-0.251666	0.0362226	-0.00135935	0.999997	-0.207669	0.305261	0	0	0	-1	-1	0	0	2	NA	Down.Nc	NA	Down.Nc	NA	2	dodgerblue3	NA	NA
A_64_P114713	NM_001007654	NM_001007654	298646	angiotensin II receptor-associated protein	Agtrap	0.00757168	1	-0.0308878	0.999992	-0.0384595	0.999989	-0.0350774	0.999999	0.0230563	1	0.0581337	0.999997	0.49419	0.00135093	0	0	0	0	0	0	1	1	NA	NA	NA	NA	NA	7	sandybrown	1	lightskyblue2
A_43_P15271	NM_017201	NM_017201	29443	adenosylhomocysteinase	Ahcy	-0.0186302	1	-0.14023	0.999992	-0.121599	0.999989	-0.303885	0.000356658	-0.347731	1.93378e-05	-0.0438456	0.999997	-0.0867786	0.999998	0	0	0	-1	-1	0	0	2	NA	Down.Nc	NA	Down.Nc	NA	2	dodgerblue3	NA	NA
A_43_P10843	NM_001108561	NM_001108561	362013	adenosylhomocysteinase-like 1	Ahcyl1	0.0348624	1	-0.249256	0.380961	-0.284119	0.444875	0.363882	0.0130432	0.231799	0.283433	-0.132083	0.999997	-0.370235	0.0232131	0	0	0	1	0	0	-1	2	NA	Up.Down	NA	NA	NA	8	darkorange1	6	firebrick2
A_44_P326090	NM_001108561	NM_001108561	362013	adenosylhomocysteinase-like 1	Ahcyl1	0.133413	1	-0.128318	0.999992	-0.261731	0.999989	0.551571	0.00677993	0.408989	0.0662974	-0.142582	0.999997	-0.295408	0.424408	0	0	0	1	0	0	0	1	NA	Up.Nc	NA	NA	NA	8	darkorange1	NA	NA
A_44_P385988	NM_001108561	NM_001108561	362013	adenosylhomocysteinase-like 1	Ahcyl1	0.255875	0.439411	0.1565	0.999992	-0.0993748	0.999989	0.319478	0.0138529	0.360932	0.0029364	0.041454	0.999997	0.102172	0.999998	0	0	0	1	1	0	0	2	NA	Up.Nc	NA	Up.Nc	NA	5	lightpink2	NA	NA
A_42_P529690	NM_001173510	NM_001173510	312192	adenosylhomocysteinase-like 2	Ahcyl2	0.0966826	1	-0.201241	0.57424	-0.297924	0.143306	0.293965	0.022198	0.303924	0.0146911	0.00995958	0.999997	-0.207647	0.440298	0	0	0	1	1	0	0	2	NA	Up.Nc	NA	Up.Nc	NA	8	darkorange1	NA	NA
A_64_P098931	NM_001134956	NM_001134956	362617	AT hook, DNA binding motif, containing 1	Ahdc1	-0.224377	1	-0.194248	0.850375	0.0301293	0.999989	-0.559785	0.000175976	-0.545669	0.000239589	0.0141162	0.999997	0.100431	0.999998	0	0	0	-1	-1	0	0	2	NA	Down.Nc	NA	Down.Nc	NA	3	darkseagreen3	NA	NA
A_44_P1158497	NM_001191951	NM_001191951	191572	AHNAK nucleoprotein	Ahnak	-0.0512666	1	-0.12112	0.999992	-0.0698538	0.999989	1.00307	3.21514e-09	0.95529	8.09161e-09	-0.0477793	0.999997	-0.0327209	0.999998	0	0	0	1	1	0	0	2	NA	Up.Nc	NA	Up.Nc	NA	5	lightpink2	NA	NA
A_64_P082401	NM_001191951	NM_001191951	191572	AHNAK nucleoprotein	Ahnak	0.316663	0.0358762	0.255451	0.148555	-0.0612114	0.999989	1.99608	1.11717e-19	1.99284	1.0977e-19	-0.00323587	0.999997	0.599594	4.2982e-07	1	0	0	1	1	0	1	4	Up.Up	Up.Up	NA	Up.Up	NA	5	lightpink2	3	darkseagreen3
A_44_P914285	NM_001115034	NM_001115034	681996	activator of Hsp90 ATPase activity 1	Ahsa1	-0.017802	1	-0.0937861	0.999992	-0.0759841	0.999989	-0.353993	0.0138959	-0.347478	0.0160189	0.00651527	0.999997	0.0669835	0.999998	0	0	0	-1	-1	0	0	2	NA	Down.Nc	NA	Down.Nc	NA	2	dodgerblue3	NA	NA
A_44_P109927	NM_001107241	NM_001107241	305577	activator of HSP90 ATPase homolog 2	Ahsa2	-0.2168	0.732099	-0.20791	0.424982	0.00888965	0.999989	-0.3813	0.00019841	-0.450814	7.51468e-06	-0.0695144	0.999997	-0.074577	0.999998	0	0	0	-1	-1	0	0	2	NA	Down.Nc	NA	Down.Nc	NA	3	darkseagreen3	NA	NA
A_43_P11186	NM_001139483	NM_001139483	361843	apoptosis inducing factor, mitochondria associated 2	Aifm2	-0.108479	1	-0.0958506	0.999992	0.012628	0.999989	-0.353744	0.0186887	-0.197115	0.488987	0.156629	0.999997	0.116486	0.999998	0	0	0	-1	0	0	0	1	NA	Down.Nc	NA	NA	NA	3	darkseagreen3	NA	NA
A_43_P12416	NM_024349	NM_024349	24183	adenylate kinase 1	Ak1	0.0425339	1	0.222807	0.55187	0.180273	0.999989	-0.468031	0.000432217	-0.460639	0.000508329	0.007392	0.999997	0.579628	4.97391e-05	0	0	0	-1	-1	0	1	3	NA	Down.Up	NA	Down.Up	NA	1	lightskyblue2	1	lightskyblue2
A_64_P032611	NM_001033967	NM_001033967	24184	adenylate kinase 2	Ak2	-0.0104214	1	-0.0474525	0.999992	-0.0370311	0.999989	-0.337727	2.38111e-05	-0.30669	0.000177742	0.0310374	0.999997	-0.0152905	0.999998	0	0	0	-1	-1	0	0	2	NA	Down.Nc	NA	Down.Nc	NA	2	dodgerblue3	NA	NA
A_44_P745269	XM_017593196	XM_017593196	29223	adenylate kinase 4	Ak4	-0.267871	1	-0.354971	0.16542	-0.0870999	0.999989	-0.814725	4.63942e-06	-0.815835	4.14275e-06	-0.00110992	0.999997	0.384464	0.0889535	0	0	0	-1	-1	0	0	2	NA	Down.Nc	NA	Down.Nc	NA	1	lightskyblue2	NA	NA
A_44_P1033739	NM_012773	NM_012773	498549	A-kinase anchoring protein 11	Akap11	0.110409	1	0.0895566	0.999992	-0.0208526	0.999989	0.393606	0.000234035	0.375915	0.000470058	-0.0176906	0.999997	-0.0314186	0.999998	0	0	0	1	1	0	0	2	NA	Up.Nc	NA	Up.Nc	NA	5	lightpink2	NA	NA
A_44_P1153750	XM_006252344	XM_006252344	498549	A-kinase anchoring protein 11	Akap11	0.071918	1	-0.0437667	0.999992	-0.115685	0.999989	0.481118	4.05147e-06	0.501861	1.55337e-06	0.0207432	0.999997	-0.056675	0.999998	0	0	0	1	1	0	0	2	NA	Up.Nc	NA	Up.Nc	NA	5	lightpink2	NA	NA
A_64_P074465	NM_001106271	NM_001106271	293024	A-kinase anchoring protein 13	Akap13	-0.191031	1	-0.438761	0.000338259	-0.247729	0.482957	-0.303432	0.0192779	-0.189394	0.439858	0.114038	0.999997	-0.0788162	0.999998	0	-1	0	-1	0	0	0	2	NA	Down.Nc	Down.Nc	NA	Down.Nc	3	darkseagreen3	NA	NA
A_44_P212189	NM_001309260	NM_001309260	298024	A-kinase anchoring protein 2	Akap2	0.000724053	1	0.0206535	0.999992	0.0199295	0.999989	0.343801	0.0553333	0.427173	0.00800443	0.0833722	0.999997	0.113199	0.999998	0	0	0	0	1	0	0	1	NA	NA	NA	Up.Nc	NA	5	lightpink2	NA	NA
A_64_P004705	NM_001309260	NM_001309260	298024	A-kinase anchoring protein 2	Akap2	0.116862	1	0.0880606	0.999992	-0.028801	0.999989	0.35314	0.0117526	0.384124	0.00424542	0.0309837	0.999997	0.407955	0.0051919	0	0	0	1	1	0	1	3	NA	Up.Up	NA	Up.Up	NA	7	sandybrown	1	lightskyblue2
A_44_P238424	NM_133515	NM_133515	171026	A-kinase anchoring protein 5	Akap5	-0.187063	1	-0.171779	0.999992	0.0152845	0.999989	-0.392467	0.0388174	-0.39661	0.0345944	-0.00414357	0.999997	-0.203876	0.752636	0	0	0	-1	-1	0	0	2	NA	Down.Nc	NA	Down.Nc	NA	2	dodgerblue3	NA	NA
A_44_P523198	NM_001013946	NM_001013946	299569	A-kinase anchoring protein 8 like	Akap8l	0.0219724	1	0.405221	0.0394886	0.383249	0.180699	0.0271196	0.999999	0.0919715	1	0.0648519	0.999997	-0.0417108	0.999998	0	1	0	0	0	0	0	1	NA	NA	Up.Nc	NA	Up.Nc	11	khaki1	NA	NA
A_44_P255652	NM_001037093	NM_001037093	246150	A-kinase anchoring protein 9	Akap9	-0.0788302	1	-0.452534	0.00576602	-0.373704	0.132835	0.170663	0.681371	0.0465021	1	-0.12416	0.999997	-0.543463	0.00053048	0	-1	0	0	0	0	-1	2	NA	NA	Down.Down	NA	Down.Down	4	forestgreen	6	firebrick2
A_43_P16894	NM_001030054	NM_001030054	595134	akirin 1	Akirin1	0.567731	0.000836913	0.556776	0.000761731	-0.0109552	0.999989	0.794157	5.61426e-07	0.819534	2.81528e-07	0.025377	0.999997	0.226027	0.560494	1	1	0	1	1	0	0	4	Up.Nc	Up.Nc	Up.Nc	Up.Nc	NA	5	lightpink2	NA	NA
A_43_P11754	NM_013215	NM_013215	26760	aldo-keto reductase family 7 member A3	Akr7a3	0.349203	0.184712	0.553208	0.000659796	0.204005	0.999989	0.257829	0.239229	0.399646	0.0117957	0.141817	0.999997	0.524146	0.00135093	0	1	0	0	1	0	1	3	NA	NA	Up.Up	Up.Up	Up.Up	7	sandybrown	4	forestgreen
A_44_P400857	NM_001011926	NM_001011926	291906	AKT interacting protein	Aktip	0.145816	1	0.000264789	0.999992	-0.145551	0.999989	0.320574	0.0392457	0.361238	0.0122384	0.0406639	0.999997	-0.0925539	0.999998	0	0	0	1	1	0	0	2	NA	Up.Nc	NA	Up.Nc	NA	8	darkorange1	NA	NA
A_43_P11610	NM_012899	NM_012899	25374	aminolevulinate dehydratase	Alad	-0.00487621	1	-0.0844821	0.999992	-0.0796059	0.999989	-0.429907	0.00100897	-0.368092	0.00705966	0.0618151	0.999997	0.215795	0.504636	0	0	0	-1	-1	0	0	2	NA	Down.Nc	NA	Down.Nc	NA	1	lightskyblue2	NA	NA
A_44_P1362590	NM_012899	NM_012899	25374	aminolevulinate dehydratase	Alad	-0.18621	1	-0.137104	0.999992	0.0491058	0.999989	-0.377834	0.000544569	-0.416761	9.41866e-05	-0.0389271	0.999997	0.00858375	0.999998	0	0	0	-1	-1	0	0	2	NA	Down.Nc	NA	Down.Nc	NA	3	darkseagreen3	NA	NA
A_44_P135277	NM_031753	NM_031753	79559	activated leukocyte cell adhesion molecule	Alcam	-0.403689	0.737661	-0.861908	0.00254934	-0.458219	0.472993	-0.128341	0.935546	-0.533256	0.0493632	-0.404915	0.999997	-0.687728	0.0179926	0	-1	0	0	-1	0	-1	3	NA	NA	Down.Down	Down.Down	Down.Down	4	forestgreen	8	darkorange1
A_43_P20920	NM_001108524	NM_001108524	361755	aldehyde dehydrogenase 18 family, member A1	Aldh18a1	-0.189271	1	-0.33851	0.286042	-0.149239	0.999989	-0.445546	0.029501	-0.43841	0.0321176	0.00713615	0.999997	-0.179599	0.909706	0	0	0	-1	-1	0	0	2	NA	Down.Nc	NA	Down.Nc	NA	2	dodgerblue3	NA	NA
A_44_P532038	NM_001108524	NM_001108524	361755	aldehyde dehydrogenase 18 family, member A1	Aldh18a1	-0.183819	1	-0.17945	0.748654	0.00436828	0.999989	-0.285922	0.015385	-0.307728	0.00571711	-0.0218063	0.999997	-0.149742	0.954786	0	0	0	-1	-1	0	0	2	NA	Down.Nc	NA	Down.Nc	NA	3	darkseagreen3	NA	NA
A_64_P067654	NM_031972	NM_031972	25375	aldehyde dehydrogenase 3 family, member A1	Aldh3a1	0.434666	0.000867216	0.539306	1.31479e-05	0.10464	0.999989	1.24005	3.81854e-14	1.1682	1.42968e-13	-0.071848	0.999997	0.144091	0.999998	1	1	0	1	1	0	0	4	Up.Nc	Up.Nc	Up.Nc	Up.Nc	NA	5	lightpink2	NA	NA
A_44_P265807	NM_031731	NM_031731	65183	aldehyde dehydrogenase 3 family, member A2	Aldh3a2	-0.109376	1	-0.0440299	0.999992	0.0653464	0.999989	0.363965	0.00216901	0.334599	0.00629912	-0.0293656	0.999997	-0.00976677	0.999998	0	0	0	1	1	0	0	2	NA	Up.Nc	NA	Up.Nc	NA	5	lightpink2	NA	NA
A_64_P031640	NM_001134698	NM_001134698	641316	aldehyde dehydrogenase 4 family, member A1	Aldh4a1	-0.185589	1	-0.309166	0.0219676	-0.123577	0.999989	-0.0864465	0.999999	-0.115734	0.990516	-0.0292871	0.999997	-0.0516349	0.999998	0	-1	0	0	0	0	0	1	NA	NA	Down.Nc	NA	Down.Nc	4	forestgreen	NA	NA
A_44_P597179	NM_022851	NM_022851	291133	aldehyde dehydrogenase 5 family, member A1	Aldh5a1	0.320605	0.156403	0.583189	3.08526e-05	0.262584	0.565107	0.475105	0.000292883	0.550692	2.32238e-05	0.0755864	0.999997	0.238428	0.361638	0	1	0	1	1	0	0	3	NA	Up.Nc	Up.Nc	Up.Nc	Up.Nc	5	lightpink2	NA	NA
A_64_P067678	NM_022851	NM_022851	291133	aldehyde dehydrogenase 5 family, member A1	Aldh5a1	0.421291	0.00186881	0.309127	0.0518605	-0.112163	0.999989	0.277061	0.0613695	0.260237	0.0972438	-0.0168247	0.999997	0.197895	0.577653	1	0	0	0	0	0	0	1	Up.Nc	NA	NA	NA	NA	5	lightpink2	NA	NA
A_44_P1160009	NM_022273	NM_022273	64040	aldehyde dehydrogenase 9 family, member A1	Aldh9a1	0.00270905	1	-0.188641	0.78624	-0.19135	0.999989	0.303908	0.0378815	0.341388	0.0114381	0.0374803	0.999997	-0.0560482	0.999998	0	0	0	1	1	0	0	2	NA	Up.Nc	NA	Up.Nc	NA	5	lightpink2	NA	NA
A_64_P130434	NM_022273	NM_022273	64040	aldehyde dehydrogenase 9 family, member A1	Aldh9a1	-0.0311514	1	-0.170469	0.941229	-0.139318	0.999989	0.398649	0.00142138	0.405763	0.00104877	0.00711444	0.999997	-0.0960859	0.999998	0	0	0	1	1	0	0	2	NA	Up.Nc	NA	Up.Nc	NA	5	lightpink2	NA	NA
A_44_P1103127	NM_001014176	NM_001014176	362031	ALG14, UDP-N-acetylglucosaminyltransferase subunit	Alg14	0.0600991	1	-0.0284269	0.999992	-0.088526	0.999989	0.316632	0.0663581	0.434769	0.00314477	0.118136	0.999997	0.127436	0.999998	0	0	0	0	1	0	0	1	NA	NA	NA	Up.Nc	NA	5	lightpink2	NA	NA
A_42_P715449	NM_001033709	NM_001033709	362547	ALG6, alpha-1,3-glucosyltransferase	Alg6	0.496417	8.29832e-07	0.471447	2.15143e-06	-0.0249702	0.999989	0.372837	8.36953e-05	0.368988	9.56161e-05	-0.00384867	0.999997	0.177356	0.6238	1	1	0	1	1	0	0	4	Up.Nc	Up.Nc	Up.Nc	Up.Nc	NA	10	mediumpurple4	NA	NA
A_42_P650386	NM_001034127	NM_001034127	293129	ALG8, alpha-1,3-glucosyltransferase	Alg8	0.525414	7.73821e-06	0.494289	2.17035e-05	-0.0311248	0.999989	1.00338	9.92031e-13	1.02096	5.87452e-13	0.0175824	0.999997	0.13067	0.999998	1	1	0	1	1	0	0	4	Up.Nc	Up.Nc	Up.Nc	Up.Nc	NA	5	lightpink2	NA	NA
A_64_P160323	NM_001108718	NM_001108718	362766	alkB homolog 1, histone H2A dioxygenase	Alkbh1	-0.0435029	1	-0.440073	0.0118935	-0.39657	0.112758	0.331417	0.0607068	0.259329	0.231626	-0.072088	0.999997	-0.46906	0.0053078	0	-1	0	0	0	0	-1	2	NA	NA	Down.Down	NA	Down.Down	8	darkorange1	6	firebrick2
A_64_P143507	NM_001126273	NM_001126273	304578	alkB homolog 2, alpha-ketoglutarate-dependent dioxygenase	Alkbh2	-0.424851	0.000526957	-0.497015	2.09498e-05	-0.0721643	0.999989	-0.664407	1.2881e-08	-0.764796	5.0187e-10	-0.100389	0.999997	-0.148988	0.973502	-1	-1	0	-1	-1	0	0	4	Down.Nc	Down.Nc	Down.Nc	Down.Nc	NA	3	darkseagreen3	NA	NA
A_44_P1164436	NM_001127450	NM_001127450	292780	alkB homolog 6	Alkbh6	-0.193844	1	-0.122989	0.999992	0.0708547	0.999989	-0.259503	0.0360144	-0.262802	0.0303443	-0.00329854	0.999997	-0.0830839	0.999998	0	0	0	-1	-1	0	0	2	NA	Down.Nc	NA	Down.Nc	NA	2	dodgerblue3	NA	NA
A_64_P053896	NM_001109384	NM_001109384	679944	alkB homolog 7	Alkbh7	0.154992	1	0.2152	0.696792	0.0602079	0.999989	0.378967	0.0182623	0.39301	0.012324	0.0140433	0.999997	-0.066293	0.999998	0	0	0	1	1	0	0	2	NA	Up.Nc	NA	Up.Nc	NA	5	lightpink2	NA	NA
A_44_P422080	NM_001106604	NM_001106604	297408	ALMS1, centrosome and basal body associated protein	Alms1	0.0122234	1	-0.366939	0.102068	-0.379162	0.224171	0.217634	0.474056	0.173587	0.695762	-0.0440475	0.999997	-0.522272	0.00387711	0	0	0	0	0	0	-1	1	NA	NA	NA	NA	NA	8	darkorange1	6	firebrick2
A_44_P1163936	NM_012816	NM_012816	25284	alpha-methylacyl-CoA racemase	Amacr	0.185164	1	0.399404	0.0223275	0.21424	0.999989	0.368315	0.0200819	0.515713	0.000329557	0.147398	0.999997	0.473216	0.00309672	0	1	0	1	1	0	1	4	NA	Up.Up	Up.Up	Up.Up	Up.Up	7	sandybrown	4	forestgreen
A_64_P378885	NM_012816	NM_012816	25284	alpha-methylacyl-CoA racemase	Amacr	0.18399	1	0.373447	0.0451211	0.189457	0.999989	0.435049	0.00389568	0.683321	3.80863e-06	0.248272	0.999997	0.352476	0.0626545	0	1	0	1	1	0	0	3	NA	Up.Nc	Up.Nc	Up.Nc	Up.Nc	7	sandybrown	NA	NA
A_44_P1082528	NM_001024990	NM_001024990	302972	amidohydrolase domain containing 2	Amdhd2	0.0740369	1	0.109022	0.999992	0.0349847	0.999989	0.360384	7.79198e-05	0.496263	6.59471e-08	0.13588	0.999997	-0.249376	0.0564332	0	0	0	1	1	0	0	2	NA	Up.Nc	NA	Up.Nc	NA	5	lightpink2	NA	NA
A_44_P1081397	NM_182816	NM_182816	300186	adhesion molecule with Ig like domain 2	Amigo2	0.252765	0.854641	0.216192	0.656871	-0.0365731	0.999989	0.819837	5.74425e-08	0.910466	5.89058e-09	0.0906291	0.999997	0.0898056	0.999998	0	0	0	1	1	0	0	2	NA	Up.Nc	NA	Up.Nc	NA	5	lightpink2	NA	NA
A_64_P161630	NM_178144	NM_178144	316003	adhesion molecule with Ig like domain 3	Amigo3	0.193965	1	0.219747	0.752804	0.0257824	0.999989	0.415446	0.0209514	0.412346	0.0212641	-0.00309983	0.999997	-0.00928358	0.999998	0	0	0	1	1	0	0	2	NA	Up.Nc	NA	Up.Nc	NA	5	lightpink2	NA	NA
A_44_P1114745	XM_008772042	XM_008772042	307526	AMMECR1 like	Ammecr1l	0.0360728	1	-0.211236	0.658724	-0.247309	0.736363	0.472523	0.000490683	0.526818	8.33436e-05	0.0542947	0.999997	-0.414008	0.00725464	0	0	0	1	1	0	-1	3	NA	Up.Down	NA	Up.Down	NA	8	darkorange1	7	sandybrown
A_44_P329688	NM_001107399	NM_001107399	307526	AMMECR1 like	Ammecr1l	-0.0667191	1	-0.28522	0.0632279	-0.218501	0.744968	0.239947	0.12342	0.25659	0.0725394	0.0166434	0.999997	-0.384762	0.00153144	0	0	0	0	0	0	-1	1	NA	NA	NA	NA	NA	8	darkorange1	6	firebrick2
A_42_P472699	NM_001108061	NM_001108061	314459	amnion associated transmembrane protein	Amn	-0.356687	0.0401203	-0.326977	0.0495692	0.0297104	0.999989	-1.16241	1.62815e-12	-1.22664	4.35359e-13	-0.0642355	0.999997	0.11782	0.999998	-1	-1	0	-1	-1	0	0	4	Down.Nc	Down.Nc	Down.Nc	Down.Nc	NA	2	dodgerblue3	NA	NA
A_44_P372002	XM_017596176	XM_017596176	315430	angiomotin-like 1	Amotl1	0.201349	1	0.118703	0.999992	-0.0826453	0.999989	0.472938	0.000686909	0.576015	2.83184e-05	0.103078	0.999997	-0.073984	0.999998	0	0	0	1	1	0	0	2	NA	Up.Nc	NA	Up.Nc	NA	5	lightpink2	NA	NA
A_44_P1084395	NM_031717	NM_031717	65157	angiomotin like 2	Amotl2	-0.00224729	1	-0.163157	0.990327	-0.160909	0.999989	-0.33196	0.00912254	-0.263956	0.0812465	0.0680042	0.999997	0.10816	0.999998	0	0	0	-1	0	0	0	1	NA	Down.Nc	NA	NA	NA	3	darkseagreen3	NA	NA
A_42_P610788	NM_031544	NM_031544	25095	adenosine monophosphate deaminase 3	Ampd3	0.21143	1	0.304616	0.133223	0.0931858	0.999989	-0.137784	0.861015	0.032357	1	0.170141	0.999997	1.32899	4.28922e-12	0	0	0	0	0	0	1	1	NA	NA	NA	NA	NA	7	sandybrown	1	lightskyblue2
A_64_P060754	NM_022217	NM_022217	60668	amphiphysin	Amph	-0.0223491	1	0.0971759	0.999992	0.119525	0.999989	0.305198	0.0424575	0.339137	0.0150279	0.0339396	0.999997	0.0777488	0.999998	0	0	0	1	1	0	0	2	NA	Up.Nc	NA	Up.Nc	NA	5	lightpink2	NA	NA
A_44_P340180	NM_001108445	NM_001108445	361389	anaphase promoting complex subunit 10	Anapc10	0.0686012	1	0.0822387	0.999992	0.0136375	0.999989	-0.356052	0.00931053	-0.274994	0.0925559	0.0810576	0.999997	0.00989738	0.999998	0	0	0	-1	0	0	0	1	NA	Down.Nc	NA	NA	NA	2	dodgerblue3	NA	NA
A_44_P177931	NM_001170435	NM_001170435	293155	anaphase promoting complex subunit 15	Anapc15	-0.0329165	1	-0.0506745	0.999992	-0.017758	0.999989	-0.240247	0.125573	-0.336555	0.00397108	-0.0963077	0.999997	-0.27653	0.0749811	0	0	0	0	-1	0	0	1	NA	NA	NA	Down.Nc	NA	9	thistle3	NA	NA
A_42_P783735	XM_008765464	XM_008765464	89807	angiopoietin 1	Angpt1	0.634024	2.35488e-05	0.639147	1.62444e-05	0.00512315	0.999989	2.07082	4.58402e-17	2.20924	1.0021e-17	0.138422	0.999997	0.209182	0.600891	1	1	0	1	1	0	0	4	Up.Nc	Up.Nc	Up.Nc	Up.Nc	NA	5	lightpink2	NA	NA
A_44_P1058692	NM_053546	NM_053546	89807	angiopoietin 1	Angpt1	0.585757	0.000256152	0.2425	0.500489	-0.343258	0.231069	1.55159	1.27773e-13	1.47254	3.78637e-13	-0.0790414	0.999997	0.159179	0.947097	1	0	0	1	1	0	0	3	Up.Nc	Up.Nc	NA	Up.Nc	NA	5	lightpink2	NA	NA
A_64_P088382	NM_199115	NM_199115	362850	angiopoietin-like 4	Angptl4	0.423191	0.1672	0.530645	0.0131052	0.107455	0.999989	0.671639	0.000293701	0.918923	1.91191e-06	0.247284	0.999997	1.12469	2.80439e-07	0	1	0	1	1	0	1	4	NA	Up.Up	Up.Up	Up.Up	Up.Up	7	sandybrown	1	lightskyblue2
A_44_P1011512	NM_031805	NM_031805	361833	ankyrin 3	Ank3	-0.152394	1	-0.347766	0.0071401	-0.195372	0.999989	-0.444203	4.87141e-05	-0.48971	7.18219e-06	-0.0455066	0.999997	-0.0378139	0.999998	0	-1	0	-1	-1	0	0	3	NA	Down.Nc	Down.Nc	Down.Nc	Down.Nc	3	darkseagreen3	NA	NA
A_44_P1088241	NM_001033984	NM_001033984	361833	ankyrin 3	Ank3	-0.09424	1	-0.146695	0.999992	-0.0524546	0.999989	-0.479859	0.000845222	-0.361189	0.0210277	0.11867	0.999997	0.11295	0.999998	0	0	0	-1	-1	0	0	2	NA	Down.Nc	NA	Down.Nc	NA	3	darkseagreen3	NA	NA
A_44_P323360	NM_001033984	NM_001033984	361833	ankyrin 3	Ank3	-0.246678	0.928052	-0.394426	0.0203595	-0.147748	0.999989	-0.307812	0.0722049	-0.397986	0.00698453	-0.0901735	0.999997	-0.223506	0.520222	0	-1	0	0	-1	0	0	2	NA	NA	Down.Nc	Down.Nc	Down.Nc	3	darkseagreen3	NA	NA
A_44_P576056	NM_001107018	NM_001107018	303292	ankyrin repeat and FYVE domain containing 1	Ankfy1	0.166157	1	0.16533	0.999992	-0.00082738	0.999989	0.180071	0.599138	0.367919	0.0105754	0.187849	0.999997	-0.0882868	0.999998	0	0	0	0	1	0	0	1	NA	NA	NA	Up.Nc	NA	5	lightpink2	NA	NA
A_44_P243321	XM_008769342	XM_008769342	360829	ankyrin repeat and LEM domain containing 2	Ankle2	-0.170582	1	-0.387093	0.0731218	-0.216511	0.999989	0.352341	0.0645108	0.278873	0.217381	-0.0734681	0.999997	-0.547657	0.00235787	0	0	0	0	0	0	-1	1	NA	NA	NA	NA	NA	8	darkorange1	6	firebrick2
A_44_P1363549	NM_001108238	NM_001108238	316775	ankyrin repeat domain 12	Ankrd12	-0.128838	1	-0.684756	3.57731e-05	-0.555917	0.00857492	0.404816	0.0137911	0.364445	0.0334735	-0.040371	0.999997	-0.658832	7.87489e-05	0	-1	-1	1	1	0	-1	5	NA	Up.Down	Down.Down	Up.Down	Down.Down	8	darkorange1	6	firebrick2
A_44_P658529	XM_006222119	XM_006222119	306264	ankyrin repeat domain 28	Ankrd28	0.0547398	1	-0.138376	0.999992	-0.193116	0.992584	0.413488	4.76284e-05	0.540611	1.72565e-07	0.127123	0.999997	-0.291688	0.0256956	0	0	0	1	1	0	-1	3	NA	Up.Down	NA	Up.Down	NA	8	darkorange1	7	sandybrown
A_44_P1017720	NM_001024980	NM_001024980	295283	ankyrin repeat domain 34A	Ankrd34a	-0.354808	0.0328569	-0.301166	0.0845421	0.0536421	0.999989	-1.04893	7.8212e-12	-1.11974	1.61583e-12	-0.0708077	0.999997	0.166151	0.861362	-1	0	0	-1	-1	0	0	3	Down.Nc	Down.Nc	NA	Down.Nc	NA	3	darkseagreen3	NA	NA
A_64_P025391	NM_001109174	NM_001109174	499506	ankyrin repeat domain 34B	Ankrd34b	-0.145036	1	-0.21905	0.635461	-0.0740146	0.999989	-0.414207	0.0048088	-0.400712	0.00669422	0.0134951	0.999997	-0.129262	0.999998	0	0	0	-1	-1	0	0	2	NA	Down.Nc	NA	Down.Nc	NA	2	dodgerblue3	NA	NA
A_64_P081247	NM_001135014	NM_001135014	367251	ankyrin repeat domain 39	Ankrd39	-0.137801	1	-0.186342	0.695712	-0.0485404	0.999989	-0.239002	0.108211	-0.262306	0.04825	-0.0233041	0.999997	-0.367587	0.00183939	0	0	0	0	-1	0	-1	2	NA	NA	NA	Down.Down	NA	9	thistle3	6	firebrick2
A_44_P199524	NM_001134699	NM_001134699	690586	ankyrin repeat domain 40	Ankrd40	0.0595136	1	-0.165105	0.922326	-0.224618	0.587059	0.271747	0.0294769	0.241367	0.0871791	-0.0303798	0.999997	-0.11349	0.999998	0	0	0	1	0	0	0	1	NA	Up.Nc	NA	NA	NA	8	darkorange1	NA	NA
A_44_P559080	NM_001191807	NM_001191807	301415	ankyrin repeat domain 44	Ankrd44	-0.175505	1	-0.250589	0.227168	-0.0750835	0.999989	-0.349109	0.00429951	-0.491064	1.68161e-05	-0.141955	0.999997	-0.243198	0.227283	0	0	0	-1	-1	0	0	2	NA	Down.Nc	NA	Down.Nc	NA	2	dodgerblue3	NA	NA
A_64_P033274	NM_001025285	NM_001025285	362957	ankyrin repeat domain 54	Ankrd54	0.19308	0.967461	0.14317	0.999992	-0.0499102	0.999989	0.24913	0.0261078	0.21309	0.124653	-0.0360407	0.999997	0.136509	0.999998	0	0	0	1	0	0	0	1	NA	Up.Nc	NA	NA	NA	5	lightpink2	NA	NA
A_44_P1084141	NM_001134969	NM_001134969	500430	ankyrin repeat domain 6	Ankrd6	0.0253654	1	0.059402	0.999992	0.0340366	0.999989	1.06549	3.87502e-12	1.16167	5.02048e-13	0.0961772	0.999997	0.127521	0.999998	0	0	0	1	1	0	0	2	NA	Up.Nc	NA	Up.Nc	NA	5	lightpink2	NA	NA
A_64_P140658	NM_001107613	NM_001107613	309639	ankyrin repeat and sterile alpha motif domain containing 1A	Anks1a	-0.2385	0.47828	-0.213151	0.419407	0.0253488	0.999989	-0.363264	0.000878462	-0.422119	6.1939e-05	-0.0588551	0.999997	-0.0186588	0.999998	0	0	0	-1	-1	0	0	2	NA	Down.Nc	NA	Down.Nc	NA	3	darkseagreen3	NA	NA
A_44_P1154177	NM_001271371	NM_001271371	314721	ankyrin repeat and sterile alpha motif domain containing 1B	Anks1b	-0.497422	0.00138452	-0.583145	7.43134e-05	-0.0857226	0.999989	-0.739464	2.62599e-07	-0.908485	3.25347e-09	-0.169021	0.999997	-0.812935	2.22562e-07	-1	-1	0	-1	-1	0	-1	5	Down.Down	Down.Down	Down.Down	Down.Down	NA	9	thistle3	6	firebrick2
A_44_P1154182	NM_001271371	NM_001271371	314721	ankyrin repeat and sterile alpha motif domain containing 1B	Anks1b	-0.0663761	1	-0.38261	0.0979223	-0.316234	0.558424	0.115945	0.945851	0.092702	1	-0.0232429	0.999997	-0.536607	0.00457616	0	0	0	0	0	0	-1	1	NA	NA	NA	NA	NA	4	forestgreen	6	firebrick2
A_44_P645407	NM_001271371	NM_001271371	314721	ankyrin repeat and sterile alpha motif domain containing 1B	Anks1b	0.0517649	1	-0.110055	0.999992	-0.161819	0.999989	-0.0701121	0.999999	-0.0466221	1	0.0234901	0.999997	-0.506662	0.0402374	0	0	0	0	0	0	-1	1	NA	NA	NA	NA	NA	9	thistle3	7	sandybrown
A_42_P590466	NM_001009676	NM_001009676	302937	ankyrin repeat and sterile alpha motif domain containing 3	Anks3	0.0620349	1	0.135687	0.999992	0.0736522	0.999989	0.168474	0.638456	0.297305	0.0330571	0.128831	0.999997	-0.110915	0.999998	0	0	0	0	1	0	0	1	NA	NA	NA	Up.Nc	NA	5	lightpink2	NA	NA
A_42_P495579	NM_001107564	NM_001107564	309135	anoctamin 1	Ano1	-0.0630464	1	-0.163317	0.999992	-0.100271	0.999989	-0.499131	0.000702568	-0.250237	0.252894	0.248893	0.999997	0.0758295	0.999998	0	0	0	-1	0	0	0	1	NA	Down.Nc	NA	NA	NA	3	darkseagreen3	NA	NA
A_44_P853085	XM_236774	XM_236774	301111	anoctamin 10	Ano10	0.192825	1	0.108782	0.999992	-0.0840433	0.999989	0.604664	7.22562e-08	0.661345	8.73378e-09	0.0566807	0.999997	0.312271	0.0206755	0	0	0	1	1	0	1	3	NA	Up.Up	NA	Up.Up	NA	5	lightpink2	3	darkseagreen3
A_42_P628839	NM_001108108	NM_001108108	315272	anoctamin 6	Ano6	0.299107	0.260349	0.474099	0.000862576	0.174992	0.999989	0.402054	0.00289451	0.358154	0.0108438	-0.0439004	0.999997	0.220674	0.476956	0	1	0	1	1	0	0	3	NA	Up.Nc	Up.Nc	Up.Nc	Up.Nc	5	lightpink2	NA	NA
A_64_P012368	NM_131911	NM_131911	170724	acidic nuclear phosphoprotein 32 family member B	Anp32b	-0.188979	1	-0.162562	0.902516	0.0264172	0.999989	-0.489857	1.81318e-07	-0.521	3.93069e-08	-0.0311436	0.999997	0.00644904	0.999998	0	0	0	-1	-1	0	0	2	NA	Down.Nc	NA	Down.Nc	NA	3	darkseagreen3	NA	NA
A_44_P520475	NM_001013200	NM_001013200	361999	acidic nuclear phosphoprotein 32 family member E	Anp32e	-0.0178076	1	-0.40833	0.00945427	-0.390522	0.0657283	0.189748	0.538017	-0.0548524	1	-0.244601	0.999997	-0.548032	0.000168053	0	-1	0	0	0	0	-1	2	NA	NA	Down.Down	NA	Down.Down	9	thistle3	6	firebrick2
A_64_P127392	NM_001044249	NM_001044249	362393	anthrax toxin receptor 1	Antxr1	0.0895295	1	-0.0343974	0.999992	-0.123927	0.999989	0.654214	2.66303e-06	0.707408	5.41881e-07	0.0531937	0.999997	-0.0345637	0.999998	0	0	0	1	1	0	0	2	NA	Up.Nc	NA	Up.Nc	NA	5	lightpink2	NA	NA
A_44_P369612	XM_008764602	XM_008764602	305633	anthrax toxin receptor 2	Antxr2	-0.0173054	1	-0.0616829	0.999992	-0.0443775	0.999989	0.547315	5.54176e-05	0.652624	2.22208e-06	0.10531	0.999997	0.115022	0.999998	0	0	0	1	1	0	0	2	NA	Up.Nc	NA	Up.Nc	NA	5	lightpink2	NA	NA
A_43_P11614	NM_012904	NM_012904	25380	annexin A1	Anxa1	0.192021	1	0.0110704	0.999992	-0.180951	0.999989	0.72033	3.9507e-06	0.646762	2.34532e-05	-0.0735673	0.999997	0.174859	0.869894	0	0	0	1	1	0	0	2	NA	Up.Nc	NA	Up.Nc	NA	5	lightpink2	NA	NA
A_64_P005576	NM_019905	NM_019905	56611	annexin A2	Anxa2	0.930961	2.57624e-08	0.991667	6.29023e-09	0.0607053	0.999989	0.953077	3.89778e-09	0.99951	1.30049e-09	0.0464331	0.999997	1.51821	1.327e-12	1	1	0	1	1	0	1	5	Up.Up	Up.Up	Up.Up	Up.Up	NA	7	sandybrown	3	darkseagreen3
A_44_P472994	NM_013132	NM_013132	25673	annexin A5	Anxa5	0.0383995	1	-0.0864684	0.999992	-0.124868	0.999989	0.0418441	0.999999	0.0714421	1	0.029598	0.999997	0.324165	0.0161647	0	0	0	0	0	0	1	1	NA	NA	NA	NA	NA	7	sandybrown	1	lightskyblue2
A_44_P494242	NM_130416	NM_130416	155423	annexin A7	Anxa7	0.0862255	1	0.0325939	0.999992	-0.0536316	0.999989	0.394211	0.00223311	0.368454	0.00502191	-0.0257573	0.999997	0.128445	0.999998	0	0	0	1	1	0	0	2	NA	Up.Nc	NA	Up.Nc	NA	5	lightpink2	NA	NA
A_64_P100516	NM_031582	NM_031582	29473	amine oxidase, copper containing 3	Aoc3	0.131592	1	0.0553854	0.999992	-0.0762063	0.999989	0.223128	0.332215	0.321179	0.0393888	0.0980508	0.999997	0.0940941	0.999998	0	0	0	0	1	0	0	1	NA	NA	NA	Up.Nc	NA	5	lightpink2	NA	NA
A_42_P685330	NM_001127531	NM_001127531	302671	adaptor-related protein complex 1, sigma 2 subunit	Ap1s2	-0.165241	1	-0.311864	0.0860772	-0.146623	0.999989	-0.363431	0.00860055	-0.448125	0.000521074	-0.0846939	0.999997	-0.278648	0.159991	0	0	0	-1	-1	0	0	2	NA	Down.Nc	NA	Down.Nc	NA	2	dodgerblue3	NA	NA
A_44_P1116065	XM_017602005	XM_017602005	302671	adaptor-related protein complex 1, sigma 2 subunit	Ap1s2	-0.0160286	1	0.00265522	0.999992	0.0186838	0.999989	-0.337953	0.0336524	-0.268742	0.156667	0.0692113	0.999997	0.0417873	0.999998	0	0	0	-1	0	0	0	1	NA	Down.Nc	NA	NA	NA	2	dodgerblue3	NA	NA
A_44_P1088391	NM_001172150	NM_001172150	367304	adaptor related protein complex 1 sigma 3 subunit	Ap1s3	1.67238	1.25214e-15	1.53108	8.75225e-15	-0.141308	0.999989	0.831369	2.91713e-09	0.863815	1.15848e-09	0.0324463	0.999997	1.01149	2.80139e-10	1	1	0	1	1	0	1	5	Up.Up	Up.Up	Up.Up	Up.Up	NA	5	lightpink2	2	dodgerblue3
A_44_P501923	NM_001172150	NM_001172150	367304	adaptor related protein complex 1 sigma 3 subunit	Ap1s3	0.56529	0.0031198	0.357376	0.130793	-0.207913	0.999989	0.426548	0.0158125	0.237041	0.385481	-0.189507	0.999997	0.220312	0.648826	1	0	0	1	0	0	0	2	Up.Nc	Up.Nc	NA	NA	NA	10	mediumpurple4	NA	NA
A_44_P1082314	NM_031008	NM_031008	81637	adaptor-related protein complex 2, alpha 2 subunit	Ap2a2	0.0313609	1	0.303619	0.0765996	0.272258	0.39406	-0.309335	0.029012	-0.255936	0.125288	0.0533993	0.999997	0.351076	0.0167021	0	0	0	-1	0	0	1	2	NA	Down.Up	NA	NA	NA	12	sienna	4	forestgreen
A_64_P165361	NM_031008	NM_031008	81637	adaptor-related protein complex 2, alpha 2 subunit	Ap2a2	0.0433538	1	0.295227	0.0909584	0.251873	0.542537	-0.364003	0.00441369	-0.296114	0.0394679	0.0678897	0.999997	0.429556	0.00126315	0	0	0	-1	-1	0	1	3	NA	Down.Up	NA	Down.Up	NA	1	lightskyblue2	4	forestgreen
A_43_P15353	NM_080583	NM_080583	140670	adaptor-related protein complex 2, beta 1 subunit	Ap2b1	-0.0534969	1	-0.743727	0.00485661	-0.69023	0.0468656	0.42555	0.113431	0.160151	0.828517	-0.265399	0.999997	-0.892632	0.000647699	0	-1	-1	0	0	0	-1	3	NA	NA	Down.Down	NA	Down.Down	8	darkorange1	6	firebrick2
A_42_P718346	XM_006231814	XM_006231814	309969	adaptor-related protein complex 3, beta 1 subunit	Ap3b1	0.0397704	1	0.275386	0.320371	0.235615	0.952426	-0.35721	0.0314825	-0.258067	0.227714	0.0991432	0.999997	0.348684	0.0726033	0	0	0	-1	0	0	0	1	NA	Down.Nc	NA	NA	NA	1	lightskyblue2	NA	NA
A_43_P10864	NM_001100719	NM_001100719	314633	adaptor-related protein complex 3, delta 1 subunit	Ap3d1	0.12798	1	-0.0354183	0.999992	-0.163398	0.999989	0.246405	0.0262225	0.269471	0.00752051	0.0230658	0.999997	-0.127185	0.999998	0	0	0	1	1	0	0	2	NA	Up.Nc	NA	Up.Nc	NA	8	darkorange1	NA	NA
A_44_P1090375	NM_133593	NM_133593	171126	adaptor-related protein complex 3, mu 1 subunit	Ap3m1	0.402003	0.00868246	0.348686	0.025881	-0.0533169	0.999989	0.67209	2.33488e-07	0.63714	6.31864e-07	-0.0349504	0.999997	0.0826092	0.999998	1	1	0	1	1	0	0	4	Up.Nc	Up.Nc	Up.Nc	Up.Nc	NA	5	lightpink2	NA	NA
A_44_P914911	NM_001037220	NM_001037220	641386	adaptor-related protein complex 5, zeta 1 subunit	Ap5z1	-0.101467	1	-0.0217278	0.999992	0.079739	0.999989	0.321945	0.0332266	0.235946	0.245123	-0.0859992	0.999997	-0.185149	0.742591	0	0	0	1	0	0	0	1	NA	Up.Nc	NA	NA	NA	8	darkorange1	NA	NA
A_64_P125033	NM_023979	NM_023979	78963	apoptotic peptidase activating factor 1	Apaf1	0.0193042	1	-0.509087	0.00649628	-0.528392	0.0249911	0.119944	0.933452	0.0289309	1	-0.091013	0.999997	-0.480434	0.0108619	0	-1	-1	0	0	0	-1	3	NA	NA	Down.Down	NA	Down.Down	4	forestgreen	6	firebrick2
A_64_P075229	NM_031780	NM_031780	83610	amyloid beta precursor protein binding family A member 2	Apba2	-0.308839	1	0.177184	0.999992	0.486023	0.386547	-0.485525	0.0825059	-0.602934	0.0208497	-0.117409	0.999997	0.0436856	0.999998	0	0	0	0	-1	0	0	1	NA	NA	NA	Down.Nc	NA	2	dodgerblue3	NA	NA
A_64_P056031	NM_080478	NM_080478	29722	amyloid beta precursor protein binding family B member 1	Apbb1	0.0901152	1	0.0214344	0.999992	-0.0686808	0.999989	-0.370574	0.0080065	-0.382897	0.00521723	-0.0123239	0.999997	0.155787	0.949971	0	0	0	-1	-1	0	0	2	NA	Down.Nc	NA	Down.Nc	NA	2	dodgerblue3	NA	NA
A_44_P1097096	XM_017604786	XM_017604786	305338	amyloid beta precursor protein binding family B member 2	Apbb2	-0.105387	1	-0.0908166	0.999992	0.0145708	0.999989	-0.387032	0.00189223	-0.376539	0.00261922	0.0104925	0.999997	0.0951034	0.999998	0	0	0	-1	-1	0	0	2	NA	Down.Nc	NA	Down.Nc	NA	3	darkseagreen3	NA	NA
A_44_P714750	XM_017599456	XM_017599456	305338	amyloid beta precursor protein binding family B member 2	Apbb2	-0.171204	1	-0.320548	0.0830405	-0.149344	0.999989	-0.362902	0.0115013	-0.302296	0.0587025	0.0606066	0.999997	-0.177471	0.805494	0	0	0	-1	0	0	0	1	NA	Down.Nc	NA	NA	NA	2	dodgerblue3	NA	NA
A_42_P464668	NM_001106769	NM_001106769	299611	APC2, WNT signaling pathway regulator	Apc2	0.0320145	1	-0.0618897	0.999992	-0.0939042	0.999989	0.354969	0.00211329	0.297187	0.0189548	-0.0577827	0.999997	-0.28395	0.0618135	0	0	0	1	1	0	0	2	NA	Up.Nc	NA	Up.Nc	NA	8	darkorange1	NA	NA
A_44_P1086700	NM_001047090	NM_001047090	300802	aph-1 homolog B, gamma secretase subunit	Aph1b	-0.0598721	1	-0.305174	0.0273584	-0.245302	0.430782	-0.055943	0.999999	-0.05474	1	0.00120302	0.999997	-0.0509631	0.999998	0	-1	0	0	0	0	0	1	NA	NA	Down.Nc	NA	Down.Nc	4	forestgreen	NA	NA
A_44_P1363619	NM_001047090	NM_001047090	300802	aph-1 homolog B, gamma secretase subunit	Aph1b	-0.130534	1	-0.197371	0.656708	-0.0668379	0.999989	-0.291891	0.0341745	-0.33514	0.00731498	-0.0432489	0.999997	-0.0111984	0.999998	0	0	0	-1	-1	0	0	2	NA	Down.Nc	NA	Down.Nc	NA	3	darkseagreen3	NA	NA
A_42_P637189	NM_031612	NM_031612	58812	apelin	Apln	-0.379352	0.231774	-0.335572	0.218638	0.0437801	0.999989	-0.715913	3.68784e-05	-0.801729	5.21825e-06	-0.0858154	0.999997	-0.0138144	0.999998	0	0	0	-1	-1	0	0	2	NA	Down.Nc	NA	Down.Nc	NA	3	darkseagreen3	NA	NA
A_44_P1155227	NM_031612	NM_031612	58812	apelin	Apln	-0.276061	0.821968	-0.30747	0.245944	-0.0314095	0.999989	-0.775999	2.10277e-06	-0.663518	2.89912e-05	0.11248	0.999997	0.0146803	0.999998	0	0	0	-1	-1	0	0	2	NA	Down.Nc	NA	Down.Nc	NA	3	darkseagreen3	NA	NA
A_64_P003408	NM_001100802	NM_001100802	502317	amyloid beta precursor like protein 1	Aplp1	0.211448	1	0.420284	0.00648249	0.208836	0.999989	0.315344	0.0470715	0.285278	0.0953608	-0.0300651	0.999997	0.492852	0.000777131	0	1	0	1	0	0	1	3	NA	Up.Up	Up.Up	NA	Up.Up	7	sandybrown	4	forestgreen
A_43_P11558	NM_012777	NM_012777	25239	apolipoprotein D	Apod	-0.59805	7.45962e-09	-0.516641	2.20066e-07	0.081409	0.999989	-1.30631	1.57373e-17	-1.38598	3.72861e-18	-0.0796705	0.999997	-0.183916	0.539778	-1	-1	0	-1	-1	0	0	4	Down.Nc	Down.Nc	Down.Nc	Down.Nc	NA	3	darkseagreen3	NA	NA
A_64_P010658	NM_019288	NM_019288	54226	amyloid beta precursor protein	App	-0.137853	1	-0.357126	0.00680889	-0.219273	0.783372	0.257454	0.0854418	0.177424	0.540437	-0.0800307	0.999997	-0.493791	4.44148e-05	0	-1	0	0	0	0	-1	2	NA	NA	Down.Down	NA	Down.Down	8	darkorange1	6	firebrick2
A_64_P073288	NM_001100969	NM_001100969	303396	amyloid beta precursor protein binding protein 2	Appbp2	0.0127177	1	-0.246289	0.220923	-0.259007	0.361072	0.330242	0.0060649	0.268254	0.0550002	-0.0619873	0.999997	-0.198413	0.5302	0	0	0	1	0	0	0	1	NA	Up.Nc	NA	NA	NA	8	darkorange1	NA	NA
A_42_P813939	NM_001108741	NM_001108741	362860	adaptor protein, phosphotyrosine interacting with PH domain and leucine zipper 2	Appl2	-0.0215199	1	0.0801565	0.999992	0.101676	0.999989	0.475198	5.19754e-05	0.479817	4.06968e-05	0.00461929	0.999997	-0.213147	0.451733	0	0	0	1	1	0	0	2	NA	Up.Nc	NA	Up.Nc	NA	5	lightpink2	NA	NA
A_44_P561166	NM_001142366	NM_001142366	25293	aquaporin 4	Aqp4	0.859298	7.40417e-08	0.749872	1.00411e-06	-0.109426	0.999989	0.7365	4.14438e-07	0.644081	4.90965e-06	-0.0924191	0.999997	0.615832	4.79538e-05	1	1	0	1	1	0	1	5	Up.Up	Up.Up	Up.Up	Up.Up	NA	5	lightpink2	2	dodgerblue3
A_44_P885003	NM_001107216	NM_001107216	305367	ArfGAP with RhoGAP domain, ankyrin repeat and PH domain 2	Arap2	-0.0313569	1	0.00810051	0.999992	0.0394574	0.999989	0.544776	0.000337822	0.564793	0.000183354	0.020017	0.999997	0.0269233	0.999998	0	0	0	1	1	0	0	2	NA	Up.Nc	NA	Up.Nc	NA	5	lightpink2	NA	NA
A_44_P699369	NM_001106744	NM_001106744	299197	apoptosis resistant E3 ubiquitin protein ligase 1	Arel1	0.0795392	1	-0.0805775	0.999992	-0.160117	0.999989	0.26195	0.0205355	0.324956	0.000822752	0.063006	0.999997	-0.105964	0.999998	0	0	0	1	1	0	0	2	NA	Up.Nc	NA	Up.Nc	NA	8	darkorange1	NA	NA
A_43_P13098	NM_080904	NM_080904	140940	ADP-ribosylation factor 3	Arf3	-0.0921832	1	-0.0468969	0.999992	0.0452864	0.999989	-0.280279	0.0985008	-0.421965	0.00163534	-0.141685	0.999997	0.0890799	0.999998	0	0	0	0	-1	0	0	1	NA	NA	NA	Down.Nc	NA	3	darkseagreen3	NA	NA
A_44_P384223	NM_024151	NM_024151	79120	ADP-ribosylation factor 4	Arf4	-0.00767321	1	0.224492	0.526647	0.232166	0.828247	-0.347304	0.0158722	-0.268293	0.123372	0.0790106	0.999997	0.37982	0.0136423	0	0	0	-1	0	0	1	2	NA	Down.Up	NA	NA	NA	1	lightskyblue2	4	forestgreen
A_64_P165050	XM_006227651	XM_006227651	292947	ARFGEF family member 3	Arfgef3	-0.166692	1	-0.324644	0.0246103	-0.157953	0.999989	-0.461766	4.98728e-05	-0.501666	1.00832e-05	-0.0399004	0.999997	-0.19271	0.600699	0	-1	0	-1	-1	0	0	3	NA	Down.Nc	Down.Nc	Down.Nc	Down.Nc	2	dodgerblue3	NA	NA
A_44_P1101336	XM_006229933	XM_006229933	293344	ADP-ribosylation factor interacting protein 2	Arfip2	-0.0894436	1	-0.0328788	0.999992	0.0565647	0.999989	-0.0962396	0.999999	0.045664	1	0.141904	0.999997	-0.331451	0.0142287	0	0	0	0	0	0	-1	1	NA	NA	NA	NA	NA	9	thistle3	5	lightpink2
A_42_P832274	XM_006235720	XM_006235720	117051	ADP-ribosylation factor related protein 1	Arfrp1	0.165682	1	0.260455	0.278816	0.0947726	0.999989	0.384887	0.00469484	0.529755	3.86204e-05	0.144868	0.999997	0.219233	0.483681	0	0	0	1	1	0	0	2	NA	Up.Nc	NA	Up.Nc	NA	5	lightpink2	NA	NA
A_44_P1085208	NM_053980	NM_053980	117051	ADP-ribosylation factor related protein 1	Arfrp1	-0.0137479	1	0.0327928	0.999992	0.0465407	0.999989	-0.319573	0.033826	-0.35733	0.0108591	-0.0377568	0.999997	0.130113	0.999998	0	0	0	-1	-1	0	0	2	NA	Down.Nc	NA	Down.Nc	NA	1	lightskyblue2	NA	NA
A_44_P296180	NM_019168	NM_019168	29215	arginase 2	Arg2	-0.405475	0.022492	-0.409481	0.0110652	-0.0040051	0.999989	-0.823908	2.88324e-08	-0.908674	3.25163e-09	-0.0847657	0.999997	-0.438139	0.00457616	-1	-1	0	-1	-1	0	-1	5	Down.Down	Down.Down	Down.Down	Down.Down	NA	2	dodgerblue3	6	firebrick2
A_44_P1115434	XM_008772530	XM_008772530	688429	Rho GTPase activating protein 10	Arhgap10	-0.139812	1	-0.275769	0.442857	-0.135957	0.999989	-0.445694	0.0120586	-0.407591	0.0254163	0.0381024	0.999997	0.0236255	0.999998	0	0	0	-1	-1	0	0	2	NA	Down.Nc	NA	Down.Nc	NA	3	darkseagreen3	NA	NA
A_64_P047416	NM_001109501	NM_001109501	688429	Rho GTPase activating protein 10	Arhgap10	-0.269754	0.782165	-0.402535	0.0281707	-0.132781	0.999989	-0.447266	0.00369292	-0.531196	0.0003662	-0.0839297	0.999997	-0.177451	0.848631	0	-1	0	-1	-1	0	0	3	NA	Down.Nc	Down.Nc	Down.Nc	Down.Nc	3	darkseagreen3	NA	NA
A_44_P525324	NM_001168524	NM_001168524	296060	Rho GTPase activating protein 11A	Arhgap11a	0.014442	1	-0.196871	0.792504	-0.211313	0.999989	-0.360204	0.0192833	-0.630642	7.03913e-06	-0.270439	0.999997	-0.373641	0.0281593	0	0	0	-1	-1	0	-1	3	NA	Down.Down	NA	Down.Down	NA	9	thistle3	7	sandybrown
A_44_P1158311	NM_001270692	NM_001270692	63994	Rho GTPase activating protein 17	Arhgap17	-0.0762675	1	-0.455738	0.0902487	-0.379471	0.488746	0.450002	0.0450544	0.531375	0.012324	0.0813738	0.999997	-0.423299	0.117268	0	0	0	1	1	0	0	2	NA	Up.Nc	NA	Up.Nc	NA	8	darkorange1	NA	NA
A_64_P068548	NM_001107297	NM_001107297	306279	Rho GTPase activating protein 22	Arhgap22	0.416663	0.00119998	0.33525	0.016068	-0.0814133	0.999989	0.265308	0.0693731	0.235599	0.158999	-0.0297089	0.999997	0.234183	0.267465	1	1	0	0	0	0	0	2	Up.Nc	NA	Up.Nc	NA	NA	5	lightpink2	NA	NA
A_42_P569631	XM_017597700	XM_017597700	303501	Rho GTPase activating protein 23	Arhgap23	0.211036	1	0.0694236	0.999992	-0.141612	0.999989	0.385119	0.00155388	0.35287	0.00480112	-0.0322493	0.999997	0.117886	0.999998	0	0	0	1	1	0	0	2	NA	Up.Nc	NA	Up.Nc	NA	5	lightpink2	NA	NA
A_44_P1089741	NM_001191815	NM_001191815	301709	Rho GTPase activating protein 28	Arhgap28	-0.49692	0.00211277	-0.889701	4.09763e-08	-0.392781	0.0860287	-1.22849	1.0518e-11	-1.22837	9.52099e-12	0.000127079	0.999997	-0.0803355	0.999998	-1	-1	0	-1	-1	0	0	4	Down.Nc	Down.Nc	Down.Nc	Down.Nc	NA	3	darkseagreen3	NA	NA
A_44_P1081760	NM_001271132	NM_001271132	306400	Rho GTPase activating protein 35	Arhgap35	-0.157625	1	-0.158924	0.989998	-0.00129903	0.999989	-0.320195	0.00369794	-0.296444	0.00996575	0.0237505	0.999997	-0.149106	0.962296	0	0	0	-1	-1	0	0	2	NA	Down.Nc	NA	Down.Nc	NA	3	darkseagreen3	NA	NA
A_44_P1366848	NM_001271132	NM_001271132	306400	Rho GTPase activating protein 35	Arhgap35	-0.325039	0.281729	-0.451967	0.00762387	-0.126928	0.999989	-0.219362	0.410669	-0.31105	0.0845027	-0.0916883	0.999997	-0.426011	0.0129561	0	-1	0	0	0	0	-1	2	NA	NA	Down.Down	NA	Down.Down	9	thistle3	6	firebrick2
A_64_P031229	NM_001271132	NM_001271132	306400	Rho GTPase activating protein 35	Arhgap35	-0.247211	1	-0.589513	0.00497645	-0.342302	0.539903	-0.244091	0.430025	-0.289662	0.261762	-0.0455716	0.999997	-0.683928	0.000841129	0	-1	0	0	0	0	-1	2	NA	NA	Down.Down	NA	Down.Down	9	thistle3	6	firebrick2
A_44_P730568	XM_017603563	XM_017603563	500943	Rho GTPase activating protein 42	Arhgap42	0.272527	0.174331	0.11769	0.999992	-0.154837	0.999989	0.335791	0.00319018	0.352654	0.00149599	0.0168633	0.999997	0.0434654	0.999998	0	0	0	1	1	0	0	2	NA	Up.Nc	NA	Up.Nc	NA	5	lightpink2	NA	NA
A_44_P735184	XM_017603563	XM_017603563	500943	Rho GTPase activating protein 42	Arhgap42	0.251979	0.101699	0.256443	0.0419338	0.0044638	0.999989	-0.0496509	0.999999	0.0568566	1	0.106508	0.999997	0.135925	0.999998	0	1	0	0	0	0	0	1	NA	NA	Up.Nc	NA	Up.Nc	10	mediumpurple4	NA	NA
A_44_P990065	NM_001047869	NM_001047869	299012	Rho GTPase activating protein 5	Arhgap5	0.0927722	1	-0.184341	0.972699	-0.277114	0.805359	0.393382	0.0386679	0.345627	0.0879589	-0.0477547	0.999997	-0.172001	0.918299	0	0	0	1	0	0	0	1	NA	Up.Nc	NA	NA	NA	8	darkorange1	NA	NA
A_44_P283941	NM_001009600	NM_001009600	362456	Rho GDP dissociation inhibitor beta	Arhgdib	0.919049	6.07103e-11	1.05904	2.0984e-12	0.139992	0.999989	1.57265	6.5417e-17	1.6003	3.96699e-17	0.0276491	0.999997	0.8431	7.68986e-10	1	1	0	1	1	0	1	5	Up.Up	Up.Up	Up.Up	Up.Up	NA	5	lightpink2	2	dodgerblue3
A_42_P753675	NM_001108269	NM_001108269	360500	Rho GDP dissociation inhibitor gamma	Arhgdig	-0.351477	0.0303375	-0.245982	0.292113	0.105496	0.999989	-0.465866	0.000102584	-0.51699	1.49888e-05	-0.0511238	0.999997	-0.092265	0.999998	-1	0	0	-1	-1	0	0	3	Down.Nc	Down.Nc	NA	Down.Nc	NA	3	darkseagreen3	NA	NA
A_43_P10170	XM_017587613	XM_017587613	306618	Rho guanine nucleotide exchange factor 10	Arhgef10	0.0570132	1	0.0189725	0.999992	-0.0380407	0.999989	-0.452791	0.00120983	-0.455941	0.00104644	-0.00314969	0.999997	0.179044	0.810636	0	0	0	-1	-1	0	0	2	NA	Down.Nc	NA	Down.Nc	NA	2	dodgerblue3	NA	NA
A_44_P664191	NM_001012079	NM_001012079	310635	Rho/Rac guanine nucleotide exchange factor 2	Arhgef2	0.150873	1	0.294516	0.0731865	0.143642	0.999989	0.224734	0.229665	0.302557	0.024278	0.0778227	0.999997	0.300213	0.0538312	0	0	0	0	1	0	0	1	NA	NA	NA	Up.Nc	NA	7	sandybrown	NA	NA
A_42_P770565	NM_001108542	NM_001108542	361882	Rho guanine nucleotide exchange factor 28	Arhgef28	0.885972	1.18207e-13	0.807259	1.21697e-12	-0.0787135	0.999989	0.522917	1.37135e-08	0.586937	7.88635e-10	0.0640196	0.999997	0.506207	1.77805e-07	1	1	0	1	1	0	1	5	Up.Up	Up.Up	Up.Up	Up.Up	NA	5	lightpink2	2	dodgerblue3
A_44_P436101	NM_001108542	NM_001108542	361882	Rho guanine nucleotide exchange factor 28	Arhgef28	0.887247	2.35116e-09	0.699723	3.61414e-07	-0.187524	0.999989	0.370962	0.00513493	0.378722	0.0038179	0.00776009	0.999997	0.297726	0.0897716	1	1	0	1	1	0	0	4	Up.Nc	Up.Nc	Up.Nc	Up.Nc	NA	10	mediumpurple4	NA	NA
A_44_P521587	NM_001106061	NM_001106061	290541	Rho guanine nucleotide exchange factor 3	Arhgef3	-0.0462314	1	-0.116373	0.999992	-0.0701419	0.999989	-0.756769	1.12913e-08	-0.732265	2.06687e-08	0.0245033	0.999997	0.137437	0.999998	0	0	0	-1	-1	0	0	2	NA	Down.Nc	NA	Down.Nc	NA	2	dodgerblue3	NA	NA
A_44_P1159954	NM_001106676	NM_001106676	298404	Rho guanine nucleotide exchange factor 39	Arhgef39	-0.0922527	1	0.406466	0.0823476	0.498719	0.066924	-0.861821	2.98542e-06	-0.773211	1.68784e-05	0.0886095	0.999997	0.0709364	0.999998	0	0	0	-1	-1	0	0	2	NA	Down.Nc	NA	Down.Nc	NA	2	dodgerblue3	NA	NA
A_64_P035554	NM_001106676	NM_001106676	298404	Rho guanine nucleotide exchange factor 39	Arhgef39	-0.00773351	1	0.267041	0.606054	0.274775	0.960743	-0.38026	0.0901663	-0.450268	0.0293834	-0.0700079	0.999997	0.105448	0.999998	0	0	0	0	-1	0	0	1	NA	NA	NA	Down.Nc	NA	2	dodgerblue3	NA	NA
A_42_P723244	XM_008758006	XM_008758006	301334	Rho guanine nucleotide exchange factor 4	Arhgef4	-0.0179238	1	-0.0534594	0.999992	-0.0355356	0.999989	-0.253452	0.0497913	-0.218708	0.163417	0.0347445	0.999997	0.0410716	0.999998	0	0	0	-1	0	0	0	1	NA	Down.Nc	NA	NA	NA	2	dodgerblue3	NA	NA
A_44_P277935	NM_001106635	NM_001106635	297867	AT-rich interaction domain 1A	Arid1a	0.1611	1	0.390343	0.0129084	0.229243	0.876641	-0.0254691	0.999999	-0.0806833	1	-0.0552142	0.999997	0.264089	0.235803	0	1	0	0	0	0	0	1	NA	NA	Up.Nc	NA	Up.Nc	12	sienna	NA	NA
A_44_P1114370	NM_053421	NM_053421	84481	AT-rich interaction domain 4B	Arid4b	-0.139974	1	-0.785866	1.07922e-07	-0.645893	0.000301785	0.472134	0.000369968	0.277158	0.106123	-0.194976	0.999997	-0.963199	2.37571e-09	0	-1	-1	1	0	0	-1	4	NA	Up.Down	Down.Down	NA	Down.Down	8	darkorange1	6	firebrick2
A_64_P247966	NM_053421	NM_053421	84481	AT-rich interaction domain 4B	Arid4b	-0.119344	1	-0.424827	0.0433328	-0.305483	0.610411	0.156437	0.783075	-0.119664	0.932822	-0.276101	0.999997	-0.402718	0.0568527	0	-1	0	0	0	0	0	1	NA	NA	Down.Nc	NA	Down.Nc	4	forestgreen	NA	NA
A_44_P253196	NM_001107624	NM_001107624	309728	AT-rich interaction domain 5B	Arid5b	0.130076	1	-0.233637	0.573678	-0.363713	0.182445	0.279056	0.16305	0.238729	0.31064	-0.0403266	0.999997	-0.449115	0.00777133	0	0	0	0	0	0	-1	1	NA	NA	NA	NA	NA	8	darkorange1	7	sandybrown
A_44_P643807	NM_001107101	NM_001107101	304037	ADP-ribosylation factor like GTPase 13B	Arl13b	0.0303227	1	0.0341968	0.999992	0.00387416	0.999989	0.393307	0.00739009	0.423459	0.00297773	0.030152	0.999997	-0.0484934	0.999998	0	0	0	1	1	0	0	2	NA	Up.Nc	NA	Up.Nc	NA	5	lightpink2	NA	NA
A_43_P11965	NM_019186	NM_019186	29308	ADP-ribosylation factor like GTPase 4A	Arl4a	-0.0611348	1	0.0645692	0.999992	0.125704	0.999989	-0.509811	0.0023378	-0.633728	0.000115363	-0.123917	0.999997	0.174481	0.894719	0	0	0	-1	-1	0	0	2	NA	Down.Nc	NA	Down.Nc	NA	2	dodgerblue3	NA	NA
A_44_P714618	NM_001306054	NM_001306054	103693239	ADP-ribosylation factor like GTPase 4C	Arl4c	0.286563	0.549511	0.562475	0.000371042	0.275911	0.614476	0.620074	2.2387e-05	0.786726	2.55065e-07	0.166652	0.999997	0.426673	0.0113583	0	1	0	1	1	0	1	4	NA	Up.Up	Up.Up	Up.Up	Up.Up	5	lightpink2	4	forestgreen
A_64_P164315	NM_001306054	NM_001306054	103693239	ADP-ribosylation factor like GTPase 4C	Arl4c	0.324053	0.956959	-0.145078	0.999992	-0.469131	0.254086	0.960625	1.85322e-05	0.861117	8.58452e-05	-0.0995078	0.999997	-0.32703	0.377166	0	0	0	1	1	0	0	2	NA	Up.Nc	NA	Up.Nc	NA	8	darkorange1	NA	NA
A_64_P159360	NM_053979	NM_053979	117050	ADP-ribosylation factor like GTPase 5A	Arl5a	-0.0558099	1	-0.0824265	0.999992	-0.0266165	0.999989	-0.234941	0.10193	-0.256662	0.0453195	-0.0217214	0.999997	-0.0512521	0.999998	0	0	0	0	-1	0	0	1	NA	NA	NA	Down.Nc	NA	2	dodgerblue3	NA	NA
A_42_P647866	XM_006254312	XM_006254312	364788	ADP-ribosylation factor like GTPase 5B	Arl5b	-0.228094	0.487118	-0.152341	0.999992	0.0757535	0.999989	-0.362176	0.000324499	-0.301178	0.00555355	0.0609981	0.999997	0.0850851	0.999998	0	0	0	-1	-1	0	0	2	NA	Down.Nc	NA	Down.Nc	NA	3	darkseagreen3	NA	NA
A_43_P13508	NM_001015031	NM_001015031	364788	ADP-ribosylation factor like GTPase 5B	Arl5b	-0.165705	1	-0.146092	0.999992	0.0196125	0.999989	-0.306699	0.0335645	-0.285569	0.0599023	0.0211293	0.999997	-0.0661078	0.999998	0	0	0	-1	0	0	0	1	NA	Down.Nc	NA	NA	NA	3	darkseagreen3	NA	NA
A_44_P367205	NM_001109071	NM_001109071	498234	ADP-ribosylation factor like GTPase 8A	Arl8a	0.162697	1	0.34369	0.00794138	0.180993	0.999989	0.232019	0.155281	0.243523	0.109509	0.0115036	0.999997	0.171875	0.768008	0	1	0	0	0	0	0	1	NA	NA	Up.Nc	NA	Up.Nc	5	lightpink2	NA	NA
A_42_P513461	NM_001106576	NM_001106576	296758	armadillo repeat containing 10	Armc10	0.0249826	1	0.174625	0.865928	0.149642	0.999989	0.357494	0.00268762	0.419806	0.000215969	0.0623119	0.999997	0.256295	0.157637	0	0	0	1	1	0	0	2	NA	Up.Nc	NA	Up.Nc	NA	5	lightpink2	NA	NA
A_44_P1158838	NM_001024367	NM_001024367	501619	armadillo repeat containing, X-linked 1	Armcx1	0.529776	2.71047e-05	0.680745	1.30607e-07	0.150969	0.999989	0.350246	0.00508761	0.361819	0.0032004	0.0115729	0.999997	0.578408	5.14894e-06	1	1	0	1	1	0	1	5	Up.Up	Up.Up	Up.Up	Up.Up	NA	5	lightpink2	2	dodgerblue3
A_64_P362701	NM_001126297	NM_001126297	500531	armadillo-like helical domain containing 1	Armh1	-0.013075	1	0.112509	0.999992	0.125584	0.999989	0.323764	0.0491563	0.446818	0.00166852	0.123054	0.999997	-0.0195595	0.999998	0	0	0	1	1	0	0	2	NA	Up.Nc	NA	Up.Nc	NA	5	lightpink2	NA	NA
A_64_P162810	NM_001108374	NM_001108374	361032	armadillo-like helical domain containing 4	Armh4	-0.238468	0.408308	-0.500059	3.76148e-06	-0.26159	0.238938	-0.451479	9.08701e-06	-0.471236	3.47136e-06	-0.0197567	0.999997	-0.189448	0.551326	0	-1	0	-1	-1	0	0	3	NA	Down.Nc	Down.Nc	Down.Nc	Down.Nc	3	darkseagreen3	NA	NA
A_64_P064523	NM_001037767	NM_001037767	296710	actin related protein 2/3 complex, subunit 5-like	Arpc5l	-0.00188127	1	-0.0935555	0.999992	-0.0916742	0.999989	-0.30547	0.0195486	-0.337138	0.00590389	-0.0316682	0.999997	0.0441247	0.999998	0	0	0	-1	-1	0	0	2	NA	Down.Nc	NA	Down.Nc	NA	2	dodgerblue3	NA	NA
A_44_P1158201	NM_001107530	NM_001107530	308765	actin-related protein 2/3 complex inhibitor	Arpin	-0.192639	1	-0.161066	0.999992	0.031573	0.999989	-0.405962	0.000594891	-0.551633	2.30259e-06	-0.14567	0.999997	0.17597	0.759421	0	0	0	-1	-1	0	0	2	NA	Down.Nc	NA	Down.Nc	NA	3	darkseagreen3	NA	NA
A_64_P106968	NM_001100770	NM_001100770	366001	arrestin domain containing 1	Arrdc1	-0.11818	1	-0.25621	0.185454	-0.138029	0.999989	-0.374736	0.00136315	-0.24419	0.125783	0.130546	0.999997	-0.0233701	0.999998	0	0	0	-1	0	0	0	1	NA	Down.Nc	NA	NA	NA	3	darkseagreen3	NA	NA
A_64_P072227	NM_001107303	NM_001107303	306344	arrestin domain containing 2	Arrdc2	-0.0362118	1	-0.102868	0.999992	-0.0666567	0.999989	-0.33167	0.040823	-0.230191	0.316791	0.101478	0.999997	0.128979	0.999998	0	0	0	-1	0	0	0	1	NA	Down.Nc	NA	NA	NA	3	darkseagreen3	NA	NA
A_42_P458652	XM_017590815	XM_017590815	309945	arrestin domain containing 3	Arrdc3	-0.229483	1	-0.202342	0.801518	0.027141	0.999989	-0.859616	1.07859e-07	-0.702479	4.59566e-06	0.157137	0.999997	-0.0226276	0.999998	0	0	0	-1	-1	0	0	2	NA	Down.Nc	NA	Down.Nc	NA	2	dodgerblue3	NA	NA
A_64_P059046	NM_001007797	NM_001007797	309945	arrestin domain containing 3	Arrdc3	-0.374728	0.121898	-0.459051	0.00909952	-0.0843222	0.999989	-0.311905	0.0995159	-0.475411	0.00215881	-0.163506	0.999997	-0.533109	0.00145768	0	-1	0	0	-1	0	-1	3	NA	NA	Down.Down	Down.Down	Down.Down	9	thistle3	6	firebrick2
A_64_P044682	NM_033443	NM_033443	25227	arylsulfatase B	Arsb	-0.0897452	1	0.0607764	0.999992	0.150522	0.999989	-0.122261	0.948785	-0.224201	0.237432	-0.10194	0.999997	0.433506	0.000796567	0	0	0	0	0	0	1	1	NA	NA	NA	NA	NA	7	sandybrown	1	lightskyblue2
A_64_P052101	NM_001047877	NM_001047877	303631	arylsulfatase G	Arsg	0.250749	0.639435	0.277765	0.165848	0.0270157	0.999989	0.433706	0.000578952	0.516991	2.95097e-05	0.0832845	0.999997	0.172	0.822925	0	0	0	1	1	0	0	2	NA	Up.Nc	NA	Up.Nc	NA	5	lightpink2	NA	NA
A_43_P14648	NM_001012034	NM_001012034	305235	ADP-ribosyltransferase 3	Art3	0.384538	0.04326	0.284545	0.223978	-0.0999925	0.999989	0.397543	0.00638628	0.478636	0.000552889	0.0810934	0.999997	0.843512	1.21945e-07	1	0	0	1	1	0	1	4	Up.Up	Up.Up	NA	Up.Up	NA	7	sandybrown	3	darkseagreen3
A_44_P1087666	NM_001131013	NM_001131013	303798	ARVCF, delta catenin family member	Arvcf	-0.316248	0.779609	-0.431992	0.0785862	-0.115744	0.999989	-0.572544	0.00268339	-0.533372	0.00541415	0.0391718	0.999997	-0.226549	0.69151	0	0	0	-1	-1	0	0	2	NA	Down.Nc	NA	Down.Nc	NA	3	darkseagreen3	NA	NA
A_44_P1101868	NM_053646	NM_053646	114104	N-acylsphingosine amidohydrolase 2	Asah2	0.526269	0.000419767	0.504844	0.000571309	-0.0214253	0.999989	0.917184	1.84097e-09	0.85751	7.08732e-09	-0.0596743	0.999997	0.572083	8.6449e-05	1	1	0	1	1	0	1	5	Up.Up	Up.Up	Up.Up	Up.Up	NA	5	lightpink2	2	dodgerblue3
A_44_P1161200	XM_008776227	XM_008776227	362719	ArfGAP with SH3 domain, ankyrin repeat and PH domain 2	Asap2	0.395601	0.000614073	0.365642	0.00156337	-0.0299591	0.999989	1.3703	9.89521e-17	1.45075	2.49798e-17	0.0804517	0.999997	0.265791	0.0719077	1	1	0	1	1	0	0	4	Up.Nc	Up.Nc	Up.Nc	Up.Nc	NA	5	lightpink2	NA	NA
A_42_P535152	XM_001069024	XM_001069024	684122	ArfGAP with SH3 domain, ankyrin repeat and PH domain 3	Asap3	0.153824	1	0.22519	0.314799	0.0713659	0.999989	0.28379	0.0235477	0.410267	0.00010351	0.126476	0.999997	0.29992	0.0264423	0	0	0	1	1	0	1	3	NA	Up.Up	NA	Up.Up	NA	7	sandybrown	4	forestgreen
A_64_P003209	NM_001108420	NM_001108420	361268	ankyrin repeat and SOCS box-containing 13	Asb13	-0.230008	1	-0.459169	0.0092488	-0.229161	0.999989	0.70403	6.16505e-06	0.673059	1.23978e-05	-0.0309715	0.999997	-0.730535	1.37509e-05	0	-1	0	1	1	0	-1	4	NA	Up.Down	Down.Down	Up.Down	Down.Down	8	darkorange1	6	firebrick2
A_44_P1083857	NM_001108109	NM_001108109	315287	ankyrin repeat and SOCS box-containing 8	Asb8	0.246689	0.213668	0.123516	0.999992	-0.123173	0.999989	0.55987	1.66043e-08	0.656654	3.59194e-10	0.0967843	0.999997	0.186462	0.52949	0	0	0	1	1	0	0	2	NA	Up.Nc	NA	Up.Nc	NA	5	lightpink2	NA	NA
A_64_P023255	NM_022384	NM_022384	64186	achaete-scute family bHLH transcription factor 1	Ascl1	-0.207462	1	-0.192385	0.773587	0.0150764	0.999989	-0.341561	0.0160384	-0.348796	0.0123083	-0.0072347	0.999997	-0.0647793	0.999998	0	0	0	-1	-1	0	0	2	NA	Down.Nc	NA	Down.Nc	NA	3	darkseagreen3	NA	NA
A_42_P535608	NM_001107160	NM_001107160	304648	anti-silencing function 1B histone chaperone	Asf1b	0.0112085	1	0.0394178	0.999992	0.0282093	0.999989	-0.701439	9.74961e-09	-0.756343	1.67492e-09	-0.054904	0.999997	-0.196556	0.565563	0	0	0	-1	-1	0	0	2	NA	Down.Nc	NA	Down.Nc	NA	2	dodgerblue3	NA	NA
A_64_P011070	NM_022234	NM_022234	63882	acid sensing ion channel subunit family member 4	Asic4	-0.263033	1	-0.0706036	0.999992	0.192429	0.999989	-0.702903	0.00155469	-0.873129	9.97446e-05	-0.170226	0.999997	-0.0442972	0.999998	0	0	0	-1	-1	0	0	2	NA	Down.Nc	NA	Down.Nc	NA	2	dodgerblue3	NA	NA
A_43_P15258	XM_006236089	XM_006236089	25612	asparagine synthetase (glutamine-hydrolyzing)	Asns	-0.231235	0.982762	0.329423	0.0562431	0.560658	0.00095497	-0.356411	0.0111959	-0.327706	0.0250186	0.0287054	0.999997	0.608834	1.41279e-05	0	0	1	-1	-1	0	1	4	NA	Down.Up	NA	Down.Up	NA	12	sienna	4	forestgreen
A_44_P480267	NM_013079	NM_013079	25612	asparagine synthetase (glutamine-hydrolyzing)	Asns	-0.127926	1	-0.0499869	0.999992	0.0779392	0.999989	-0.274691	0.0215797	-0.192155	0.34353	0.0825352	0.999997	0.232779	0.178685	0	0	0	-1	0	0	0	1	NA	Down.Nc	NA	NA	NA	6	firebrick2	NA	NA
A_42_P565275	NM_001105955	NM_001105955	289054	abnormal spindle microtubule assembly	Aspm	0.0589321	1	0.0334309	0.999992	-0.0255012	0.999989	-0.507808	9.04965e-07	-0.489354	1.83136e-06	0.0184531	0.999997	-0.158948	0.869894	0	0	0	-1	-1	0	0	2	NA	Down.Nc	NA	Down.Nc	NA	2	dodgerblue3	NA	NA
A_44_P482200	NM_001170603	NM_001170603	304900	astrotactin 1	Astn1	0.138249	1	0.328573	0.0591024	0.190324	0.999989	0.589757	6.41664e-06	0.575473	9.27552e-06	-0.0142838	0.999997	-0.0394024	0.999998	0	0	0	1	1	0	0	2	NA	Up.Nc	NA	Up.Nc	NA	5	lightpink2	NA	NA
A_44_P1150208	XR_001842054	XR_001842054	307555	additional sex combs like 3, transcriptional regulator	Asxl3	-0.0383177	1	-0.315655	0.0965784	-0.277338	0.478853	-0.500505	0.000176895	-0.517586	9.54984e-05	-0.0170809	0.999997	-0.126771	0.999998	0	0	0	-1	-1	0	0	2	NA	Down.Nc	NA	Down.Nc	NA	2	dodgerblue3	NA	NA
A_44_P947255	XM_001080963	XM_001080963	303348	ATPase family, AAA domain containing 5	Atad5	-0.0754576	1	-0.0284985	0.999992	0.0469591	0.999989	-0.741983	1.13755e-09	-0.86104	3.42196e-11	-0.119057	0.999997	-0.22301	0.31649	0	0	0	-1	-1	0	0	2	NA	Down.Nc	NA	Down.Nc	NA	2	dodgerblue3	NA	NA
A_42_P633046	NM_001100895	NM_001100895	315305	activating transcription factor 1	Atf1	0.019499	1	-0.116709	0.999992	-0.136208	0.999989	-0.287009	0.0290183	-0.330438	0.0054233	-0.0434288	0.999997	-0.0675366	0.999998	0	0	0	-1	-1	0	0	2	NA	Down.Nc	NA	Down.Nc	NA	2	dodgerblue3	NA	NA
A_43_P11616	NM_012912	NM_012912	25389	activating transcription factor 3	Atf3	-0.00891067	1	-0.0475028	0.999992	-0.0385921	0.999989	0.431137	0.00015647	0.37947	0.00113439	-0.0516674	0.999997	0.328136	0.0186071	0	0	0	1	1	0	1	3	NA	Up.Up	NA	Up.Up	NA	7	sandybrown	1	lightskyblue2
A_42_P665879	XM_006228980	XM_006228980	282840	activating transcription factor 5	Atf5	0.226516	0.879079	0.0998173	0.999992	-0.126699	0.999989	0.977987	1.41048e-11	1.0099	6.33486e-12	0.0319112	0.999997	0.226833	0.350837	0	0	0	1	1	0	0	2	NA	Up.Nc	NA	Up.Nc	NA	5	lightpink2	NA	NA
A_64_P052715	NM_172336	NM_172336	282840	activating transcription factor 5	Atf5	0.248884	0.84149	0.225453	0.556107	-0.0234312	0.999989	0.65657	2.11928e-06	0.551212	4.46933e-05	-0.105358	0.999997	0.302213	0.12273	0	0	0	1	1	0	0	2	NA	Up.Nc	NA	Up.Nc	NA	5	lightpink2	NA	NA
A_44_P1107813	XM_008765747	XM_008765747	315333	activating transcription factor 7	Atf7	-0.124727	1	0.0515405	0.999992	0.176268	0.999989	0.262422	0.161277	0.315745	0.0458157	0.053323	0.999997	0.0757165	0.999998	0	0	0	0	1	0	0	1	NA	NA	NA	Up.Nc	NA	5	lightpink2	NA	NA
A_42_P595381	NM_001107258	NM_001107258	305831	autophagy related 14	Atg14	0.174607	1	0.233002	0.198039	0.0583953	0.999989	0.213071	0.189384	0.282803	0.0129138	0.0697326	0.999997	0.173547	0.699428	0	0	0	0	1	0	0	1	NA	NA	NA	Up.Nc	NA	5	lightpink2	NA	NA
A_44_P335514	NM_001012097	NM_001012097	312647	autophagy related 7	Atg7	0.425555	0.0302825	0.297279	0.233798	-0.128276	0.999989	0.4026	0.0113966	0.457522	0.00262991	0.0549221	0.999997	0.322806	0.126448	1	0	0	1	1	0	0	3	Up.Nc	Up.Nc	NA	Up.Nc	NA	7	sandybrown	NA	NA
A_44_P441166	NM_001106821	NM_001106821	300711	ATM serine/threonine kinase	Atm	-0.0187466	1	-0.245411	0.511937	-0.226664	0.999989	0.0916947	0.999999	-0.0200019	1	-0.111697	0.999997	-0.409219	0.0220665	0	0	0	0	0	0	-1	1	NA	NA	NA	NA	NA	9	thistle3	6	firebrick2
A_44_P1080031	NM_001191786	NM_001191786	315037	ATM interactor	Atmin	0.073323	1	-0.192405	0.775842	-0.265728	0.511923	0.37285	0.0062804	0.483528	0.000154718	0.110678	0.999997	-0.273803	0.175277	0	0	0	1	1	0	0	2	NA	Up.Nc	NA	Up.Nc	NA	8	darkorange1	NA	NA
A_42_P687819	NM_001109241	NM_001109241	500200	atonal bHLH transcription factor 8	Atoh8	0.793375	0.0142278	0.642654	0.0428355	-0.150721	0.999989	0.361655	0.287694	0.244197	0.602847	-0.117458	0.999997	0.4847	0.168763	1	1	0	0	0	0	0	2	Up.Nc	NA	Up.Nc	NA	NA	5	lightpink2	NA	NA
A_44_P366902	XM_008770178	XM_008770178	360932	ATPase phospholipid transporting 10D (putative)	Atp10d	-0.166099	1	-0.239742	0.335209	-0.0736429	0.999989	-0.527275	1.21139e-05	-0.403849	0.000982955	0.123426	0.999997	-0.180342	0.740715	0	0	0	-1	-1	0	0	2	NA	Down.Nc	NA	Down.Nc	NA	2	dodgerblue3	NA	NA
A_42_P763424	NM_001107324	NM_001107324	306600	ATPase phospholipid transporting 11A	Atp11a	-0.0270963	1	-0.375678	0.0275211	-0.348582	0.165842	0.17439	0.645734	0.168675	0.680088	-0.00571448	0.999997	-0.0906477	0.999998	0	-1	0	0	0	0	0	1	NA	NA	Down.Nc	NA	Down.Nc	8	darkorange1	NA	NA
A_43_P18756	NM_001107324	NM_001107324	306600	ATPase phospholipid transporting 11A	Atp11a	-0.0648162	1	0.0152794	0.999992	0.0800956	0.999989	-0.412456	0.00235027	-0.309127	0.047081	0.103329	0.999997	-0.0532901	0.999998	0	0	0	-1	-1	0	0	2	NA	Down.Nc	NA	Down.Nc	NA	2	dodgerblue3	NA	NA
A_44_P1162890	NM_001107324	NM_001107324	306600	ATPase phospholipid transporting 11A	Atp11a	-0.178858	1	-0.133402	0.999992	0.0454566	0.999989	-0.490342	0.000264379	-0.577314	1.60983e-05	-0.0869721	0.999997	-0.0971379	0.999998	0	0	0	-1	-1	0	0	2	NA	Down.Nc	NA	Down.Nc	NA	2	dodgerblue3	NA	NA
A_44_P435604	NM_013113	NM_013113	25650	ATPase Na+/K+ transporting subunit beta 1	Atp1b1	0.807929	7.00878e-07	0.755825	2.08113e-06	-0.0521042	0.999989	1.15519	9.92924e-11	1.1178	1.85186e-10	-0.0373859	0.999997	0.585499	0.000195811	1	1	0	1	1	0	1	5	Up.Up	Up.Up	Up.Up	Up.Up	NA	5	lightpink2	2	dodgerblue3
A_42_P555125	NM_012913	NM_012913	25390	ATPase Na+/K+ transporting subunit beta 3	Atp1b3	0.453158	4.8555e-06	0.388345	0.000101308	-0.0648127	0.999989	0.732041	1.46764e-11	0.817046	9.61569e-13	0.0850051	0.999997	0.334488	0.00149392	1	1	0	1	1	0	1	5	Up.Up	Up.Up	Up.Up	Up.Up	NA	5	lightpink2	2	dodgerblue3
A_42_P522194	NM_012914	NM_012914	25391	ATPase sarcoplasmic/endoplasmic reticulum Ca2+ transporting 3	Atp2a3	0.0640463	1	0.135466	0.999992	0.0714201	0.999989	0.269473	0.0959915	0.128908	0.91159	-0.140565	0.999997	0.51286	0.000115249	0	0	0	0	0	0	1	1	NA	NA	NA	NA	NA	7	sandybrown	1	lightskyblue2
A_44_P506069	NM_131907	NM_131907	170699	ATPase secretory pathway Ca2+ transporting 1	Atp2c1	-0.00796952	1	0.303276	0.0402085	0.311246	0.10907	-0.128988	0.917487	-0.0200782	1	0.10891	0.999997	0.340807	0.00983199	0	1	0	0	0	0	1	2	NA	NA	Up.Up	NA	Up.Up	12	sienna	4	forestgreen
A_44_P205572	NM_012915	NM_012915	25392	ATP synthase inhibitory factor subunit 1	Atp5if1	-0.0565007	1	0.0255617	0.999992	0.0820624	0.999989	-0.260149	0.194668	-0.335413	0.0374484	-0.0752646	0.999997	0.0198222	0.999998	0	0	0	0	-1	0	0	1	NA	NA	NA	Down.Nc	NA	2	dodgerblue3	NA	NA
A_44_P484950	NM_001361400	NM_001361400	114630	ATP synthase membrane subunit c locus 3	Atp5mc3	-0.0157985	1	0.0127069	0.999992	0.0285054	0.999989	-0.281252	0.000785957	-0.228503	0.0242088	0.0527498	0.999997	0.099886	0.999998	0	0	0	-1	-1	0	0	2	NA	Down.Nc	NA	Down.Nc	NA	1	lightskyblue2	NA	NA
A_44_P1082179	NM_001007749	NM_001007749	362749	ATP synthase, H+ transporting, mitochondrial Fo complex, subunit s (factor B)	Atp5s	0.199278	1	0.0831728	0.999992	-0.116105	0.999989	0.219326	0.314948	0.175188	0.608148	-0.0441372	0.999997	0.337386	0.0337904	0	0	0	0	0	0	1	1	NA	NA	NA	NA	NA	7	sandybrown	3	darkseagreen3
A_44_P231792	NM_001191843	NM_001191843	361875	ATPase H+ transporting accessory protein 1 like	Atp6ap1l	-0.0854716	1	-0.20423	0.743723	-0.118758	0.999989	-0.420106	0.00397657	-0.217409	0.386111	0.202697	0.999997	0.00818898	0.999998	0	0	0	-1	0	0	0	1	NA	Down.Nc	NA	NA	NA	3	darkseagreen3	NA	NA
A_44_P1041610	NM_001106681	NM_001106681	298451	ATPase H+ transporting V0 subunit B	Atp6v0b	-0.121572	1	0.43909	0.0144819	0.560662	0.00778848	-0.124503	0.919973	-0.137479	0.861904	-0.0129759	0.999997	0.500777	0.0030583	0	1	1	0	0	0	1	3	NA	NA	Up.Up	NA	Up.Up	12	sienna	4	forestgreen
A_44_P347007	NM_001108318	NM_001108318	685232	ATPase H+ transporting V1 subunit A	Atp6v1a	-0.113815	1	-0.383936	0.073481	-0.270121	0.79556	0.145782	0.829001	0.00321304	1	-0.142569	0.999997	-0.428654	0.0267441	0	0	0	0	0	0	-1	1	NA	NA	NA	NA	NA	4	forestgreen	6	firebrick2
A_44_P382482	NM_001014199	NM_001014199	362802	ATPase H+ transporting V1 subunit C2	Atp6v1c2	-0.0895087	1	-0.251984	0.491717	-0.162475	0.999989	0.349471	0.0477139	0.254607	0.264478	-0.0948642	0.999997	-0.258346	0.384172	0	0	0	1	0	0	0	1	NA	Up.Nc	NA	NA	NA	8	darkorange1	NA	NA
A_42_P658815	NM_198745	NM_198745	297566	ATPase H+ transporting V1 subunit E1	Atp6v1e1	0.0131959	1	0.0719584	0.999992	0.0587625	0.999989	0.372801	0.0425628	0.0697158	1	-0.303085	0.999997	-0.350167	0.117426	0	0	0	1	0	0	0	1	NA	Up.Nc	NA	NA	NA	9	thistle3	NA	NA
A_43_P12743	NM_052803	NM_052803	24941	ATPase copper transporting alpha	Atp7a	0.666075	0.00106077	0.319018	0.308972	-0.347057	0.469159	0.745485	4.41999e-05	0.830024	7.47226e-06	0.084539	0.999997	0.23029	0.644537	1	0	0	1	1	0	0	3	Up.Nc	Up.Nc	NA	Up.Nc	NA	5	lightpink2	NA	NA
A_44_P1084690	NM_052803	NM_052803	24941	ATPase copper transporting alpha	Atp7a	0.690709	0.00138566	0.35439	0.234167	-0.336319	0.587059	0.643933	0.000744029	0.746716	9.50654e-05	0.102784	0.999997	0.258676	0.545547	1	0	0	1	1	0	0	3	Up.Nc	Up.Nc	NA	Up.Nc	NA	5	lightpink2	NA	NA
A_44_P752274	XM_006221972	XM_006221972	691889	ATPase phospholipid transporting 8A2	Atp8a2	0.222413	1	-0.260549	0.41176	-0.482961	0.0237615	1.01087	2.9187e-09	1.02374	2.0416e-09	0.0128749	0.999997	-0.217513	0.599736	0	0	-1	1	1	0	0	3	NA	Up.Nc	NA	Up.Nc	NA	5	lightpink2	NA	NA
A_44_P1082608	NM_001106130	NM_001106130	291411	ATPase phospholipid transporting 9B (putative)	Atp9b	0.444638	0.0133105	0.337852	0.0942951	-0.106786	0.999989	0.1359	0.870213	0.170764	0.681015	0.0348636	0.999997	0.319037	0.118347	1	0	0	0	0	0	0	1	Up.Nc	NA	NA	NA	NA	5	lightpink2	NA	NA
A_44_P1071344	NM_001130097	NM_001130097	361649	ataxin 2-like	Atxn2l	-0.149101	1	0.309221	0.0613044	0.458322	0.00600335	-0.231659	0.218987	-0.112433	0.987463	0.119226	0.999997	0.0747759	0.999998	0	0	1	0	0	0	0	1	NA	NA	NA	NA	NA	1	lightskyblue2	NA	NA
A_44_P1158972	NM_001136261	NM_001136261	100192313	ataxin 7-like 3B	Atxn7l3b	-0.0670613	1	-0.375419	0.00567809	-0.308358	0.157207	0.229301	0.211172	0.177875	0.555311	-0.0514257	0.999997	-0.454684	0.000346952	0	-1	0	0	0	0	-1	2	NA	NA	Down.Down	NA	Down.Down	8	darkorange1	6	firebrick2
A_64_P155186	NM_153296	NM_153296	261730	aurora kinase A	Aurka	0.0142649	1	-0.00591044	0.999992	-0.0201754	0.999989	-0.495368	9.34598e-08	-0.575283	2.44864e-09	-0.0799147	0.999997	-0.141016	0.999998	0	0	0	-1	-1	0	0	2	NA	Down.Nc	NA	Down.Nc	NA	2	dodgerblue3	NA	NA
A_44_P533786	NM_053749	NM_053749	114592	aurora kinase B	Aurkb	0.0258873	1	0.151099	0.999992	0.125212	0.999989	-0.558314	1.6189e-06	-0.571946	9.07739e-07	-0.0136321	0.999997	-0.160421	0.89032	0	0	0	-1	-1	0	0	2	NA	Down.Nc	NA	Down.Nc	NA	2	dodgerblue3	NA	NA
A_44_P192244	NM_001107757	NM_001107757	311299	apoptosis and caspase activation inhibitor	Aven	-0.111622	1	-0.206588	0.56129	-0.0949663	0.999989	-0.373424	0.00170554	-0.363294	0.00240116	0.0101302	0.999997	-0.0872036	0.999998	0	0	0	-1	-1	0	0	2	NA	Down.Nc	NA	Down.Nc	NA	2	dodgerblue3	NA	NA
A_44_P254016	NM_016992	NM_016992	24221	arginine vasopressin	Avp	-0.103986	1	-0.292277	0.632757	-0.188291	0.999989	-0.570356	0.01641	-0.449986	0.0769707	0.12037	0.999997	0.136039	0.999998	0	0	0	-1	0	0	0	1	NA	Down.Nc	NA	NA	NA	3	darkseagreen3	NA	NA
A_64_P122671	NM_134373	NM_134373	171386	arginine vasopressin-induced 1	Avpi1	2.60696	5.02653e-23	2.63379	3.87642e-23	0.0268254	0.999989	1.03207	5.88557e-14	1.02132	7.06734e-14	-0.0107429	0.999997	2.19057	6.36525e-21	1	1	0	1	1	0	1	5	Up.Up	Up.Up	Up.Up	Up.Up	NA	5	lightpink2	2	dodgerblue3
A_43_P14849	NM_001025705	NM_001025705	316051	5-azacytidine induced 2	Azi2	0.247686	0.334904	0.121904	0.999992	-0.125782	0.999989	-0.208439	0.253247	-0.0398679	1	0.168572	0.999997	0.331895	0.00684001	0	0	0	0	0	0	1	1	NA	NA	NA	NA	NA	7	sandybrown	3	darkseagreen3
A_44_P535612	NM_012512	NM_012512	24223	beta-2 microglobulin	B2m	-0.134377	1	-0.333917	0.0257503	-0.199539	0.999989	0.278425	0.0616364	0.267881	0.0815264	-0.0105432	0.999997	-0.207574	0.505349	0	-1	0	0	0	0	0	1	NA	NA	Down.Nc	NA	Down.Nc	8	darkorange1	NA	NA
A_64_P132199	NM_001105887	NM_001105887	288161	Beta-1,3-galactosyltransferase 5	B3galt5	-0.101106	1	-0.215118	0.542015	-0.114012	0.999989	-0.442857	0.000317043	-0.528819	1.39046e-05	-0.0859623	0.999997	-0.225986	0.386207	0	0	0	-1	-1	0	0	2	NA	Down.Nc	NA	Down.Nc	NA	2	dodgerblue3	NA	NA
A_42_P549786	NM_022609	NM_022609	64544	beta-1,3-glucuronyltransferase 2	B3gat2	-0.274534	0.159482	-0.262475	0.113751	0.0120587	0.999989	-0.824148	4.29197e-11	-0.886464	7.16984e-12	-0.0623166	0.999997	-0.0940089	0.999998	0	0	0	-1	-1	0	0	2	NA	Down.Nc	NA	Down.Nc	NA	3	darkseagreen3	NA	NA
A_44_P264915	NM_001107562	NM_001107562	309105	beta-1,4-N-acetyl-galactosaminyl transferase 4	B4galnt4	-0.219758	1	0.0806468	0.999992	0.300405	0.264426	-0.597579	2.94207e-06	-0.579436	4.85253e-06	0.0181435	0.999997	0.116938	0.999998	0	0	0	-1	-1	0	0	2	NA	Down.Nc	NA	Down.Nc	NA	2	dodgerblue3	NA	NA
A_42_P565301	NM_001108608	NM_001108608	362275	beta-1,4-galactosyltransferase 5	B4galt5	0.509116	2.23856e-06	0.538433	5.43235e-07	0.0293175	0.999989	0.519256	3.47178e-07	0.529272	2.075e-07	0.0100165	0.999997	0.181389	0.624033	1	1	0	1	1	0	0	4	Up.Nc	Up.Nc	Up.Nc	Up.Nc	NA	5	lightpink2	NA	NA
A_44_P502287	NM_031740	NM_031740	65196	beta-1,4-galactosyltransferase 6	B4galt6	0.228496	0.72442	0.310758	0.0308331	0.0822625	0.999989	-0.221484	0.216772	-0.167062	0.623937	0.0544221	0.999997	0.275865	0.0815387	0	1	0	0	0	0	0	1	NA	NA	Up.Nc	NA	Up.Nc	1	lightskyblue2	NA	NA
A_43_P19462	NM_001106324	NM_001106324	293667	beta-1,4-glucuronyltransferase 1	B4gat1	-0.0746602	1	-0.103642	0.999992	-0.0289822	0.999989	-0.371148	0.0602082	-0.415226	0.0256004	-0.0440772	0.999997	-0.017411	0.999998	0	0	0	0	-1	0	0	1	NA	NA	NA	Down.Nc	NA	2	dodgerblue3	NA	NA
A_44_P1109889	XM_006246547	XM_006246547	287383	B9 domain containing 1	B9d1	-0.142613	1	-0.126701	0.999992	0.0159113	0.999989	0.391303	0.0151265	0.432716	0.00502871	0.0414126	0.999997	-0.403973	0.023428	0	0	0	1	1	0	-1	3	NA	Up.Down	NA	Up.Down	NA	8	darkorange1	6	firebrick2
A_44_P281154	NM_001107494	NM_001107494	308443	B9 domain containing 2	B9d2	-0.0681929	1	0.0505326	0.999992	0.118726	0.999989	-0.322218	0.0102034	-0.260951	0.0780146	0.0612661	0.999997	0.0953087	0.999998	0	0	0	-1	0	0	0	1	NA	Down.Nc	NA	NA	NA	2	dodgerblue3	NA	NA
A_44_P1086460	NM_144762	NM_144762	140720	BAALC, MAP3K1 and KLF4 binding	Baalc	-0.207827	1	-0.239535	0.694412	-0.031708	0.999989	-0.514605	0.00530031	-0.545	0.00272952	-0.0303956	0.999997	0.217046	0.71409	0	0	0	-1	-1	0	0	2	NA	Down.Nc	NA	Down.Nc	NA	1	lightskyblue2	NA	NA
A_42_P704383	NM_199270	NM_199270	362704	BRISC and BRCA1 A complex member 2	Babam2	0.185433	1	0.0655777	0.999992	-0.119855	0.999989	0.286962	0.0103598	0.270767	0.0202155	-0.0161949	0.999997	0.156513	0.880803	0	0	0	1	1	0	0	2	NA	Up.Nc	NA	Up.Nc	NA	5	lightpink2	NA	NA
A_44_P998008	NM_001002802	NM_001002802	288227	beta-site APP-cleaving enzyme 2	Bace2	0.170453	1	0.254654	0.41176	0.0842004	0.999989	0.33051	0.0495969	0.445643	0.00241471	0.115133	0.999997	0.205365	0.653891	0	0	0	1	1	0	0	2	NA	Up.Nc	NA	Up.Nc	NA	5	lightpink2	NA	NA
A_64_P067968	NM_001135754	NM_001135754	313125	BTB domain and CNC homolog 2	Bach2	0.493924	0.00532304	0.609216	0.000173049	0.115293	0.999989	0.912071	2.91462e-08	0.958124	9.37822e-09	0.0460529	0.999997	0.293591	0.215956	1	1	0	1	1	0	0	4	Up.Nc	Up.Nc	Up.Nc	Up.Nc	NA	5	lightpink2	NA	NA
A_42_P772878	NM_001011936	NM_001011936	293524	Bcl2-associated athanogene 3	Bag3	0.443077	0.00390389	0.277444	0.207846	-0.165633	0.999989	1.35631	1.51771e-13	1.44066	3.5172e-14	0.0843499	0.999997	0.273338	0.190987	1	0	0	1	1	0	0	3	Up.Nc	Up.Nc	NA	Up.Nc	NA	5	lightpink2	NA	NA
A_43_P13355	NM_139082	NM_139082	83837	BMP and activin membrane-bound inhibitor	Bambi	0.097711	1	0.00257655	0.999992	-0.0951345	0.999989	-0.515873	1.50977e-05	-0.453739	0.000134402	0.0621331	0.999997	0.400317	0.00278539	0	0	0	-1	-1	0	1	3	NA	Down.Up	NA	Down.Up	NA	1	lightskyblue2	1	lightskyblue2
A_64_P082964	NM_001106191	NM_001106191	292064	Btg3 associated nuclear protein	Banp	0.0435984	1	0.142684	0.999992	0.0990853	0.999989	0.0292576	0.999999	0.0766597	1	0.0474021	0.999997	0.327722	0.0453046	0	0	0	0	0	0	1	1	NA	NA	NA	NA	NA	7	sandybrown	1	lightskyblue2
A_44_P1086844	NM_001107292	NM_001107292	306257	Brca1 associated protein 1	Bap1	-0.0964862	1	-0.0580451	0.999992	0.038441	0.999989	0.468705	0.00100121	0.424459	0.00340929	-0.0442463	0.999997	-0.431978	0.00707956	0	0	0	1	1	0	-1	3	NA	Up.Down	NA	Up.Down	NA	8	darkorange1	5	lightpink2
A_43_P12266	NM_022622	NM_022622	64557	BRCA1 associated RING domain 1	Bard1	0.0896451	1	-0.212105	0.588357	-0.30175	0.243329	-0.29951	0.045955	-0.420303	0.000904574	-0.120793	0.999997	-0.389999	0.00661693	0	0	0	-1	-1	0	-1	3	NA	Down.Down	NA	Down.Down	NA	9	thistle3	7	sandybrown
A_44_P1112313	XM_008769874	XM_008769874	60462	basic leucine zipper ATF-like transcription factor 3	Batf3	-0.155359	1	-0.152768	0.999992	0.00259138	0.999989	-0.588527	2.75598e-05	-0.496945	0.000384132	0.0915821	0.999997	-0.174962	0.842644	0	0	0	-1	-1	0	0	2	NA	Down.Nc	NA	Down.Nc	NA	2	dodgerblue3	NA	NA
A_44_P117148	NM_001170568	NM_001170568	314126	bromodomain adjacent to zinc finger domain, 1A	Baz1a	-0.0281726	1	-0.491462	0.0188498	-0.463289	0.109511	0.149085	0.823343	0.181384	0.681809	0.0322986	0.999997	-0.274683	0.424214	0	-1	0	0	0	0	0	1	NA	NA	Down.Nc	NA	Down.Nc	4	forestgreen	NA	NA
A_44_P1101685	XM_008760137	XM_008760137	309156	Bardet-Biedl syndrome 1	Bbs1	0.207098	1	0.225662	0.381948	0.0185643	0.999989	0.237621	0.155759	0.326968	0.00846716	0.089347	0.999997	0.232566	0.280684	0	0	0	0	1	0	0	1	NA	NA	NA	Up.Nc	NA	5	lightpink2	NA	NA
A_44_P635869	NM_001107569	NM_001107569	309156	Bardet-Biedl syndrome 1	Bbs1	0.169674	1	0.0943775	0.999992	-0.0752968	0.999989	0.37893	0.0827966	0.504599	0.00931964	0.125668	0.999997	-0.0970986	0.999998	0	0	0	0	1	0	0	1	NA	NA	NA	Up.Nc	NA	5	lightpink2	NA	NA
A_64_P121417	NM_001109286	NM_001109286	500832	Bardet-Biedl syndrome 10	Bbs10	-0.0448569	1	0.0955019	0.999992	0.140359	0.999989	-0.135969	0.870114	0.0636083	1	0.199577	0.999997	0.342328	0.0420776	0	0	0	0	0	0	1	1	NA	NA	NA	NA	NA	7	sandybrown	1	lightskyblue2
A_44_P1162985	NM_053618	NM_053618	113948	Bardet-Biedl syndrome 2	Bbs2	0.0428037	1	-0.0318417	0.999992	-0.0746454	0.999989	0.386524	0.00920002	0.348071	0.0248424	-0.0384536	0.999997	-0.201039	0.661949	0	0	0	1	1	0	0	2	NA	Up.Nc	NA	Up.Nc	NA	8	darkorange1	NA	NA
A_43_P14432	NM_001106826	NM_001106826	300754	Bardet-Biedl syndrome 4	Bbs4	0.0922002	1	0.0464352	0.999992	-0.045765	0.999989	0.535926	1.22925e-06	0.562268	4.16128e-07	0.0263411	0.999997	-0.205172	0.456381	0	0	0	1	1	0	0	2	NA	Up.Nc	NA	Up.Nc	NA	5	lightpink2	NA	NA
A_44_P267331	NM_001012180	NM_001012180	361930	Bardet-Biedl syndrome 7	Bbs7	0.282592	0.747731	0.353399	0.110224	0.0708066	0.999989	0.637505	5.52808e-05	0.73311	4.87875e-06	0.0956056	0.999997	0.233703	0.544027	0	0	0	1	1	0	0	2	NA	Up.Nc	NA	Up.Nc	NA	5	lightpink2	NA	NA
A_64_P059645	NM_001033665	NM_001033665	25393	brevican	Bcan	-0.292015	0.0811982	-0.202515	0.527862	0.0894993	0.999989	-0.499455	2.65817e-06	-0.509693	1.60799e-06	-0.0102379	0.999997	-0.0889639	0.999998	0	0	0	-1	-1	0	0	2	NA	Down.Nc	NA	Down.Nc	NA	3	darkseagreen3	NA	NA
A_44_P1164101	NM_017253	NM_017253	29592	branched chain amino acid transaminase 1	Bcat1	-0.108536	1	-0.16588	0.764747	-0.057344	0.999989	-0.192995	0.187295	-0.249303	0.00918622	-0.0563084	0.999997	-0.0862098	0.999998	0	0	0	0	-1	0	0	1	NA	NA	NA	Down.Nc	NA	3	darkseagreen3	NA	NA
A_64_P025016	NM_017253	NM_017253	29592	branched chain amino acid transaminase 1	Bcat1	-0.0871138	1	-0.109432	0.999992	-0.0223186	0.999989	-0.224505	0.238946	-0.318984	0.0154283	-0.0944791	0.999997	0.0303787	0.999998	0	0	0	0	-1	0	0	1	NA	NA	NA	Down.Nc	NA	3	darkseagreen3	NA	NA
A_64_P025021	NM_022400	NM_022400	64203	branched chain amino acid transaminase 2	Bcat2	-0.0978738	1	0.22024	0.524156	0.318114	0.180902	-0.35535	0.00863182	-0.311288	0.0323299	0.0440624	0.999997	0.574892	2.19714e-05	0	0	0	-1	-1	0	1	3	NA	Down.Up	NA	Down.Up	NA	6	firebrick2	4	forestgreen
A_44_P549610	NM_019267	NM_019267	29711	branched chain keto acid dehydrogenase E1 subunit beta	Bckdhb	0.21082	1	0.3119	0.03875	0.10108	0.999989	0.0171761	0.999999	0.129984	0.910454	0.112808	0.999997	0.281431	0.0843995	0	1	0	0	0	0	0	1	NA	NA	Up.Nc	NA	Up.Nc	5	lightpink2	NA	NA
A_64_P005952	NM_016993	NM_016993	24224	BCL2, apoptosis regulator	Bcl2	0.327434	0.787708	0.292959	0.509363	-0.0344745	0.999989	0.722434	0.000288827	0.771211	0.000107032	0.0487772	0.999997	0.0913356	0.999998	0	0	0	1	1	0	0	2	NA	Up.Nc	NA	Up.Nc	NA	5	lightpink2	NA	NA
A_43_P12915	NM_053733	NM_053733	114552	BCL2 like 10	Bcl2l10	0.0850348	1	0.281932	0.19389	0.196897	0.999989	0.40366	0.00313194	0.498054	0.000143359	0.0943939	0.999997	-0.012038	0.999998	0	0	0	1	1	0	0	2	NA	Up.Nc	NA	Up.Nc	NA	5	lightpink2	NA	NA
A_64_P141847	NM_001108480	NM_001108480	361567	BCL2 like 12	Bcl2l12	-0.172453	1	-0.123358	0.999992	0.049095	0.999989	-0.276914	0.0488774	-0.203085	0.341542	0.0738291	0.999997	0.0468944	0.999998	0	0	0	-1	0	0	0	1	NA	Down.Nc	NA	NA	NA	3	darkseagreen3	NA	NA
A_44_P1087318	NM_001109422	NM_001109422	680611	B-cell CLL/lymphoma 3	Bcl3	0.519009	0.0268723	0.677645	0.000674182	0.158636	0.999989	1.10608	4.95871e-08	1.37765	5.45737e-10	0.271572	0.999997	0.217607	0.719085	1	1	0	1	1	0	0	4	Up.Nc	Up.Nc	Up.Nc	Up.Nc	NA	5	lightpink2	NA	NA
A_44_P354444	NM_001007666	NM_001007666	301514	BCS1 homolog, ubiquinol-cytochrome c reductase complex chaperone	Bcs1l	-0.0722052	1	-0.0913024	0.999992	-0.0190972	0.999989	-0.366359	0.00999907	-0.322787	0.0332656	0.043572	0.999997	-0.16423	0.897808	0	0	0	-1	-1	0	0	2	NA	Down.Nc	NA	Down.Nc	NA	2	dodgerblue3	NA	NA
A_44_P745879	XM_006248478	XM_006248478	117099	3-hydroxybutyrate dehydrogenase 1	Bdh1	-0.0687724	1	-0.171954	0.999992	-0.103181	0.999989	-0.337736	0.0745135	-0.4831	0.00289268	-0.145364	0.999997	-0.0960422	0.999998	0	0	0	0	-1	0	0	1	NA	NA	NA	Down.Nc	NA	2	dodgerblue3	NA	NA
A_44_P538967	NM_001106473	NM_001106473	295458	3-hydroxybutyrate dehydrogenase 2	Bdh2	-0.110075	1	-0.114003	0.999992	-0.00392785	0.999989	0.986903	1.08548e-06	1.02332	5.20846e-07	0.0364165	0.999997	-0.0850157	0.999998	0	0	0	1	1	0	0	2	NA	Up.Nc	NA	Up.Nc	NA	5	lightpink2	NA	NA
A_42_P770279	NM_001199195	NM_001199195	294687	B double prime 1, subunit of RNA polymerase III transcription initiation factor IIIB	Bdp1	-0.0860872	1	-0.374303	0.0170274	-0.288216	0.364295	-0.150182	0.78403	-0.181074	0.576797	-0.0308916	0.999997	-0.300627	0.101205	0	-1	0	0	0	0	0	1	NA	NA	Down.Nc	NA	Down.Nc	9	thistle3	NA	NA
A_64_P016583	NM_001108895	NM_001108895	364973	bestrophin 2	Best2	0.00318363	1	-0.0628972	0.999992	-0.0660808	0.999989	0.266132	0.103263	0.393266	0.00189924	0.127134	0.999997	-0.130986	0.999998	0	0	0	0	1	0	0	1	NA	NA	NA	Up.Nc	NA	5	lightpink2	NA	NA
A_42_P602570	NM_001037365	NM_001037365	501625	brain expressed, X-linked 1	Bex1	-0.29428	0.144186	-0.205668	0.574534	0.0886118	0.999989	-0.664082	4.48179e-08	-0.686914	1.92035e-08	-0.022832	0.999997	-0.136156	0.999998	0	0	0	-1	-1	0	0	2	NA	Down.Nc	NA	Down.Nc	NA	3	darkseagreen3	NA	NA
A_64_P075077	NM_001077435	NM_001077435	363498	brain expressed X-linked 2	Bex2	0.00547761	1	-0.0679886	0.999992	-0.0734662	0.999989	-0.638778	1.21303e-09	-0.649185	7.55055e-10	-0.010407	0.999997	-0.0541928	0.999998	0	0	0	-1	-1	0	0	2	NA	Down.Nc	NA	Down.Nc	NA	2	dodgerblue3	NA	NA
A_43_P12794	NM_053401	NM_053401	117089	brain expressed X-linked 3	Bex3	-0.042652	1	-0.208793	0.237067	-0.166141	0.999989	-0.234525	0.036596	-0.204547	0.141832	0.0299784	0.999997	-0.159009	0.798782	0	0	0	-1	0	0	0	1	NA	Down.Nc	NA	NA	NA	2	dodgerblue3	NA	NA
A_64_P152139	NM_053401	NM_053401	117089	brain expressed X-linked 3	Bex3	-0.0738109	1	-0.209546	0.329373	-0.135735	0.999989	-0.310831	0.00201347	-0.315497	0.00150898	-0.00466589	0.999997	-0.0574157	0.999998	0	0	0	-1	-1	0	0	2	NA	Down.Nc	NA	Down.Nc	NA	2	dodgerblue3	NA	NA
A_44_P1083427	NM_001013125	NM_001013125	304709	bifunctional apoptosis regulator	Bfar	0.328175	0.399496	0.177491	0.991948	-0.150684	0.999989	0.332311	0.0867282	0.392849	0.0252393	0.0605381	0.999997	0.152108	0.995611	0	0	0	0	1	0	0	1	NA	NA	NA	Up.Nc	NA	5	lightpink2	NA	NA
A_64_P048004	NM_001277434	NM_001277434	501046	beaded filament structural protein 2	Bfsp2	0.0799316	1	-0.0242007	0.999992	-0.104132	0.999989	0.309049	0.0549821	0.372009	0.00951887	0.0629597	0.999997	0.056766	0.999998	0	0	0	0	1	0	0	1	NA	NA	NA	Up.Nc	NA	5	lightpink2	NA	NA
A_43_P11812	NM_017087	NM_017087	25181	biglycan	Bgn	0.441699	0.00622401	0.47797	0.00129727	0.0362714	0.999989	0.939546	1.20778e-09	1.07565	5.62163e-11	0.136106	0.999997	1.34764	3.22658e-12	1	1	0	1	1	0	1	5	Up.Up	Up.Up	Up.Up	Up.Up	NA	7	sandybrown	1	lightskyblue2
A_44_P1160518	NM_017087	NM_017087	25181	biglycan	Bgn	0.423873	0.00347465	0.496265	0.000198672	0.0723927	0.999989	0.974465	5.59884e-11	1.06114	7.51307e-12	0.0866747	0.999997	1.34705	2.96159e-13	1	1	0	1	1	0	1	5	Up.Up	Up.Up	Up.Up	Up.Up	NA	7	sandybrown	1	lightskyblue2
A_43_P15357	XM_002729454	XM_002729454	117095	basic helix-loop-helix family, member e41	Bhlhe41	-0.268518	0.845185	-0.374606	0.0632279	-0.106088	0.999989	-0.51065	0.000984569	-0.607736	7.23841e-05	-0.0970864	0.999997	-0.136154	0.999998	0	0	0	-1	-1	0	0	2	NA	Down.Nc	NA	Down.Nc	NA	3	darkseagreen3	NA	NA
A_44_P535284	NM_030850	NM_030850	81508	betaine-homocysteine S-methyltransferase	Bhmt	0.232543	0.924219	0.0764721	0.999992	-0.156071	0.999989	0.199818	0.438285	0.399817	0.00215881	0.199999	0.999997	-0.0961331	0.999998	0	0	0	0	1	0	0	1	NA	NA	NA	Up.Nc	NA	5	lightpink2	NA	NA
A_43_P12293	NM_022684	NM_022684	64625	BH3 interacting domain death agonist	Bid	-0.234959	1	-0.411054	0.0449439	-0.176095	0.999989	-0.345443	0.0716798	-0.324906	0.102324	0.0205368	0.999997	-0.25049	0.47469	0	-1	0	0	0	0	0	1	NA	NA	Down.Nc	NA	Down.Nc	2	dodgerblue3	NA	NA
A_43_P12905	NM_053704	NM_053704	114496	BCL2-interacting killer	Bik	-0.199541	1	-0.194822	0.793798	0.00471823	0.999989	-0.977021	6.34398e-10	-0.894692	3.78011e-09	0.0823282	0.999997	-0.573456	9.95673e-05	0	0	0	-1	-1	0	-1	3	NA	Down.Down	NA	Down.Down	NA	2	dodgerblue3	6	firebrick2
A_44_P1083203	NM_022274	NM_022274	64041	baculoviral IAP repeat-containing 5	Birc5	-0.0607935	1	0.241772	0.999992	0.302566	0.999989	-0.850634	0.0103268	-0.818868	0.0131895	0.0317655	0.999997	-0.0526608	0.999998	0	0	0	-1	-1	0	0	2	NA	Down.Nc	NA	Down.Nc	NA	2	dodgerblue3	NA	NA
A_64_P133573	NM_001034163	NM_001034163	287552	bleomycin hydrolase	Blmh	-0.00137784	1	-0.22042	0.41176	-0.219043	0.780285	0.209956	0.292382	0.181404	0.503997	-0.0285519	0.999997	-0.323132	0.019297	0	0	0	0	0	0	-1	1	NA	NA	NA	NA	NA	8	darkorange1	6	firebrick2
A_42_P644278	NM_001037349	NM_001037349	293938	biogenesis of lysosomal organelles complex-1, subunit 2	Bloc1s2	0.00683268	1	0.118576	0.999992	0.111743	0.999989	-0.28033	0.0628499	-0.300839	0.0331663	-0.020509	0.999997	0.071744	0.999998	0	0	0	0	-1	0	0	1	NA	NA	NA	Down.Nc	NA	2	dodgerblue3	NA	NA
A_42_P773084	XM_006234723	XM_006234723	246142	Bcl2 modifying factor	Bmf	0.970181	4.36579e-11	1.02272	1.17684e-11	0.0525347	0.999989	2.83819	6.87918e-22	2.8394	6.60594e-22	0.00120776	0.999997	0.579796	4.35773e-06	1	1	0	1	1	0	1	5	Up.Up	Up.Up	Up.Up	Up.Up	NA	5	lightpink2	2	dodgerblue3
A_44_P757007	NM_031323	NM_031323	83470	bone morphogenetic protein 1	Bmp1	-0.0497372	1	-0.134774	0.999992	-0.0850365	0.999989	0.469685	0.000107089	0.591086	1.43024e-06	0.121401	0.999997	-0.47334	0.000318731	0	0	0	1	1	0	-1	3	NA	Up.Down	NA	Up.Down	NA	8	darkorange1	7	sandybrown
A_44_P1013851	NM_017178	NM_017178	29373	bone morphogenetic protein 2	Bmp2	-0.0265227	1	-0.345574	0.0933572	-0.319052	0.363961	-0.264677	0.211602	-0.505745	0.000685303	-0.241068	0.999997	-0.0069843	0.999998	0	0	0	0	-1	0	0	1	NA	NA	NA	Down.Nc	NA	3	darkseagreen3	NA	NA
A_42_P737455	XM_017599541	XM_017599541	498333	BMP-2 inducible kinase	Bmp2k	-0.216463	1	-0.162408	0.999992	0.0540559	0.999989	-0.236516	0.198191	-0.324584	0.016319	-0.0880674	0.999997	-0.124281	0.999998	0	0	0	0	-1	0	0	1	NA	NA	NA	Down.Nc	NA	3	darkseagreen3	NA	NA
A_64_P138543	XM_017599541	XM_017599541	498333	BMP-2 inducible kinase	Bmp2k	-0.22124	1	-0.4571	0.0100578	-0.23586	0.992845	-0.190604	0.588657	-0.347195	0.0488772	-0.156592	0.999997	-0.393596	0.0366297	0	-1	0	0	-1	0	-1	3	NA	NA	Down.Down	Down.Down	Down.Down	9	thistle3	8	darkorange1
A_64_P100579	NM_012827	NM_012827	25296	bone morphogenetic protein 4	Bmp4	-0.595419	4.88817e-07	-0.61437	2.10373e-07	-0.0189518	0.999989	-0.88854	1.31301e-11	-1.06618	1.85781e-13	-0.17764	0.999997	-0.195323	0.543776	-1	-1	0	-1	-1	0	0	4	Down.Nc	Down.Nc	Down.Nc	Down.Nc	NA	3	darkseagreen3	NA	NA
A_44_P1084964	NM_001108168	NM_001108168	315824	bone morphogenetic protein 5	Bmp5	0.23664	1	0.633604	0.0210185	0.396964	0.594824	-0.346344	0.252877	-0.0758539	1	0.27049	0.999997	0.483307	0.107616	0	1	0	0	0	0	0	1	NA	NA	Up.Nc	NA	Up.Nc	12	sienna	NA	NA
A_64_P012061	NM_001191856	NM_001191856	85272	bone morphogenetic protein 7	Bmp7	-0.0812865	1	-0.0399837	0.999992	0.0413028	0.999989	-0.701553	1.95526e-07	-0.816891	7.22144e-09	-0.115338	0.999997	0.0812677	0.999998	0	0	0	-1	-1	0	0	2	NA	Down.Nc	NA	Down.Nc	NA	2	dodgerblue3	NA	NA
A_43_P18750	NM_080407	NM_080407	140590	bone morphogenetic protein receptor type 2	Bmpr2	-0.158128	1	-0.359428	0.012238	-0.201299	0.999989	0.233883	0.202475	0.223801	0.248993	-0.0100815	0.999997	-0.401639	0.00276841	0	-1	0	0	0	0	-1	2	NA	NA	Down.Down	NA	Down.Down	8	darkorange1	6	firebrick2
A_44_P370855	NM_080407	NM_080407	140590	bone morphogenetic protein receptor type 2	Bmpr2	-0.0715708	1	-0.338057	0.0252447	-0.266486	0.419473	0.50862	2.27999e-05	0.432343	0.000340281	-0.0762772	0.999997	-0.497709	0.000123626	0	-1	0	1	1	0	-1	4	NA	Up.Down	Down.Down	Up.Down	Down.Down	8	darkorange1	6	firebrick2
A_42_P473389	NM_001013163	NM_001013163	311807	brain expressed myelocytomatosis oncogene	Bmyc	-0.242993	0.806599	-0.0192395	0.999992	0.223754	0.899003	-0.347465	0.0138959	-0.341321	0.0159385	0.00614459	0.999997	0.061379	0.999998	0	0	0	-1	-1	0	0	2	NA	Down.Nc	NA	Down.Nc	NA	1	lightskyblue2	NA	NA
A_44_P382423	NM_001106666	NM_001106666	298189	basonuclin 2	Bnc2	0.51676	0.06631	0.243959	0.75101	-0.272801	0.999989	0.907407	1.30133e-05	1.03113	1.39803e-06	0.123724	0.999997	0.332724	0.308306	0	0	0	1	1	0	0	2	NA	Up.Nc	NA	Up.Nc	NA	5	lightpink2	NA	NA
A_42_P463265	XM_006243370	XM_006243370	300811	BCL2 interacting protein 2	Bnip2	-0.189218	1	-0.295756	0.0575712	-0.106538	0.999989	-0.0379748	0.999999	-0.0738748	1	-0.0359	0.999997	-0.305754	0.0366044	0	0	0	0	0	0	-1	1	NA	NA	NA	NA	NA	9	thistle3	6	firebrick2
A_44_P1370838	NM_053420	NM_053420	84480	BCL2 interacting protein 3	Bnip3	0.0364515	1	0.109513	0.999992	0.0730619	0.999989	-0.288331	0.132799	-0.275506	0.16538	0.0128247	0.999997	0.440477	0.00881999	0	0	0	0	0	0	1	1	NA	NA	NA	NA	NA	7	sandybrown	1	lightskyblue2
A_42_P539248	XM_001060944	XM_001060944	207118	biorientation of chromosomes in cell division 1-like 1	Bod1l1	-0.224268	1	-0.110541	0.999992	0.113727	0.999989	-0.278048	0.0896738	-0.367714	0.00646064	-0.089666	0.999997	0.140248	0.999998	0	0	0	0	-1	0	0	1	NA	NA	NA	Down.Nc	NA	6	firebrick2	NA	NA
A_42_P484456	NM_001106601	NM_001106601	297388	bolA family member 3	Bola3	-0.0969584	1	-0.0175683	0.999992	0.0793901	0.999989	-0.27939	0.0371491	-0.327206	0.00601588	-0.047816	0.999997	0.025165	0.999998	0	0	0	-1	-1	0	0	2	NA	Down.Nc	NA	Down.Nc	NA	2	dodgerblue3	NA	NA
A_44_P1083982	NM_001013997	NM_001013997	306102	bora, aurora kinase A activator	Bora	0.0407573	1	0.0658072	0.999992	0.0250499	0.999989	-0.369104	0.0018764	-0.304527	0.0194621	0.0645768	0.999997	-0.163106	0.865102	0	0	0	-1	-1	0	0	2	NA	Down.Nc	NA	Down.Nc	NA	2	dodgerblue3	NA	NA
A_44_P1088106	NM_001108650	NM_001108650	362452	BLOC-1 related complex subunit 5	Borcs5	-0.121737	1	0.00535037	0.999992	0.127087	0.999989	0.461	0.000993904	0.357768	0.0182588	-0.103232	0.999997	0.101345	0.999998	0	0	0	1	1	0	0	2	NA	Up.Nc	NA	Up.Nc	NA	5	lightpink2	NA	NA
A_44_P515461	NM_171990	NM_171990	64473	3'(2'), 5'-bisphosphate nucleotidase 1	Bpnt1	0.0594695	1	-0.0155524	0.999992	-0.0750219	0.999989	0.347984	0.00178827	0.321446	0.0051804	-0.0265387	0.999997	-0.0477033	0.999998	0	0	0	1	1	0	0	2	NA	Up.Nc	NA	Up.Nc	NA	5	lightpink2	NA	NA
A_44_P334139	NM_001271194	NM_001271194	687346	BRCA1 associated protein	Brap	-0.115676	1	-0.350221	0.25167	-0.234545	0.999989	0.110709	0.958991	-0.0452535	1	-0.155963	0.999997	-0.501325	0.0236928	0	0	0	0	0	0	-1	1	NA	NA	NA	NA	NA	9	thistle3	6	firebrick2
A_64_P048136	NM_031542	NM_031542	360254	BRCA2, DNA repair associated	Brca2	0.0559826	1	-0.0283822	0.999992	-0.0843648	0.999989	-0.354659	0.00476767	-0.339212	0.00791727	0.015447	0.999997	-0.188488	0.660154	0	0	0	-1	-1	0	0	2	NA	Down.Nc	NA	Down.Nc	NA	2	dodgerblue3	NA	NA
A_44_P429254	NM_001127300	NM_001127300	316794	BRCA1/BRCA2-containing complex, subunit 3	Brcc3	-0.0580188	1	-0.716462	0.000207771	-0.658444	0.00727274	0.16006	0.775902	0.0105507	1	-0.149509	0.999997	-0.704074	0.000275179	0	-1	-1	0	0	0	-1	3	NA	NA	Down.Down	NA	Down.Down	4	forestgreen	6	firebrick2
A_44_P1086968	NM_212495	NM_212495	294276	bromodomain containing 2	Brd2	0.0215812	1	0.00418367	0.999992	-0.0173975	0.999989	0.413263	0.0170294	0.274133	0.224267	-0.13913	0.999997	-0.151121	0.999135	0	0	0	1	0	0	0	1	NA	Up.Nc	NA	NA	NA	5	lightpink2	NA	NA
A_44_P998128	NM_001108575	NM_001108575	362092	bromodomain containing 3	Brd3	-0.0955458	1	-0.429121	0.0328638	-0.333575	0.418245	-0.0288286	0.999999	-0.122526	0.923228	-0.0936979	0.999997	-0.399689	0.0507912	0	-1	0	0	0	0	0	1	NA	NA	Down.Nc	NA	Down.Nc	4	forestgreen	NA	NA
A_44_P1005540	NM_001108440	NM_001108440	361374	bromodomain containing 7	Brd7	-0.0820758	1	-0.0385861	0.999992	0.0434897	0.999989	-0.290066	0.0815989	-0.371665	0.00852818	-0.081599	0.999997	-0.0851216	0.999998	0	0	0	0	-1	0	0	1	NA	NA	NA	Down.Nc	NA	2	dodgerblue3	NA	NA
A_44_P1114711	NM_001008509	NM_001008509	291691	bromodomain containing 8	Brd8	0.0389598	1	-0.138006	0.999992	-0.176966	0.999989	0.00297607	0.999999	-0.0294351	1	-0.0324112	0.999997	-0.297108	0.0325621	0	0	0	0	0	0	-1	1	NA	NA	NA	NA	NA	9	thistle3	7	sandybrown
A_64_P037626	NM_001317348	NM_001317348	681370	BRICHOS domain containing 5	Bricd5	-0.448384	0.00127568	-0.29729	0.0943421	0.151094	0.999989	-0.664126	1.87391e-07	-0.746784	1.38653e-08	-0.0826577	0.999997	0.133501	0.999998	-1	0	0	-1	-1	0	0	3	Down.Nc	Down.Nc	NA	Down.Nc	NA	3	darkseagreen3	NA	NA
A_44_P1005082	NM_173115	NM_173115	286895	BMP/retinoic acid inducible neural specific 2	Brinp2	0.594209	5.23611e-06	0.645133	8.08545e-07	0.0509236	0.999989	2.0085	2.301e-18	2.12313	6.23411e-19	0.114627	0.999997	-0.224199	0.387952	1	1	0	1	1	0	0	4	Up.Nc	Up.Nc	Up.Nc	Up.Nc	NA	5	lightpink2	NA	NA
A_64_P143251	NM_173115	NM_173115	286895	BMP/retinoic acid inducible neural specific 2	Brinp2	0.280818	0.607539	0.284444	0.266525	0.00362553	0.999989	0.945244	6.55558e-09	1.00973	1.49097e-09	0.0644865	0.999997	0.0117698	0.999998	0	0	0	1	1	0	0	2	NA	Up.Nc	NA	Up.Nc	NA	5	lightpink2	NA	NA
A_44_P1110796	XM_003751022	XM_003751022	304061	bromodomain and WD repeat domain containing 1	Brwd1	0.110942	1	-0.0340544	0.999992	-0.144996	0.999989	0.292379	0.0535336	0.36011	0.00637311	0.0677309	0.999997	-0.112	0.999998	0	0	0	0	1	0	0	1	NA	NA	NA	Up.Nc	NA	8	darkorange1	NA	NA
A_44_P1082973	NM_001012171	NM_001012171	361722	BSCL2, seipin lipid droplet biogenesis associated	Bscl2	0.112729	1	-0.0729491	0.999992	-0.185678	0.999989	0.390113	7.18771e-05	0.426932	1.13905e-05	0.0368196	0.999997	0.0219572	0.999998	0	0	0	1	1	0	0	2	NA	Up.Nc	NA	Up.Nc	NA	5	lightpink2	NA	NA
A_64_P007298	NM_001191917	NM_001191917	368042	B-TFIID TATA-box binding protein associated factor 1	Btaf1	0.0465954	1	-0.00767556	0.999992	-0.054271	0.999989	-0.329017	0.0412099	-0.288247	0.103754	0.04077	0.999997	0.0431	0.999998	0	0	0	-1	0	0	0	1	NA	Down.Nc	NA	NA	NA	2	dodgerblue3	NA	NA
A_44_P235090	XM_017603335	XM_017603335	314675	BTB domain containing 11	Btbd11	0.390388	0.0566326	0.478976	0.0030971	0.0885885	0.999989	1.23395	1.8801e-11	1.42539	7.24853e-13	0.191445	0.999997	0.165312	0.915921	0	1	0	1	1	0	0	3	NA	Up.Nc	Up.Nc	Up.Nc	Up.Nc	5	lightpink2	NA	NA
A_44_P607542	XM_017603335	XM_017603335	314675	BTB domain containing 11	Btbd11	0.760965	9.11463e-08	0.766204	6.97942e-08	0.00523858	0.999989	1.96856	1.35819e-17	2.18798	1.22602e-18	0.219427	0.999997	0.193318	0.662027	1	1	0	1	1	0	0	4	Up.Nc	Up.Nc	Up.Nc	Up.Nc	NA	5	lightpink2	NA	NA
A_64_P009718	NM_001134534	NM_001134534	303660	BTB domain containing 17	Btbd17	0.0883474	1	-0.078238	0.999992	-0.166585	0.999989	1.17923	1.83245e-12	1.10505	7.10113e-12	-0.0741808	0.999997	-0.149454	0.986312	0	0	0	1	1	0	0	2	NA	Up.Nc	NA	Up.Nc	NA	5	lightpink2	NA	NA
A_43_P20862	NM_001107782	NM_001107782	311462	BTB domain containing 3	Btbd3	-0.272741	0.693021	-0.294612	0.225854	-0.0218708	0.999989	-0.038018	0.999999	-0.22519	0.366107	-0.187172	0.999997	-0.371803	0.0405902	0	0	0	0	0	0	-1	1	NA	NA	NA	NA	NA	9	thistle3	6	firebrick2
A_44_P867229	XM_006235099	XM_006235099	311462	BTB domain containing 3	Btbd3	-0.2039	0.952876	-0.15114	0.999992	0.0527598	0.999989	-0.511879	3.96032e-07	-0.43673	1.0535e-05	0.0751491	0.999997	0.0939001	0.999998	0	0	0	-1	-1	0	0	2	NA	Down.Nc	NA	Down.Nc	NA	3	darkseagreen3	NA	NA
A_44_P1107003	XM_008764821	XM_008764821	362772	BTB domain containing 7	Btbd7	-0.206021	1	-0.283906	0.198404	-0.0778852	0.999989	0.14417	0.824923	0.0385203	1	-0.10565	0.999997	-0.382661	0.0158559	0	0	0	0	0	0	-1	1	NA	NA	NA	NA	NA	4	forestgreen	6	firebrick2
A_64_P146587	NM_001012047	NM_001012047	306262	biotinidase	Btd	0.000882079	1	-0.155178	0.999992	-0.15606	0.999989	0.302937	0.0789111	0.356025	0.0208516	0.053088	0.999997	0.0550266	0.999998	0	0	0	0	1	0	0	1	NA	NA	NA	Up.Nc	NA	5	lightpink2	NA	NA
A_44_P1368606	NM_001008309	NM_001008309	294680	basic transcription factor 3	Btf3	0.0433524	1	0.287872	0.0194866	0.244519	0.2803	-0.220274	0.132229	-0.205942	0.208437	0.014332	0.999997	0.305636	0.00799634	0	1	0	0	0	0	1	2	NA	NA	Up.Up	NA	Up.Up	12	sienna	4	forestgreen
A_44_P1370651	NM_001008309	NM_001008309	294680	basic transcription factor 3	Btf3	-0.0290708	1	0.0221278	0.999992	0.0511986	0.999989	-0.264892	0.0400575	-0.212585	0.217553	0.0523071	0.999997	0.0861692	0.999998	0	0	0	-1	0	0	0	1	NA	Down.Nc	NA	NA	NA	1	lightskyblue2	NA	NA
A_43_P14062	NM_017258	NM_017258	29618	BTG anti-proliferation factor 1	Btg1	0.104174	1	-0.016761	0.999992	-0.120935	0.999989	0.583494	1.92319e-06	0.652222	1.82236e-07	0.0687281	0.999997	0.109102	0.999998	0	0	0	1	1	0	0	2	NA	Up.Nc	NA	Up.Nc	NA	5	lightpink2	NA	NA
A_64_P009803	NM_017259	NM_017259	29619	BTG anti-proliferation factor 2	Btg2	0.124964	1	0.141978	0.999992	0.0170142	0.999989	0.785076	4.16091e-08	0.810179	1.91645e-08	0.0251033	0.999997	0.229518	0.439195	0	0	0	1	1	0	0	2	NA	Up.Nc	NA	Up.Nc	NA	5	lightpink2	NA	NA
A_44_P1085033	NM_001166351	NM_001166351	686048	butyrophilin-like 5	Btnl5	-0.25609	1	-0.119296	0.999992	0.136794	0.999989	-0.625572	0.000484761	-0.554607	0.00207821	0.0709647	0.999997	0.465513	0.0279639	0	0	0	-1	-1	0	1	3	NA	Down.Up	NA	Down.Up	NA	6	firebrick2	1	lightskyblue2
A_44_P684783	XM_006231539	XM_006231539	361765	beta-transducin repeat containing E3 ubiquitin protein ligase	Btrc	0.116313	1	-0.0243481	0.999992	-0.140661	0.999989	0.309471	0.125285	0.39623	0.0217816	0.0867595	0.999997	0.296834	0.249918	0	0	0	0	1	0	0	1	NA	NA	NA	Up.Nc	NA	7	sandybrown	NA	NA
A_64_P063052	NM_001007148	NM_001007148	361765	beta-transducin repeat containing E3 ubiquitin protein ligase	Btrc	0.13947	1	0.29539	0.124711	0.15592	0.999989	0.386597	0.00391404	0.350474	0.0117416	-0.0361233	0.999997	0.407068	0.00507739	0	0	0	1	1	0	1	3	NA	Up.Up	NA	Up.Up	NA	7	sandybrown	4	forestgreen
A_64_P025753	NM_001106507	NM_001106507	296137	BUB1 mitotic checkpoint serine/threonine kinase	Bub1	0.0848087	1	-0.074786	0.999992	-0.159595	0.999989	-0.599718	1.72986e-05	-0.703061	8.50264e-07	-0.103343	0.999997	-0.209973	0.601079	0	0	0	-1	-1	0	0	2	NA	Down.Nc	NA	Down.Nc	NA	2	dodgerblue3	NA	NA
A_43_P10723	NM_138540	NM_138540	171576	BUB1 mitotic checkpoint serine/threonine kinase B	Bub1b	0.05751	1	0.171261	0.877982	0.113751	0.999989	-0.556095	4.5737e-07	-0.670905	6.74979e-09	-0.114811	0.999997	-0.0783936	0.999998	0	0	0	-1	-1	0	0	2	NA	Down.Nc	NA	Down.Nc	NA	2	dodgerblue3	NA	NA
A_44_P764900	NM_138540	NM_138540	171576	BUB1 mitotic checkpoint serine/threonine kinase B	Bub1b	0.0755238	1	0.161921	0.999992	0.0863972	0.999989	-0.419747	0.00292361	-0.496638	0.000265323	-0.076891	0.999997	-0.0887906	0.999998	0	0	0	-1	-1	0	0	2	NA	Down.Nc	NA	Down.Nc	NA	2	dodgerblue3	NA	NA
A_64_P030424	NM_001047906	NM_001047906	361662	BUB3 mitotic checkpoint protein	Bub3	0.0016208	1	0.0344331	0.999992	0.0328123	0.999989	-0.293439	0.000717348	-0.222678	0.0484082	0.0707609	0.999997	0.0699703	0.999998	0	0	0	-1	-1	0	0	2	NA	Down.Nc	NA	Down.Nc	NA	2	dodgerblue3	NA	NA
A_44_P327830	NM_182674	NM_182674	359727	bystin-like	Bysl	-0.0936219	1	-0.080983	0.999992	0.0126389	0.999989	-0.396534	0.00188927	-0.389215	0.00231574	0.00731834	0.999997	0.0405329	0.999998	0	0	0	-1	-1	0	0	2	NA	Down.Nc	NA	Down.Nc	NA	2	dodgerblue3	NA	NA
A_44_P452024	NM_198789	NM_198789	363232	basic leucine zipper and W2 domains 1	Bzw1	0.00663275	1	-0.0105581	0.999992	-0.0171909	0.999989	-0.297372	0.00638037	-0.235646	0.0835398	0.061726	0.999997	0.0155702	0.999998	0	0	0	-1	0	0	0	1	NA	Down.Nc	NA	NA	NA	2	dodgerblue3	NA	NA
A_44_P187195	NM_022950	NM_022950	65044	core 1 synthase, glycoprotein-N-acetylgalactosamine 3-beta-galactosyltransferase, 1	C1galt1	-0.207111	1	-0.61377	0.000545066	-0.406659	0.154927	0.166087	0.734498	0.0495662	1	-0.116521	0.999997	-0.520709	0.0040867	0	-1	0	0	0	0	-1	2	NA	NA	Down.Down	NA	Down.Down	4	forestgreen	6	firebrick2
A_64_P023152	NM_019259	NM_019259	29681	complement C1q binding protein	C1qbp	-0.0656739	1	-0.079349	0.999992	-0.0136751	0.999989	-0.295703	0.00274686	-0.27455	0.00799606	0.0211522	0.999997	0.0274161	0.999998	0	0	0	-1	-1	0	0	2	NA	Down.Nc	NA	Down.Nc	NA	3	darkseagreen3	NA	NA
A_44_P208936	NM_001108838	NM_001108838	363686	complement C1q like 1	C1ql1	-0.308216	0.527408	-0.291733	0.313281	0.0164828	0.999989	-0.81011	1.03819e-06	-0.826005	6.66771e-07	-0.0158958	0.999997	-0.278668	0.319146	0	0	0	-1	-1	0	0	2	NA	Down.Nc	NA	Down.Nc	NA	3	darkseagreen3	NA	NA
A_44_P438701	NM_001105949	NM_001105949	288979	complement C1q like 2	C1ql2	-0.100831	1	-0.183234	0.932928	-0.0824034	0.999989	-0.45483	0.00351992	-0.5227	0.000558989	-0.0678703	0.999997	0.0316826	0.999998	0	0	0	-1	-1	0	0	2	NA	Down.Nc	NA	Down.Nc	NA	3	darkseagreen3	NA	NA
A_64_P059949	NM_001109403	NM_001109403	680404	complement C1q like 3	C1ql3	-0.669964	0.000481869	-1.02407	2.21993e-07	-0.354104	0.383053	-0.82518	3.49949e-06	-0.738316	2.11215e-05	0.0868638	0.999997	-0.318666	0.232445	-1	-1	0	-1	-1	0	0	4	Down.Nc	Down.Nc	Down.Nc	Down.Nc	NA	3	darkseagreen3	NA	NA
A_42_P541962	NM_001107745	NM_001107745	311184	C1q and TNF related 4	C1qtnf4	0.259023	0.415265	0.286264	0.0938776	0.0272411	0.999989	0.282291	0.0490584	0.200418	0.377528	-0.0818733	0.999997	-0.0253954	0.999998	0	0	0	1	0	0	0	1	NA	Up.Nc	NA	NA	NA	10	mediumpurple4	NA	NA
A_64_P145686	NM_001191891	NM_001191891	364395	C1q and TNF related 9	C1qtnf9	0.42484	0.0119008	0.373301	0.0271445	-0.051539	0.999989	0.91628	2.62065e-09	0.907354	2.92332e-09	-0.00892603	0.999997	0.37428	0.0232636	1	1	0	1	1	0	1	5	Up.Up	Up.Up	Up.Up	Up.Up	NA	5	lightpink2	2	dodgerblue3
A_44_P452466	NM_001011917	NM_001011917	290291	calcium binding protein 39-like	Cab39l	0.0905261	1	0.0275856	0.999992	-0.0629405	0.999989	-0.27047	0.036842	-0.27244	0.0330571	-0.00197062	0.999997	0.308776	0.0180286	0	0	0	-1	-1	0	1	3	NA	Down.Up	NA	Down.Up	NA	6	firebrick2	1	lightskyblue2
A_64_P133333	NM_001107404	NM_001107404	307585	Cdk5 and Abl enzyme substrate 1	Cables1	0.0817828	1	0.0747544	0.999992	-0.00702838	0.999989	0.273903	0.0665424	0.313241	0.0186574	0.0393382	0.999997	-0.170389	0.815463	0	0	0	0	1	0	0	1	NA	NA	NA	Up.Nc	NA	5	lightpink2	NA	NA
A_44_P1087518	NM_001143893	NM_001143893	686189	calcium binding tyrosine phosphorylation regulated	Cabyr	0.152667	1	0.0925885	0.999992	-0.0600786	0.999989	0.298453	0.0765614	0.371287	0.0110884	0.0728339	0.999997	-0.205607	0.617285	0	0	0	0	1	0	0	1	NA	NA	NA	Up.Nc	NA	5	lightpink2	NA	NA
A_44_P203145	NM_012517	NM_012517	24239	calcium voltage-gated channel subunit alpha1 C	Cacna1c	0.0310016	1	0.303706	0.0536028	0.272704	0.317185	-0.27151	0.0651985	-0.322564	0.0117766	-0.0510539	0.999997	0.378399	0.00406223	0	0	0	0	-1	0	1	2	NA	NA	NA	Down.Up	NA	1	lightskyblue2	4	forestgreen
A_42_P513859	XM_017598910	XM_017598910	54234	calcium voltage-gated channel subunit alpha1 E	Cacna1e	0.818035	9.17501e-08	0.733173	7.40822e-07	-0.0848616	0.999989	1.3454	4.28357e-13	1.45772	6.37659e-14	0.112317	0.999997	0.19002	0.725095	1	1	0	1	1	0	0	4	Up.Nc	Up.Nc	Up.Nc	Up.Nc	NA	5	lightpink2	NA	NA
A_64_P067366	NM_153814	NM_153814	114862	calcium voltage-gated channel subunit alpha1 H	Cacna1h	-0.45239	1	-0.464811	0.841432	-0.0124215	0.999989	-1.0654	0.0494834	-1.00426	0.0649064	0.0611463	0.999997	-0.379819	0.880898	0	0	0	-1	0	0	0	1	NA	Down.Nc	NA	NA	NA	3	darkseagreen3	NA	NA
A_42_P841762	NM_012919	NM_012919	25399	calcium voltage-gated channel auxiliary subunit alpha2delta 1	Cacna2d1	0.0170657	1	-0.123809	0.999992	-0.140874	0.999989	0.257153	0.0656658	0.361539	0.00104619	0.104386	0.999997	-0.244542	0.168651	0	0	0	0	1	0	0	1	NA	NA	NA	Up.Nc	NA	8	darkorange1	NA	NA
A_64_P093812	NM_001110848	NM_001110848	25399	calcium voltage-gated channel auxiliary subunit alpha2delta 1	Cacna2d1	-0.0525665	1	0.0244935	0.999992	0.07706	0.999989	0.272436	0.0315122	0.318824	0.0045	0.0463879	0.999997	-0.0904256	0.999998	0	0	0	1	1	0	0	2	NA	Up.Nc	NA	Up.Nc	NA	5	lightpink2	NA	NA
A_42_P500969	XM_006243734	XM_006243734	300992	calcium voltage-gated channel auxiliary subunit alpha2delta 2	Cacna2d2	-0.320043	1	-0.858625	0.000534791	-0.538582	0.15069	0.0181742	0.999999	-0.0848115	1	-0.102986	0.999997	-0.636553	0.0115944	0	-1	0	0	0	0	-1	2	NA	NA	Down.Down	NA	Down.Down	4	forestgreen	6	firebrick2
A_64_P064843	NM_017346	NM_017346	50688	calcium voltage-gated channel auxiliary subunit beta 1	Cacnb1	-0.136421	1	0.0153267	0.999992	0.151748	0.999989	-0.421213	0.000517589	-0.500905	2.5842e-05	-0.0796921	0.999997	0.0060735	0.999998	0	0	0	-1	-1	0	0	2	NA	Down.Nc	NA	Down.Nc	NA	2	dodgerblue3	NA	NA
A_42_P525317	NM_053851	NM_053851	116600	calcium voltage-gated channel auxiliary subunit beta 2	Cacnb2	-0.175903	1	-0.193888	0.886419	-0.0179847	0.999989	-0.311607	0.120831	-0.415491	0.0143265	-0.103884	0.999997	-0.136797	0.999998	0	0	0	0	-1	0	0	1	NA	NA	NA	Down.Nc	NA	2	dodgerblue3	NA	NA
A_64_P149277	NM_080692	NM_080692	140725	calcium voltage-gated channel auxiliary subunit gamma 4	Cacng4	-0.253436	1	-0.369223	0.154948	-0.115787	0.999989	0.0635033	0.999999	-0.0297996	1	-0.0933028	0.999997	-0.720754	0.000215948	0	0	0	0	0	0	-1	1	NA	NA	NA	NA	NA	9	thistle3	6	firebrick2
A_44_P224489	NM_001004208	NM_001004208	289144	calcyclin binding protein	Cacybp	-0.0509863	1	-0.0571339	0.999992	-0.00614762	0.999989	-0.416684	0.0034445	-0.334923	0.0322072	0.081761	0.999997	0.0608697	0.999998	0	0	0	-1	-1	0	0	2	NA	Down.Nc	NA	Down.Nc	NA	2	dodgerblue3	NA	NA
A_42_P673212	NM_001105710	NM_001105710	24240	carbamoyl-phosphate synthetase 2, aspartate transcarbamylase, and dihydroorotase	Cad	-0.19126	1	-0.317276	0.00849874	-0.126016	0.999989	-0.383852	0.000137894	-0.477542	1.67701e-06	-0.0936901	0.999997	-0.335107	0.00363505	0	-1	0	-1	-1	0	-1	4	NA	Down.Down	Down.Down	Down.Down	Down.Down	2	dodgerblue3	6	firebrick2
A_44_P248111	NM_001047107	NM_001047107	365216	cell adhesion molecule 4	Cadm4	-0.382792	0.136097	-0.586706	0.000707203	-0.203915	0.999989	-0.147301	0.820599	-0.313039	0.113884	-0.165737	0.999997	-0.407756	0.0353962	0	-1	0	0	0	0	-1	2	NA	NA	Down.Down	NA	Down.Down	9	thistle3	8	darkorange1
A_42_P843692	NM_013219	NM_013219	26989	calcium dependent secretion activator	Cadps	-0.312557	0.0307078	-0.322001	0.0114335	-0.00944423	0.999989	-1.14945	1.01462e-14	-1.17351	5.42276e-15	-0.024061	0.999997	0.110203	0.999998	-1	-1	0	-1	-1	0	0	4	Down.Nc	Down.Nc	Down.Nc	Down.Nc	NA	2	dodgerblue3	NA	NA
A_64_P063503	NM_139190	NM_139190	246047	calcium binding and coiled coil domain 1	Calcoco1	-0.0515902	1	0.222155	0.50313	0.273745	0.408109	0.212582	0.34409	0.247307	0.16686	0.0347248	0.999997	0.359622	0.0158033	0	0	0	0	0	0	1	1	NA	NA	NA	NA	NA	7	sandybrown	4	forestgreen
A_43_P11529	NM_012717	NM_012717	25029	calcitonin receptor like receptor	Calcrl	0.176349	1	-0.124977	0.999992	-0.301326	0.748292	0.454449	0.0203627	0.350578	0.111545	-0.103871	0.999997	-0.416079	0.0754698	0	0	0	1	0	0	0	1	NA	Up.Nc	NA	NA	NA	8	darkorange1	NA	NA
A_64_P085851	NM_013146	NM_013146	25687	caldesmon 1	Cald1	0.258795	1	0.309136	0.304863	0.0503416	0.999989	0.749424	1.59902e-05	0.943211	2.38683e-07	0.193787	0.999997	0.206717	0.73993	0	0	0	1	1	0	0	2	NA	Up.Nc	NA	Up.Nc	NA	5	lightpink2	NA	NA
A_44_P1082159	NM_031969	NM_031969	24242	calmodulin 1	Calm1	0.287549	0.155323	0.283981	0.0846317	-0.00356727	0.999989	-0.0540542	0.999999	0.0212883	1	0.0753424	0.999997	0.318624	0.0244117	0	0	0	0	0	0	1	1	NA	NA	NA	NA	NA	5	lightpink2	2	dodgerblue3
A_64_P091064	NM_017326	NM_017326	50663	calmodulin 2	Calm2	0.0160512	1	0.057763	0.999992	0.0417118	0.999989	-0.603229	0.00030041	-0.684943	4.15581e-05	-0.0817137	0.999997	0.156281	0.982233	0	0	0	-1	-1	0	0	2	NA	Down.Nc	NA	Down.Nc	NA	2	dodgerblue3	NA	NA
A_44_P1111476	XM_017598407	XM_017598407	363909	calneuron 1	Caln1	0.125099	1	0.0266614	0.999992	-0.0984371	0.999989	0.393294	0.00247764	0.462992	0.000213553	0.0696981	0.999997	-0.112701	0.999998	0	0	0	1	1	0	0	2	NA	Up.Nc	NA	Up.Nc	NA	5	lightpink2	NA	NA
A_64_P084403	NM_138915	NM_138915	192349	calcyon neuron-specific vesicular protein	Caly	-0.496708	0.000296145	-0.453313	0.000883286	0.0433945	0.999989	-1.41573	1.38745e-14	-1.61315	6.37736e-16	-0.197423	0.999997	0.395729	0.00530125	-1	-1	0	-1	-1	0	1	5	Down.Up	Down.Up	Down.Up	Down.Up	NA	3	darkseagreen3	1	lightskyblue2
A_44_P395522	NM_182842	NM_182842	171358	calcium/calmodulin-dependent protein kinase IG	Camk1g	0.79962	1.97563e-08	0.902903	1.219e-09	0.103284	0.999989	0.898933	3.77222e-10	1.08377	5.23821e-12	0.184839	0.999997	0.703883	4.23482e-07	1	1	0	1	1	0	1	5	Up.Up	Up.Up	Up.Up	Up.Up	NA	5	lightpink2	2	dodgerblue3
A_64_P075087	NM_182842	NM_182842	171358	calcium/calmodulin-dependent protein kinase IG	Camk1g	0.394981	0.0296058	0.176147	0.942417	-0.218834	0.999989	0.573623	2.82551e-05	0.570895	2.83939e-05	-0.00272849	0.999997	-0.0390977	0.999998	1	0	0	1	1	0	0	3	Up.Nc	Up.Nc	NA	Up.Nc	NA	5	lightpink2	NA	NA
A_44_P561102	NM_001042354	NM_001042354	24245	calcium/calmodulin-dependent protein kinase II beta	Camk2b	-0.137154	1	-0.143445	0.999992	-0.00629151	0.999989	-0.281712	0.148236	-0.371718	0.0197099	-0.0900067	0.999997	-0.294391	0.193405	0	0	0	0	-1	0	0	1	NA	NA	NA	Down.Nc	NA	2	dodgerblue3	NA	NA
A_64_P092342	NM_001042354	NM_001042354	24245	calcium/calmodulin-dependent protein kinase II beta	Camk2b	-0.134806	1	-0.177037	0.995194	-0.0422316	0.999989	-0.419826	0.014796	-0.471679	0.0042859	-0.0518528	0.999997	-0.267449	0.380686	0	0	0	-1	-1	0	0	2	NA	Down.Nc	NA	Down.Nc	NA	2	dodgerblue3	NA	NA
A_64_P002053	NM_012519	NM_012519	24246	calcium/calmodulin-dependent protein kinase II delta	Camk2d	0.031779	1	0.121627	0.999992	0.089848	0.999989	0.385208	0.00546102	0.302665	0.055835	-0.0825432	0.999997	-0.0872626	0.999998	0	0	0	1	0	0	0	1	NA	Up.Nc	NA	NA	NA	5	lightpink2	NA	NA
A_44_P493606	NM_173337	NM_173337	287005	calcium/calmodulin-dependent protein kinase II inhibitor 1	Camk2n1	-0.0486705	1	-0.148907	0.999992	-0.100237	0.999989	0.371108	0.0409971	0.330856	0.0869899	-0.0402514	0.999997	-0.19445	0.776585	0	0	0	1	0	0	0	1	NA	Up.Nc	NA	NA	NA	8	darkorange1	NA	NA
A_44_P322860	NM_031662	NM_031662	60341	calcium/calmodulin-dependent protein kinase kinase 1	Camkk1	-0.0341447	1	-0.19538	0.850375	-0.161236	0.999989	-0.482957	0.00169229	-0.506894	0.000851573	-0.0239368	0.999997	-0.0550082	0.999998	0	0	0	-1	-1	0	0	2	NA	Down.Nc	NA	Down.Nc	NA	2	dodgerblue3	NA	NA
A_44_P189262	NM_024000	NM_024000	79011	CaM kinase-like vesicle-associated	Camkv	-0.310025	0.0303417	-0.22574	0.286467	0.0842855	0.999989	-0.585254	4.53404e-08	-0.650941	3.66387e-09	-0.0656877	0.999997	-0.131901	0.999998	-1	0	0	-1	-1	0	0	3	Down.Nc	Down.Nc	NA	Down.Nc	NA	3	darkseagreen3	NA	NA
A_64_P055196	NM_001134503	NM_001134503	289400	calmodulin regulated spectrin-associated protein family, member 2	Camsap2	0.250072	1	-0.227437	0.653729	-0.477509	0.0357638	0.838039	3.067e-07	0.665249	1.87582e-05	-0.17279	0.999997	-0.569925	0.000746814	0	0	-1	1	1	0	-1	4	NA	Up.Down	NA	Up.Down	NA	8	darkorange1	7	sandybrown
A_42_P577205	NM_001195559	NM_001195559	362665	calmodulin binding transcription activator 1	Camta1	-0.0946895	1	-0.294348	0.0359106	-0.199658	0.94309	-0.464084	1.0093e-05	-0.55032	2.67629e-07	-0.0862356	0.999997	-0.238128	0.187983	0	-1	0	-1	-1	0	0	3	NA	Down.Nc	Down.Nc	Down.Nc	Down.Nc	2	dodgerblue3	NA	NA
A_42_P589657	NM_001195559	NM_001195559	362665	calmodulin binding transcription activator 1	Camta1	-0.0782874	1	-0.00535135	0.999992	0.072936	0.999989	-0.405485	0.00194799	-0.444093	0.000499432	-0.0386077	0.999997	0.0692121	0.999998	0	0	0	-1	-1	0	0	2	NA	Down.Nc	NA	Down.Nc	NA	2	dodgerblue3	NA	NA
A_44_P368320	NM_001195560	NM_001195560	362665	calmodulin binding transcription activator 1	Camta1	0.0126678	1	-0.0236724	0.999992	-0.0363402	0.999989	-0.50562	0.00523887	-0.631626	0.000330468	-0.126006	0.999997	0.331662	0.211872	0	0	0	-1	-1	0	0	2	NA	Down.Nc	NA	Down.Nc	NA	3	darkseagreen3	NA	NA
A_44_P1160903	NM_001105801	NM_001105801	287462	calmodulin binding transcription activator 2	Camta2	0.111839	1	0.239827	0.618707	0.127988	0.999989	0.535259	0.00118658	0.548154	0.000824166	0.0128954	0.999997	-0.0274962	0.999998	0	0	0	1	1	0	0	2	NA	Up.Nc	NA	Up.Nc	NA	5	lightpink2	NA	NA
A_64_P009032	NM_001105801	NM_001105801	287462	calmodulin binding transcription activator 2	Camta2	0.118623	1	0.222933	0.750648	0.104311	0.999989	0.592248	0.000585543	0.57497	0.000806585	-0.0172773	0.999997	-0.0513942	0.999998	0	0	0	1	1	0	0	2	NA	Up.Nc	NA	Up.Nc	NA	5	lightpink2	NA	NA
A_64_P080697	NM_181362	NM_181362	192226	cullin-associated and neddylation-dissociated 2 (putative)	Cand2	-0.0541859	1	0.00838783	0.999992	0.0625738	0.999989	-0.535104	0.000617448	-0.595555	0.00012047	-0.0604508	0.999997	0.0154629	0.999998	0	0	0	-1	-1	0	0	2	NA	Down.Nc	NA	Down.Nc	NA	2	dodgerblue3	NA	NA
A_43_P12212	NM_022383	NM_022383	64185	cyclase associated actin cytoskeleton regulatory protein 1	Cap1	-0.130993	1	0.210094	0.788577	0.341087	0.350122	-0.332186	0.0858913	-0.384767	0.0295189	-0.0525817	0.999997	0.338492	0.133943	0	0	0	0	-1	0	0	1	NA	NA	NA	Down.Nc	NA	1	lightskyblue2	NA	NA
A_44_P1032296	NM_001013086	NM_001013086	297339	capping actin protein, gelsolin like	Capg	0.152088	1	0.306072	0.0551857	0.153985	0.999989	-0.358475	0.00389758	-0.409174	0.000558925	-0.0506993	0.999997	0.547189	1.55741e-05	0	0	0	-1	-1	0	1	3	NA	Down.Up	NA	Down.Up	NA	1	lightskyblue2	1	lightskyblue2
A_44_P1086888	NM_019152	NM_019152	29153	calpain 1	Capn1	-0.197446	1	-0.194434	0.70795	0.0030122	0.999989	-0.391113	0.00142301	-0.432387	0.000290066	-0.0412738	0.999997	0.254816	0.198695	0	0	0	-1	-1	0	0	2	NA	Down.Nc	NA	Down.Nc	NA	6	firebrick2	NA	NA
A_64_P121643	NM_031808	NM_031808	83685	calpain 6	Capn6	-0.436843	0.000113069	-0.641942	2.54468e-08	-0.205098	0.847976	-1.59963	4.37808e-18	-1.71808	8.45979e-19	-0.118453	0.999997	0.464772	3.11114e-05	-1	-1	0	-1	-1	0	1	5	Down.Up	Down.Up	Down.Up	Down.Up	NA	3	darkseagreen3	1	lightskyblue2
A_64_P028295	NM_175708	NM_175708	308588	carbonic anhydrase 11	Car11	-0.131489	1	0.245886	0.377763	0.377374	0.0711617	0.485285	0.000223364	0.69346	3.20011e-07	0.208176	0.999997	-0.07691	0.999998	0	0	0	1	1	0	0	2	NA	Up.Nc	NA	Up.Nc	NA	5	lightpink2	NA	NA
A_44_P1108315	XM_006243310	XM_006243310	363085	carbonic anhydrase 12	Car12	-0.471731	8.38853e-06	-0.490314	3.02957e-06	-0.0185832	0.999989	-1.08152	9.20576e-15	-1.07153	9.92936e-15	0.00999058	0.999997	0.0537159	0.999998	-1	-1	0	-1	-1	0	0	4	Down.Nc	Down.Nc	Down.Nc	Down.Nc	NA	3	darkseagreen3	NA	NA
A_64_P126230	NM_001109655	NM_001109655	791259	carbonic anhydrase 14	Car14	-0.0458272	1	0.208675	0.647897	0.254502	0.62347	0.753859	4.53404e-08	0.859313	2.50896e-09	0.105455	0.999997	0.014536	0.999998	0	0	0	1	1	0	0	2	NA	Up.Nc	NA	Up.Nc	NA	5	lightpink2	NA	NA
A_64_P124354	NM_001009662	NM_001009662	297814	carbonic anhydrase 8	Car8	-0.296857	0.180376	-0.440143	0.000884631	-0.143286	0.999989	-1.06598	3.75373e-12	-0.994345	1.61967e-11	0.071637	0.999997	-0.184193	0.710634	0	-1	0	-1	-1	0	0	3	NA	Down.Nc	Down.Nc	Down.Nc	Down.Nc	2	dodgerblue3	NA	NA
A_64_P133632	NM_001134572	NM_001134572	361224	caspase recruitment domain family, member 19	Card19	-0.200936	1	-0.153609	0.999992	0.0473262	0.999989	-0.452367	0.00275929	-0.448557	0.00291275	0.00380981	0.999997	0.256459	0.360623	0	0	0	-1	-1	0	0	2	NA	Down.Nc	NA	Down.Nc	NA	1	lightskyblue2	NA	NA
A_44_P210178	NM_152790	NM_152790	260416	calcium regulated heat stable protein 1	Carhsp1	-0.20037	0.896568	-0.34353	0.00107991	-0.143159	0.999989	-0.131683	0.910446	-0.190021	0.316169	-0.058338	0.999997	-0.119064	0.999998	0	-1	0	0	0	0	0	1	NA	NA	Down.Nc	NA	Down.Nc	3	darkseagreen3	NA	NA
A_44_P430345	NM_001030041	NM_001030041	363026	coactivator-associated arginine methyltransferase 1	Carm1	-0.205229	1	-0.293932	0.326032	-0.0887031	0.999989	-0.307295	0.141787	-0.426695	0.0134715	-0.119399	0.999997	-0.253128	0.462263	0	0	0	0	-1	0	0	1	NA	NA	NA	Down.Nc	NA	9	thistle3	NA	NA
A_43_P17382	NM_001191692	NM_001191692	306941	capping protein regulator and myosin 1 linker 1	Carmil1	0.32513	0.64156	-0.0624249	0.999992	-0.387555	0.312263	0.53438	0.00400472	0.511425	0.00605202	-0.0229556	0.999997	0.0621502	0.999998	0	0	0	1	1	0	0	2	NA	Up.Nc	NA	Up.Nc	NA	5	lightpink2	NA	NA
A_64_P017273	NM_001191692	NM_001191692	306941	capping protein regulator and myosin 1 linker 1	Carmil1	0.366896	0.0271319	0.314701	0.066056	-0.052195	0.999989	0.768471	1.24865e-08	0.708862	6.48834e-08	-0.0596087	0.999997	0.440629	0.00135093	1	0	0	1	1	0	1	4	Up.Up	Up.Up	NA	Up.Up	NA	5	lightpink2	3	darkseagreen3
A_44_P1055271	NM_001014138	NM_001014138	361041	capping protein regulator and myosin 1 linker 3	Carmil3	0.203024	1	0.609379	0.00060814	0.406355	0.156732	0.337766	0.0839499	0.410984	0.0188444	0.0732176	0.999997	-0.0282824	0.999998	0	1	0	0	1	0	0	2	NA	NA	Up.Nc	Up.Nc	Up.Nc	5	lightpink2	NA	NA
A_44_P1049532	NM_001024974	NM_001024974	293871	carnosine N-methyltransferase 1	Carnmt1	-0.152707	1	-0.581474	5.70937e-06	-0.428767	0.0103983	-0.278678	0.0642646	-0.31105	0.0232036	-0.0323715	0.999997	-0.513185	7.10168e-05	0	-1	-1	0	-1	0	-1	4	NA	NA	Down.Down	Down.Down	Down.Down	9	thistle3	6	firebrick2
A_44_P1008245	NM_001106627	NM_001106627	297720	cancer susceptibility 1	Casc1	0.22391	1	0.0598346	0.999992	-0.164075	0.999989	0.91071	4.60702e-09	1.02498	3.34331e-10	0.114275	0.999997	0.033775	0.999998	0	0	0	1	1	0	0	2	NA	Up.Nc	NA	Up.Nc	NA	5	lightpink2	NA	NA
A_44_P225566	NM_022184	NM_022184	29647	calcium/calmodulin dependent serine protein kinase	Cask	-0.187816	1	-0.193408	0.662277	-0.005592	0.999989	-0.448763	4.92512e-05	-0.527012	2.06804e-06	-0.0782483	0.999997	-0.177517	0.724027	0	0	0	-1	-1	0	0	2	NA	Down.Nc	NA	Down.Nc	NA	2	dodgerblue3	NA	NA
A_44_P283399	NM_022184	NM_022184	29647	calcium/calmodulin dependent serine protein kinase	Cask	-0.353462	1	-0.681024	0.0452482	-0.327562	0.999989	-0.393849	0.263111	-0.569922	0.0580224	-0.176073	0.999997	-0.684209	0.038393	0	-1	0	0	0	0	-1	2	NA	NA	Down.Down	NA	Down.Down	9	thistle3	6	firebrick2
A_64_P158317	NM_022184	NM_022184	29647	calcium/calmodulin dependent serine protein kinase	Cask	-0.241637	0.816369	-0.258493	0.278115	-0.0168554	0.999989	-0.547337	1.86241e-05	-0.606473	2.56651e-06	-0.0591357	0.999997	-0.319669	0.0588869	0	0	0	-1	-1	0	0	2	NA	Down.Nc	NA	Down.Nc	NA	2	dodgerblue3	NA	NA
A_64_P040826	NM_001107065	NM_001107065	303678	cask-interacting protein 2	Caskin2	-0.229304	1	-0.312817	0.132096	-0.0835128	0.999989	-0.464587	0.00103649	-0.502814	0.000313725	-0.0382268	0.999997	-0.127898	0.999998	0	0	0	-1	-1	0	0	2	NA	Down.Nc	NA	Down.Nc	NA	3	darkseagreen3	NA	NA
A_43_P11619	NM_012922	NM_012922	25402	caspase 3	Casp3	0.0843719	1	-0.0150749	0.999992	-0.0994468	0.999989	-0.410649	0.0037407	-0.418073	0.00286632	-0.00742379	0.999997	-0.0581981	0.999998	0	0	0	-1	-1	0	0	2	NA	Down.Nc	NA	Down.Nc	NA	2	dodgerblue3	NA	NA
A_44_P530813	NM_012922	NM_012922	25402	caspase 3	Casp3	0.0966586	1	0.164128	0.982702	0.0674692	0.999989	-0.372826	0.00204327	-0.332881	0.00845773	0.0399452	0.999997	0.0661422	0.999998	0	0	0	-1	-1	0	0	2	NA	Down.Nc	NA	Down.Nc	NA	2	dodgerblue3	NA	NA
A_44_P540910	NM_031775	NM_031775	83584	caspase 6	Casp6	-0.562089	3.63506e-06	-0.693218	3.57024e-08	-0.131129	0.999989	-0.403104	0.000418159	-0.467925	2.88031e-05	-0.0648212	0.999997	-0.0783056	0.999998	-1	-1	0	-1	-1	0	0	4	Down.Nc	Down.Nc	Down.Nc	Down.Nc	NA	3	darkseagreen3	NA	NA
A_64_P001681	NM_001107921	NM_001107921	313128	caspase 8 associated protein 2	Casp8ap2	0.0239826	1	0.0315742	0.999992	0.00759165	0.999989	-0.431905	0.000180628	-0.349224	0.00411065	0.0826813	0.999997	0.0852996	0.999998	0	0	0	-1	-1	0	0	2	NA	Down.Nc	NA	Down.Nc	NA	2	dodgerblue3	NA	NA
A_64_P118532	NM_016996	NM_016996	24247	calcium-sensing receptor	Casr	0.239488	1	0.205833	0.81798	-0.0336558	0.999989	-0.181188	0.656499	-0.436285	0.00987124	-0.255097	0.999997	0.52896	0.00306772	0	0	0	0	-1	0	1	2	NA	NA	NA	Down.Up	NA	6	firebrick2	3	darkseagreen3
A_43_P15578	NM_053295	NM_053295	25403	calpastatin	Cast	-0.151279	1	-0.55872	0.00179955	-0.407441	0.149396	0.164953	0.738944	0.125661	0.91342	-0.039292	0.999997	-0.343307	0.129844	0	-1	0	0	0	0	0	1	NA	NA	Down.Nc	NA	Down.Nc	4	forestgreen	NA	NA
A_44_P767184	NM_001100561	NM_001100561	304410	cytosolic arginine sensor for mTORC1 subunit 2	Castor2	-0.173745	1	-0.448138	0.00560409	-0.274393	0.588096	-0.0641527	0.999999	-0.213991	0.410765	-0.149838	0.999997	-0.332707	0.0807192	0	-1	0	0	0	0	0	1	NA	NA	Down.Nc	NA	Down.Nc	4	forestgreen	NA	NA
A_44_P276784	NM_001012220	NM_001012220	366174	cation channel, sperm associated 2	Catsper2	0.118519	1	0.111183	0.999992	-0.00733557	0.999989	0.356997	0.00217601	0.489612	9.55939e-06	0.132616	0.999997	0.321649	0.0189381	0	0	0	1	1	0	1	3	NA	Up.Up	NA	Up.Up	NA	7	sandybrown	3	darkseagreen3
A_64_P005754	NM_031556	NM_031556	25404	caveolin 1	Cav1	-0.315551	0.000402339	-0.384557	3.25522e-06	-0.0690061	0.999989	-0.562322	6.6795e-11	-0.574203	3.57545e-11	-0.0118806	0.999997	-0.288114	0.00163334	-1	-1	0	-1	-1	0	-1	5	Down.Down	Down.Down	Down.Down	Down.Down	NA	2	dodgerblue3	8	darkorange1
A_64_P152825	NM_131914	NM_131914	363425	caveolin 2	Cav2	-0.000945999	1	-0.308973	0.304863	-0.308027	0.617314	-0.670945	9.11421e-05	-0.758979	1.18405e-05	-0.0880334	0.999997	0.237977	0.574804	0	0	0	-1	-1	0	0	2	NA	Down.Nc	NA	Down.Nc	NA	3	darkseagreen3	NA	NA
A_64_P049584	NM_001007712	NM_001007712	316384	caveolae associated protein 2	Cavin2	0.027783	1	0.0348866	0.999992	0.0071036	0.999989	0.446258	0.00677277	0.592496	0.000174516	0.146239	0.999997	-0.197791	0.750184	0	0	0	1	1	0	0	2	NA	Up.Nc	NA	Up.Nc	NA	5	lightpink2	NA	NA
A_44_P959443	NM_001168542	NM_001168542	296293	CBFA2/RUNX1 translocation partner 2	Cbfa2t2	-0.0165738	1	-0.348106	0.046526	-0.331532	0.198132	0.197919	0.485401	0.0800422	1	-0.117877	0.999997	-0.398395	0.0111215	0	-1	0	0	0	0	-1	2	NA	NA	Down.Down	NA	Down.Down	8	darkorange1	6	firebrick2
A_44_P214797	XM_576396	XM_576396	500985	Cbl proto-oncogene	Cbl	-0.197109	1	-0.0950811	0.999992	0.102028	0.999989	0.24692	0.227687	0.128895	0.90583	-0.118025	0.999997	-0.35435	0.038612	0	0	0	0	0	0	-1	1	NA	NA	NA	NA	NA	9	thistle3	5	lightpink2
A_64_P009325	XM_576396	XM_576396	500985	Cbl proto-oncogene	Cbl	-0.107506	1	-0.348546	0.0209076	-0.241039	0.662108	0.28218	0.0645069	0.181045	0.550504	-0.101134	0.999997	-0.522454	7.17305e-05	0	-1	0	0	0	0	-1	2	NA	NA	Down.Down	NA	Down.Down	8	darkorange1	6	firebrick2
A_44_P198539	NM_133601	NM_133601	171136	Cbl proto-oncogene B	Cblb	0.102692	1	0.209603	0.960577	0.106911	0.999989	0.792453	0.000471842	0.740436	0.000995607	-0.0520173	0.999997	-0.017956	0.999998	0	0	0	1	1	0	0	2	NA	Up.Nc	NA	Up.Nc	NA	5	lightpink2	NA	NA
A_64_P043033	NM_001107110	NM_001107110	304078	carbonyl reductase 3	Cbr3	-0.255891	0.481426	-0.202525	0.630755	0.0533658	0.999989	-0.727378	1.16976e-08	-0.782727	2.14478e-09	-0.0553495	0.999997	-0.313284	0.0417919	0	0	0	-1	-1	0	-1	3	NA	Down.Down	NA	Down.Down	NA	2	dodgerblue3	6	firebrick2
A_44_P332472	NM_133535	NM_133535	171057	COBW domain containing 1	Cbwd1	0.109971	1	0.294285	0.228085	0.184314	0.999989	-0.205994	0.478203	-0.158678	0.752966	0.0473162	0.999997	0.365494	0.0469942	0	0	0	0	0	0	1	1	NA	NA	NA	NA	NA	12	sienna	4	forestgreen
A_64_P157044	NM_001107071	NM_001107071	303730	chromobox 2	Cbx2	-0.148071	1	-0.223268	0.363275	-0.0751968	0.999989	-0.457879	2.63014e-05	-0.471999	1.38055e-05	-0.0141197	0.999997	-0.209434	0.417114	0	0	0	-1	-1	0	0	2	NA	Down.Nc	NA	Down.Nc	NA	2	dodgerblue3	NA	NA
A_44_P1366855	NM_001008313	NM_001008313	297093	chromobox 3	Cbx3	0.0716356	1	0.100578	0.999992	0.0289424	0.999989	-0.344945	0.0190574	-0.288055	0.0827243	0.0568891	0.999997	0.0246051	0.999998	0	0	0	-1	0	0	0	1	NA	Down.Nc	NA	NA	NA	2	dodgerblue3	NA	NA
A_44_P1082888	NM_001012119	NM_001012119	315136	chromobox 6	Cbx6	0.0196074	1	0.02635	0.999992	0.00674253	0.999989	0.368508	0.00725971	0.328008	0.0237278	-0.0405004	0.999997	-0.00264636	0.999998	0	0	0	1	1	0	0	2	NA	Up.Nc	NA	Up.Nc	NA	5	lightpink2	NA	NA
A_44_P561254	NM_001170472	NM_001170472	306007	cell cycle and apoptosis regulator 2	Ccar2	-0.0727168	1	0.17729	0.943479	0.250007	0.770206	-0.331125	0.0418367	-0.285515	0.114976	0.0456096	0.999997	0.213266	0.584245	0	0	0	-1	0	0	0	1	NA	Down.Nc	NA	NA	NA	1	lightskyblue2	NA	NA
A_64_P062894	NM_001109124	NM_001109124	498858	coiled-coil domain containing 112	Ccdc112	0.0695425	1	0.242045	0.558738	0.172502	0.999989	-0.481843	0.00227466	-0.333706	0.0682071	0.148137	0.999997	0.409116	0.0281792	0	0	0	-1	0	0	1	2	NA	Down.Up	NA	NA	NA	1	lightskyblue2	4	forestgreen
A_64_P120080	NM_001109232	NM_001109232	500117	coiled-coil domain containing 126	Ccdc126	0.211691	1	0.278117	0.381155	0.0664258	0.999989	-0.204732	0.530654	-0.132064	0.887404	0.0726674	0.999997	0.43966	0.0192167	0	0	0	0	0	0	1	1	NA	NA	NA	NA	NA	7	sandybrown	3	darkseagreen3
A_44_P1024388	NM_198766	NM_198766	308060	coiled-coil domain containing 127	Ccdc127	-0.0641587	1	-0.272276	0.414752	-0.208118	0.999989	0.511178	0.00165152	0.422269	0.0128247	-0.0889095	0.999997	-0.498195	0.00565325	0	0	0	1	1	0	-1	3	NA	Up.Down	NA	Up.Down	NA	8	darkorange1	6	firebrick2
A_43_P23046	NM_001025656	NM_001025656	298442	coiled-coil domain containing 163	Ccdc163	-0.129744	1	-0.0667922	0.999992	0.0629517	0.999989	-0.482083	1.21253e-05	-0.461463	2.54237e-05	0.0206199	0.999997	-0.0734184	0.999998	0	0	0	-1	-1	0	0	2	NA	Down.Nc	NA	Down.Nc	NA	2	dodgerblue3	NA	NA
A_44_P558028	NM_001014067	NM_001014067	500528	coiled-coil domain containing 17	Ccdc17	0.193424	1	0.357491	0.0311661	0.164067	0.999989	0.215075	0.365409	0.286545	0.0845042	0.0714699	0.999997	0.0842951	0.999998	0	1	0	0	0	0	0	1	NA	NA	Up.Nc	NA	Up.Nc	5	lightpink2	NA	NA
A_64_P042860	NM_001164400	NM_001164400	500668	coiled-coil domain containing 175	Ccdc175	-0.215325	1	-0.391252	0.0486805	-0.175927	0.999989	0.0565547	0.999999	-0.0591406	1	-0.115695	0.999997	-0.296069	0.232982	0	-1	0	0	0	0	0	1	NA	NA	Down.Nc	NA	Down.Nc	4	forestgreen	NA	NA
A_64_P055216	NM_001014131	NM_001014131	360867	coiled-coil domain containing 181	Ccdc181	0.00860836	1	-0.0159919	0.999992	-0.0246003	0.999989	0.237692	0.148098	0.330624	0.00640922	0.0929325	0.999997	0.283972	0.0689263	0	0	0	0	1	0	0	1	NA	NA	NA	Up.Nc	NA	7	sandybrown	NA	NA
A_44_P1050809	NM_001024909	NM_001024909	500925	coiled-coil domain containing 184	Ccdc184	0.372607	0.0711335	0.54061	0.000416538	0.168004	0.999989	1.32318	2.02801e-12	1.33388	1.53655e-12	0.0107011	0.999997	0.290908	0.180627	0	1	0	1	1	0	0	3	NA	Up.Nc	Up.Nc	Up.Nc	Up.Nc	5	lightpink2	NA	NA
A_44_P899467	XM_017590399	XM_017590399	361773	coiled-coil domain containing 186	Ccdc186	0.150087	1	0.319107	0.0146575	0.16902	0.999989	0.0663283	0.999999	0.078375	1	0.0120467	0.999997	0.268936	0.0760515	0	1	0	0	0	0	0	1	NA	NA	Up.Nc	NA	Up.Nc	12	sienna	NA	NA
A_44_P856400	NM_001134694	NM_001134694	691909	coiled-coil domain containing 189	Ccdc189	0.190704	1	0.17367	0.90271	-0.0170336	0.999989	0.61082	5.8363e-07	0.604099	6.75029e-07	-0.00672117	0.999997	-0.0208216	0.999998	0	0	0	1	1	0	0	2	NA	Up.Nc	NA	Up.Nc	NA	5	lightpink2	NA	NA
A_64_P008777	NM_001037789	NM_001037789	361454	coiled-coil domain containing 28A	Ccdc28a	0.0461189	1	0.0754539	0.999992	0.029335	0.999989	0.221576	0.168566	0.240859	0.0897228	0.0192832	0.999997	0.32065	0.00937602	0	0	0	0	0	0	1	1	NA	NA	NA	NA	NA	7	sandybrown	1	lightskyblue2
A_44_P1093771	XM_006225506	XM_006225506	362580	coiled-coil domain containing 30	Ccdc30	-0.0606231	1	-0.015889	0.999992	0.0447342	0.999989	0.466353	0.00169229	0.625437	1.87582e-05	0.159084	0.999997	-0.10502	0.999998	0	0	0	1	1	0	0	2	NA	Up.Nc	NA	Up.Nc	NA	5	lightpink2	NA	NA
A_44_P1085378	NM_001108587	NM_001108587	362187	coiled-coil domain containing 34	Ccdc34	0.227745	1	0.253829	0.367925	0.0260844	0.999989	-0.520048	0.00013878	-0.426168	0.00230805	0.0938802	0.999997	0.214992	0.556079	0	0	0	-1	-1	0	0	2	NA	Down.Nc	NA	Down.Nc	NA	2	dodgerblue3	NA	NA
A_64_P062248	NM_001107667	NM_001107667	310315	coiled-coil domain containing 39	Ccdc39	-0.0453009	1	0.073658	0.999992	0.118959	0.999989	0.404081	0.00711597	0.440164	0.00250476	0.0360826	0.999997	0.126137	0.999998	0	0	0	1	1	0	0	2	NA	Up.Nc	NA	Up.Nc	NA	5	lightpink2	NA	NA
A_44_P1083942	NM_001134688	NM_001134688	287867	coiled-coil domain containing 40	Ccdc40	-0.127648	1	-0.0915875	0.999992	0.0360601	0.999989	-0.269331	0.15166	-0.483688	0.000440804	-0.214356	0.999997	0.104049	0.999998	0	0	0	0	-1	0	0	1	NA	NA	NA	Down.Nc	NA	3	darkseagreen3	NA	NA
A_44_P668620	NM_001100728	NM_001100728	360637	coiled-coil domain containing 43	Ccdc43	0.00139211	1	0.0591242	0.999992	0.0577321	0.999989	-0.372949	0.0211422	-0.26656	0.194924	0.106389	0.999997	0.151291	0.990995	0	0	0	-1	0	0	0	1	NA	Down.Nc	NA	NA	NA	1	lightskyblue2	NA	NA
A_44_P540660	NM_182736	NM_182736	288022	coiled-coil domain containing 50	Ccdc50	-0.221087	1	-0.778274	1.85858e-07	-0.557187	0.00166288	0.458248	0.000699245	0.187265	0.548292	-0.270983	0.999997	-0.765271	4.07619e-07	0	-1	-1	1	0	0	-1	4	NA	Up.Down	Down.Down	NA	Down.Down	8	darkorange1	6	firebrick2
A_42_P714281	NM_001105875	NM_001105875	288065	coiled-coil domain containing 58	Ccdc58	0.0764688	1	-0.000377451	0.999992	-0.0768462	0.999989	-0.377846	0.00665364	-0.345766	0.0165184	0.0320792	0.999997	0.131144	0.999998	0	0	0	-1	-1	0	0	2	NA	Down.Nc	NA	Down.Nc	NA	2	dodgerblue3	NA	NA
A_44_P1370180	NM_001105875	NM_001105875	288065	coiled-coil domain containing 58	Ccdc58	0.076519	1	-0.0430541	0.999992	-0.119573	0.999989	-0.380149	0.00835917	-0.320715	0.0414016	0.0594331	0.999997	0.122771	0.999998	0	0	0	-1	-1	0	0	2	NA	Down.Nc	NA	Down.Nc	NA	2	dodgerblue3	NA	NA
A_64_P022248	NM_001134766	NM_001134766	689909	coiled-coil domain containing 62	Ccdc62	0.100042	1	0.088204	0.999992	-0.011838	0.999989	0.280497	0.0314818	0.338439	0.00315089	0.0579423	0.999997	0.00291629	0.999998	0	0	0	1	1	0	0	2	NA	Up.Nc	NA	Up.Nc	NA	5	lightpink2	NA	NA
A_44_P1108525	XM_006243835	XM_006243835	498678	coiled-coil domain containing 71	Ccdc71	0.106123	1	-0.181336	0.715955	-0.287459	0.107736	0.238341	0.0871587	0.256381	0.0434718	0.01804	0.999997	0.0468046	0.999998	0	0	0	0	1	0	0	1	NA	NA	NA	Up.Nc	NA	8	darkorange1	NA	NA
A_44_P1089356	NM_001191752	NM_001191752	312677	coiled-coil domain containing 77	Ccdc77	0.0853451	1	0.0134307	0.999992	-0.0719143	0.999989	-0.623652	2.66091e-07	-0.452381	0.000113755	0.171272	0.999997	0.0565689	0.999998	0	0	0	-1	-1	0	0	2	NA	Down.Nc	NA	Down.Nc	NA	2	dodgerblue3	NA	NA
A_42_P675747	XM_006240553	XM_006240553	690965	coiled-coil domain containing 85C	Ccdc85c	0.145852	1	-0.0586259	0.999992	-0.204478	0.999989	0.310919	0.0406601	0.337545	0.0182382	0.0266253	0.999997	-0.139918	0.999998	0	0	0	1	1	0	0	2	NA	Up.Nc	NA	Up.Nc	NA	8	darkorange1	NA	NA
A_64_P141499	NM_001006974	NM_001006974	293738	coiled-coil domain containing 86	Ccdc86	-0.144948	1	-0.30234	0.00681775	-0.157392	0.999989	-0.000856346	0.999999	-0.0800801	1	-0.0792238	0.999997	-0.280969	0.0166275	0	-1	0	0	0	0	-1	2	NA	NA	Down.Down	NA	Down.Down	4	forestgreen	8	darkorange1
A_44_P1081655	NM_001134833	NM_001134833	293107	coiled-coil domain containing 89	Ccdc89	-0.193699	1	-0.319794	0.189577	-0.126094	0.999989	-0.372761	0.0319725	-0.270803	0.214539	0.101958	0.999997	0.00795835	0.999998	0	0	0	-1	0	0	0	1	NA	Down.Nc	NA	NA	NA	3	darkseagreen3	NA	NA
A_44_P825542	NM_001014061	NM_001014061	312863	coiled-coil domain containing 91	Ccdc91	-0.190758	1	-0.516212	0.0118105	-0.325454	0.565107	0.208231	0.559891	-0.0489427	1	-0.257174	0.999997	-0.48517	0.0186089	0	-1	0	0	0	0	-1	2	NA	NA	Down.Down	NA	Down.Down	4	forestgreen	6	firebrick2
A_44_P1030714	NM_001083898	NM_001083898	100036765	coiled-coil domain containing 92	Ccdc92	-0.102256	1	-0.243376	0.500412	-0.141119	0.999989	-0.219894	0.401885	-0.350842	0.0328443	-0.130948	0.999997	-0.0750819	0.999998	0	0	0	0	-1	0	0	1	NA	NA	NA	Down.Nc	NA	3	darkseagreen3	NA	NA
A_44_P526975	NM_001002822	NM_001002822	406196	coiled-coil alpha-helical rod protein 1	Cchcr1	0.140674	1	0.158253	0.999992	0.0175785	0.999989	-0.319688	0.050836	-0.336177	0.0327013	-0.0164898	0.999997	0.00343074	0.999998	0	0	0	0	-1	0	0	1	NA	NA	NA	Down.Nc	NA	2	dodgerblue3	NA	NA
A_44_P1160109	NM_019233	NM_019233	29538	C-C motif chemokine ligand 20	Ccl20	0.0489478	1	0.0676808	0.999992	0.0187329	0.999989	1.30034	5.86434e-10	1.40624	1.03093e-10	0.105907	0.999997	0.0595305	0.999998	0	0	0	1	1	0	0	2	NA	Up.Nc	NA	Up.Nc	NA	5	lightpink2	NA	NA
A_64_P157743	NM_019233	NM_019233	29538	C-C motif chemokine ligand 20	Ccl20	0.260272	1	0.212823	0.81798	-0.0474494	0.999989	0.949626	3.1712e-07	1.11112	1.30864e-08	0.161493	0.999997	0.308312	0.272821	0	0	0	1	1	0	0	2	NA	Up.Nc	NA	Up.Nc	NA	5	lightpink2	NA	NA
A_64_P162047	XM_008762395	XM_008762395	311550	CCM2 like scaffold protein	Ccm2l	-0.229938	1	-0.14303	0.999992	0.0869085	0.999989	-0.569425	0.000557678	-0.736115	9.92705e-06	-0.16669	0.999997	0.302631	0.251862	0	0	0	-1	-1	0	0	2	NA	Down.Nc	NA	Down.Nc	NA	3	darkseagreen3	NA	NA
A_43_P15962	NM_053702	NM_053702	114494	cyclin A2	Ccna2	0.0438118	1	0.0389948	0.999992	-0.00481699	0.999989	-0.476344	0.00744956	-0.641437	0.0001777	-0.165094	0.999997	-0.199493	0.777024	0	0	0	-1	-1	0	0	2	NA	Down.Nc	NA	Down.Nc	NA	2	dodgerblue3	NA	NA
A_64_P001741	NM_053702	NM_053702	114494	cyclin A2	Ccna2	0.00723007	1	-0.0633446	0.999992	-0.0705747	0.999989	-0.651033	1.98821e-10	-0.637039	3.08852e-10	0.0139938	0.999997	-0.258614	0.0444073	0	0	0	-1	-1	0	-1	3	NA	Down.Down	NA	Down.Down	NA	2	dodgerblue3	7	sandybrown
A_44_P534089	NM_171991	NM_171991	25203	cyclin B1	Ccnb1	-0.0384284	1	0.0214082	0.999992	0.0598366	0.999989	-0.812137	1.43195e-10	-0.776468	3.70171e-10	0.0356693	0.999997	-0.0507531	0.999998	0	0	0	-1	-1	0	0	2	NA	Down.Nc	NA	Down.Nc	NA	2	dodgerblue3	NA	NA
A_44_P1155610	NM_001009470	NM_001009470	363088	cyclin B2	Ccnb2	0.00734908	1	0.00283646	0.999992	-0.00451263	0.999989	-0.56966	5.64828e-09	-0.615746	8.11112e-10	-0.046086	0.999997	-0.234265	0.119372	0	0	0	-1	-1	0	0	2	NA	Down.Nc	NA	Down.Nc	NA	2	dodgerblue3	NA	NA
A_44_P461544	NM_001009470	NM_001009470	363088	cyclin B2	Ccnb2	-0.0066316	1	-0.0653999	0.999992	-0.0587683	0.999989	-1.14371	0.0359629	-0.648766	0.304146	0.494946	0.999997	-0.402974	0.849023	0	0	0	-1	0	0	0	1	NA	Down.Nc	NA	NA	NA	2	dodgerblue3	NA	NA
A_64_P155393	NM_171992	NM_171992	58919	cyclin D1	Ccnd1	0.0133214	1	-0.277807	0.117176	-0.291128	0.222097	-0.00131968	0.999999	-0.120234	0.959164	-0.118915	0.999997	-0.436201	0.000609331	0	0	0	0	0	0	-1	1	NA	NA	NA	NA	NA	9	thistle3	6	firebrick2
A_43_P15524	NM_012766	NM_012766	25193	cyclin D3	Ccnd3	0.101455	1	0.00456317	0.999992	-0.0968914	0.999989	-0.0945619	0.999999	-0.11194	0.995032	-0.0173785	0.999997	0.313855	0.0325461	0	0	0	0	0	0	1	1	NA	NA	NA	NA	NA	7	sandybrown	1	lightskyblue2
A_44_P507571	NM_001100821	NM_001100821	25729	cyclin E1	Ccne1	0.221431	1	0.125888	0.999992	-0.095543	0.999989	-0.700331	4.40153e-08	-0.712153	2.74545e-08	-0.0118213	0.999997	0.141743	0.999998	0	0	0	-1	-1	0	0	2	NA	Down.Nc	NA	Down.Nc	NA	2	dodgerblue3	NA	NA
A_44_P1085427	NM_001108656	NM_001108656	362485	cyclin E2	Ccne2	0.163059	1	0.0613324	0.999992	-0.101726	0.999989	-0.252529	0.0802134	-0.332351	0.00395816	-0.0798222	0.999997	-0.0890156	0.999998	0	0	0	0	-1	0	0	1	NA	NA	NA	Down.Nc	NA	2	dodgerblue3	NA	NA
A_64_P025963	NM_001100474	NM_001100474	117524	cyclin F	Ccnf	0.0860953	1	0.0395092	0.999992	-0.0465861	0.999989	-0.707679	1.18257e-07	-0.763806	2.11998e-08	-0.0561269	0.999997	-0.205921	0.569577	0	0	0	-1	-1	0	0	2	NA	Down.Nc	NA	Down.Nc	NA	2	dodgerblue3	NA	NA
A_64_P118753	NM_053662	NM_053662	114121	cyclin L1	Ccnl1	-0.134098	1	-0.461242	0.000723298	-0.327145	0.149396	0.41308	0.00122771	0.276349	0.0838576	-0.136731	0.999997	-0.509048	0.000159564	0	-1	0	1	0	0	-1	3	NA	Up.Down	Down.Down	NA	Down.Down	8	darkorange1	6	firebrick2
A_42_P604571	NM_001107171	NM_001107171	304758	cyclin T2	Ccnt2	0.04504	1	-0.033768	0.999992	-0.078808	0.999989	0.322166	0.0963454	0.368518	0.0375736	0.0463517	0.999997	-0.182717	0.836649	0	0	0	0	1	0	0	1	NA	NA	NA	Up.Nc	NA	5	lightpink2	NA	NA
A_44_P414890	NM_001191833	NM_001191833	361261	cyclin Y	Ccny	-0.155529	1	-0.177304	0.937974	-0.0217749	0.999989	-0.584343	2.50057e-05	-0.686284	1.24291e-06	-0.101942	0.999997	0.0542847	0.999998	0	0	0	-1	-1	0	0	2	NA	Down.Nc	NA	Down.Nc	NA	3	darkseagreen3	NA	NA
A_44_P1085537	NM_001108770	NM_001108770	363098	cell cycle progression 1	Ccpg1	-0.00841278	1	0.012917	0.999992	0.0213298	0.999989	0.358324	0.00390027	0.331122	0.00989833	-0.0272021	0.999997	0.0836445	0.999998	0	0	0	1	1	0	0	2	NA	Up.Nc	NA	Up.Nc	NA	5	lightpink2	NA	NA
A_64_P019130	NM_001108770	NM_001108770	363098	cell cycle progression 1	Ccpg1	0.0765467	1	0.0924296	0.999992	0.0158829	0.999989	0.529689	0.0023356	0.475219	0.00720811	-0.0544699	0.999997	0.0852603	0.999998	0	0	0	1	1	0	0	2	NA	Up.Nc	NA	Up.Nc	NA	5	lightpink2	NA	NA
A_64_P044668	NM_001198796	NM_001198796	691849	cell cycle progression 1, opposite strand	Ccpg1os	0.198418	1	0.148067	0.999992	-0.0503516	0.999989	0.28711	0.0220178	0.30571	0.010232	0.0185994	0.999997	0.220761	0.304288	0	0	0	1	1	0	0	2	NA	Up.Nc	NA	Up.Nc	NA	5	lightpink2	NA	NA
A_64_P119901	NM_172329	NM_172329	282832	C-C motif chemokine receptor 9	Ccr9	0.0216524	1	-0.0651059	0.999992	-0.0867584	0.999989	0.340581	0.05129	0.389836	0.0158628	0.049255	0.999997	-0.230065	0.5302	0	0	0	0	1	0	0	1	NA	NA	NA	Up.Nc	NA	5	lightpink2	NA	NA
A_44_P746394	XM_017601303	XM_017601303	307926	centriole, cilia and spindle-associated protein	Ccsap	0.0976186	1	0.285621	0.194254	0.188003	0.999989	-0.460789	0.000672697	-0.539503	5.21986e-05	-0.078714	0.999997	0.310203	0.0972254	0	0	0	-1	-1	0	0	2	NA	Down.Nc	NA	Down.Nc	NA	2	dodgerblue3	NA	NA
A_43_P14576	XM_006222158	XM_006222158	306306	coiled-coil serine-rich protein 2	Ccser2	-0.174687	1	-0.3674	0.0015597	-0.192713	0.999989	-0.331351	0.00260795	-0.375112	0.000344403	-0.0437607	0.999997	-0.104664	0.999998	0	-1	0	-1	-1	0	0	3	NA	Down.Nc	Down.Nc	Down.Nc	Down.Nc	3	darkseagreen3	NA	NA
A_44_P1151904	XM_008771619	XM_008771619	306306	coiled-coil serine-rich protein 2	Ccser2	-0.354388	0.187431	-0.591751	0.0003439	-0.237363	0.967803	-0.275524	0.189876	-0.411752	0.0105052	-0.136227	0.999997	-0.305363	0.187137	0	-1	0	0	-1	0	0	2	NA	NA	Down.Nc	Down.Nc	Down.Nc	3	darkseagreen3	NA	NA
A_43_P12238	NM_022523	NM_022523	64315	CD151 molecule (Raph blood group)	Cd151	0.0166048	1	-0.0878205	0.999992	-0.104425	0.999989	0.236776	0.0264055	0.199019	0.160324	-0.0377567	0.999997	0.0782973	0.999998	0	0	0	1	0	0	0	1	NA	Up.Nc	NA	NA	NA	5	lightpink2	NA	NA
A_44_P999404	NM_031812	NM_031812	83689	CD164 molecule	Cd164	0.359689	0.000282848	0.313124	0.00245105	-0.0465653	0.999989	0.558714	2.83765e-09	0.595301	5.59617e-10	0.036587	0.999997	0.221748	0.153579	1	1	0	1	1	0	0	4	Up.Nc	Up.Nc	Up.Nc	Up.Nc	NA	5	lightpink2	NA	NA
A_44_P636369	NM_001191948	NM_001191948	499099	CD177 molecule	Cd177	-0.303328	0.177291	-0.472707	0.000448303	-0.169379	0.999989	-1.40655	1.39337e-14	-1.4167	1.07049e-14	-0.0101518	0.999997	0.221278	0.433126	0	-1	0	-1	-1	0	0	3	NA	Down.Nc	Down.Nc	Down.Nc	Down.Nc	3	darkseagreen3	NA	NA
A_43_P12572	NM_031518	NM_031518	24560	Cd200 molecule	Cd200	-0.328544	0.539268	-0.274149	0.489494	0.0543952	0.999989	-0.282158	0.250919	-0.620903	0.000369208	-0.338745	0.999997	-0.18325	0.866776	0	0	0	0	-1	0	0	1	NA	NA	NA	Down.Nc	NA	3	darkseagreen3	NA	NA
A_44_P1100789	XM_008759152	XM_008759152	308501	CD22 molecule	Cd22	-0.10536	1	0.21247	0.434963	0.31783	0.0694028	-0.317125	0.00676423	-0.269049	0.0416231	0.0480753	0.999997	0.232717	0.227158	0	0	0	-1	-1	0	0	2	NA	Down.Nc	NA	Down.Nc	NA	1	lightskyblue2	NA	NA
A_44_P1035656	NM_012752	NM_012752	25145	CD24 molecule	Cd24	0.361669	0.259773	0.397352	0.0663767	0.0356833	0.999989	1.53611	5.59623e-12	1.64022	1.23481e-12	0.104115	0.999997	0.359544	0.110139	0	0	0	1	1	0	0	2	NA	Up.Nc	NA	Up.Nc	NA	5	lightpink2	NA	NA
A_44_P140148	NM_001106325	NM_001106325	293669	CD248 molecule	Cd248	-0.272649	0.634396	-0.388302	0.0248625	-0.115652	0.999989	-0.471166	0.000980281	-0.525009	0.00018935	-0.053843	0.999997	0.0611598	0.999998	0	-1	0	-1	-1	0	0	3	NA	Down.Nc	Down.Nc	Down.Nc	Down.Nc	3	darkseagreen3	NA	NA
A_64_P087990	NM_001013916	NM_001013916	295629	CD302 molecule	Cd302	-0.0964135	1	-0.156047	0.999992	-0.0596338	0.999989	-0.699427	5.18236e-06	-0.531507	0.000405032	0.16792	0.999997	0.0781086	0.999998	0	0	0	-1	-1	0	0	2	NA	Down.Nc	NA	Down.Nc	NA	2	dodgerblue3	NA	NA
A_43_P11967	NM_019190	NM_019190	29333	CD46 molecule	Cd46	-0.0336866	1	-0.184685	0.961367	-0.150999	0.999989	0.606608	0.000261717	0.615075	0.000197889	0.00846709	0.999997	-0.271407	0.385191	0	0	0	1	1	0	0	2	NA	Up.Nc	NA	Up.Nc	NA	5	lightpink2	NA	NA
A_44_P1087273	NM_019195	NM_019195	29364	Cd47 molecule	Cd47	0.472094	0.00121331	0.477243	0.000690726	0.00514908	0.999989	1.03662	4.21349e-11	0.947655	2.79126e-10	-0.0889632	0.999997	0.246986	0.300828	1	1	0	1	1	0	0	4	Up.Nc	Up.Nc	Up.Nc	Up.Nc	NA	5	lightpink2	NA	NA
A_44_P1110836	XM_006248268	XM_006248268	29364	Cd47 molecule	Cd47	0.587098	2.30035e-08	0.668549	9.39186e-10	0.0814503	0.999989	0.4684	9.92092e-07	0.47677	6.22277e-07	0.00836956	0.999997	0.625836	7.99595e-09	1	1	0	1	1	0	1	5	Up.Up	Up.Up	Up.Up	Up.Up	NA	5	lightpink2	2	dodgerblue3
A_64_P023679	NM_019195	NM_019195	29364	Cd47 molecule	Cd47	0.545956	1.74284e-06	0.482859	1.81772e-05	-0.0630979	0.999989	0.695586	1.84269e-09	0.730997	5.4855e-10	0.0354105	0.999997	0.220756	0.300368	1	1	0	1	1	0	0	4	Up.Nc	Up.Nc	Up.Nc	Up.Nc	NA	5	lightpink2	NA	NA
A_43_P11622	NM_012925	NM_012925	25407	CD59 molecule	Cd59	-0.078964	1	-0.0146584	0.999992	0.0643056	0.999989	0.341429	0.0152718	0.394119	0.00272109	0.0526904	0.999997	0.00231523	0.999998	0	0	0	1	1	0	0	2	NA	Up.Nc	NA	Up.Nc	NA	5	lightpink2	NA	NA
A_42_P744495	NM_017125	NM_017125	29186	Cd63 molecule	Cd63	0.221039	0.899927	0.146439	0.999992	-0.0745997	0.999989	0.436017	0.000136929	0.448758	7.7057e-05	0.0127403	0.999997	0.0922101	0.999998	0	0	0	1	1	0	0	2	NA	Up.Nc	NA	Up.Nc	NA	5	lightpink2	NA	NA
A_64_P019260	NM_001031638	NM_001031638	287435	Cd68 molecule	Cd68	-0.215778	1	0.279261	0.41176	0.49504	0.0454834	-0.0535318	0.999999	0.148395	0.819118	0.201927	0.999997	-0.262644	0.429238	0	0	1	0	0	0	0	1	NA	NA	NA	NA	NA	11	khaki1	NA	NA
A_44_P351490	NM_031797	NM_031797	83628	Cd82 molecule	Cd82	-0.304643	1	-0.185796	0.999992	0.118847	0.999989	-0.663101	0.00145461	-0.80044	0.000120406	-0.137339	0.999997	0.290531	0.477241	0	0	0	-1	-1	0	0	2	NA	Down.Nc	NA	Down.Nc	NA	3	darkseagreen3	NA	NA
A_64_P134435	NM_001108404	NM_001108404	361195	cell division cycle 14B	Cdc14b	-0.14423	1	-0.800468	0.00165734	-0.656238	0.0565491	0.367529	0.194579	0.0253964	1	-0.342133	0.999997	-0.9474	0.000210839	0	-1	0	0	0	0	-1	2	NA	NA	Down.Down	NA	Down.Down	4	forestgreen	6	firebrick2
A_44_P999630	NM_001024744	NM_001024744	290875	cell division cycle 16	Cdc16	-0.0502066	1	-0.0621058	0.999992	-0.0118992	0.999989	-0.3396	0.00332352	-0.324408	0.0058339	0.0151925	0.999997	-0.0242879	0.999998	0	0	0	-1	-1	0	0	2	NA	Down.Nc	NA	Down.Nc	NA	2	dodgerblue3	NA	NA
A_42_P794130	NM_171993	NM_171993	64515	cell division cycle 20	Cdc20	-0.0890467	1	-0.065109	0.999992	0.0239377	0.999989	-0.663865	2.15727e-08	-0.720981	3.10901e-09	-0.0571161	0.999997	-0.188859	0.623719	0	0	0	-1	-1	0	0	2	NA	Down.Nc	NA	Down.Nc	NA	2	dodgerblue3	NA	NA
A_42_P834104	NM_133571	NM_133571	171102	cell division cycle 25A	Cdc25a	-0.0561725	1	-0.102023	0.999992	-0.0458506	0.999989	-0.392285	0.00312005	-0.346288	0.012873	0.0459972	0.999997	-0.0629673	0.999998	0	0	0	-1	-1	0	0	2	NA	Down.Nc	NA	Down.Nc	NA	2	dodgerblue3	NA	NA
A_64_P096089	NM_133572	NM_133572	171103	cell division cycle 25B	Cdc25b	-0.206949	1	-0.289975	0.077535	-0.083026	0.999989	-0.731319	4.66707e-09	-0.820732	3.24516e-10	-0.0894129	0.999997	-0.45883	0.000216489	0	0	0	-1	-1	0	-1	3	NA	Down.Down	NA	Down.Down	NA	2	dodgerblue3	6	firebrick2
A_44_P1105767	XM_006238241	XM_006238241	366381	cell division cycle 26	Cdc26	0.0584607	1	0.109781	0.999992	0.0513206	0.999989	0.262102	0.104932	0.330063	0.0133137	0.0679614	0.999997	0.227418	0.365168	0	0	0	0	1	0	0	1	NA	NA	NA	Up.Nc	NA	7	sandybrown	NA	NA
A_44_P1082673	NM_001011941	NM_001011941	293886	cell division cycle 37-like 1	Cdc37l1	-0.039096	1	-0.0638125	0.999992	-0.0247165	0.999989	-0.298718	0.0261835	-0.23855	0.154894	0.0601683	0.999997	-0.000374108	0.999998	0	0	0	-1	0	0	0	1	NA	Down.Nc	NA	NA	NA	2	dodgerblue3	NA	NA
A_43_P10185	XM_008764286	XM_008764286	64465	cell division cycle 42	Cdc42	0.08466	1	-0.0539812	0.999992	-0.138641	0.999989	0.294612	0.0405152	0.258506	0.109872	-0.0361058	0.999997	0.0866828	0.999998	0	0	0	1	0	0	0	1	NA	Up.Nc	NA	NA	NA	5	lightpink2	NA	NA
A_64_P138654	NM_053657	NM_053657	114116	CDC42 binding protein kinase alpha	Cdc42bpa	0.333305	0.0308239	0.172703	0.884068	-0.160602	0.999989	1.09179	3.31075e-13	1.05425	6.62427e-13	-0.0375353	0.999997	-0.0792824	0.999998	1	0	0	1	1	0	0	3	Up.Nc	Up.Nc	NA	Up.Nc	NA	5	lightpink2	NA	NA
A_64_P069211	NM_001130013	NM_001130013	293693	CDC42 binding protein kinase gamma	Cdc42bpg	-0.2786	0.72442	-0.360291	0.0814421	-0.0816908	0.999989	-0.477752	0.00212332	-0.465227	0.00278925	0.0125248	0.999997	-0.210652	0.65624	0	0	0	-1	-1	0	0	2	NA	Down.Nc	NA	Down.Nc	NA	3	darkseagreen3	NA	NA
A_44_P998015	NM_001048044	NM_001048044	313838	CDC42 effector protein 3	Cdc42ep3	0.907432	4.62827e-10	0.958681	1.29836e-10	0.0512491	0.999989	1.08701	2.10194e-12	1.06741	2.87621e-12	-0.0196025	0.999997	0.62574	1.95273e-06	1	1	0	1	1	0	1	5	Up.Up	Up.Up	Up.Up	Up.Up	NA	5	lightpink2	2	dodgerblue3
A_42_P453171	NM_001107063	NM_001107063	303653	CDC42 effector protein 4	Cdc42ep4	-0.147514	1	-0.144132	0.999992	0.00338131	0.999989	-0.422783	0.000412404	-0.52812	7.81841e-06	-0.105337	0.999997	-0.049546	0.999998	0	0	0	-1	-1	0	0	2	NA	Down.Nc	NA	Down.Nc	NA	3	darkseagreen3	NA	NA
A_44_P403084	NM_001039044	NM_001039044	499672	CDC42 small effector 1	Cdc42se1	0.104105	1	0.168783	0.970342	0.0646778	0.999989	0.337362	0.0164011	0.427568	0.000818869	0.0902058	0.999997	-0.195784	0.642334	0	0	0	1	1	0	0	2	NA	Up.Nc	NA	Up.Nc	NA	5	lightpink2	NA	NA
A_64_P038452	NM_001039044	NM_001039044	499672	CDC42 small effector 1	Cdc42se1	0.207549	1	0.148358	0.999992	-0.0591915	0.999989	0.328296	0.0065793	0.324614	0.00722819	-0.00368246	0.999997	-0.0913221	0.999998	0	0	0	1	1	0	0	2	NA	Up.Nc	NA	Up.Nc	NA	5	lightpink2	NA	NA
A_44_P1043073	NM_001126089	NM_001126089	691031	CDC42 small effector 2	Cdc42se2	-0.202956	1	-0.528771	0.000503864	-0.325815	0.258033	0.205575	0.458016	0.167547	0.690791	-0.0380281	0.999997	-0.50237	0.00103112	0	-1	0	0	0	0	-1	2	NA	NA	Down.Down	NA	Down.Down	8	darkorange1	6	firebrick2
A_44_P959960	NM_001126089	NM_001126089	691031	CDC42 small effector 2	Cdc42se2	-0.235409	1	-0.224174	0.83521	0.0112353	0.999989	0.0665153	0.999999	0.171582	0.753843	0.105067	0.999997	-0.49334	0.0380357	0	0	0	0	0	0	-1	1	NA	NA	NA	NA	NA	9	thistle3	6	firebrick2
A_44_P1030098	NM_001105866	NM_001105866	287961	cell division cycle 45	Cdc45	0.102025	1	0.141553	0.999992	0.0395281	0.999989	-0.80845	5.05163e-12	-0.767267	1.57277e-11	0.0411829	0.999997	-0.127475	0.999998	0	0	0	-1	-1	0	0	2	NA	Down.Nc	NA	Down.Nc	NA	2	dodgerblue3	NA	NA
A_44_P332817	NM_053527	NM_053527	85434	cell division cycle 5-like	Cdc5l	0.0073235	1	-0.435353	0.00542635	-0.442676	0.0255564	0.0733854	0.999999	-0.0198319	1	-0.0932172	0.999997	-0.486302	0.00124218	0	-1	-1	0	0	0	-1	3	NA	NA	Down.Down	NA	Down.Down	4	forestgreen	6	firebrick2
A_64_P052665	NM_001108298	NM_001108298	360621	cell division cycle 6	Cdc6	0.0627092	1	0.0679377	0.999992	0.00522853	0.999989	-0.681652	1.64906e-08	-0.712329	5.71547e-09	-0.0306773	0.999997	-0.186469	0.653398	0	0	0	-1	-1	0	0	2	NA	Down.Nc	NA	Down.Nc	NA	2	dodgerblue3	NA	NA
A_44_P1085163	NM_001108352	NM_001108352	360908	cell division cycle 7	Cdc7	0.0332786	1	-0.263822	0.167258	-0.2971	0.190612	-0.526853	5.69894e-06	-0.497675	1.53826e-05	0.0291781	0.999997	-0.174794	0.768717	0	0	0	-1	-1	0	0	2	NA	Down.Nc	NA	Down.Nc	NA	2	dodgerblue3	NA	NA
A_44_P478114	NM_001107273	NM_001107273	305984	cell division cycle associated 2	Cdca2	0.0174168	1	0.017825	0.999992	0.000408211	0.999989	-0.674812	7.95361e-07	-0.732777	1.40183e-07	-0.0579645	0.999997	-0.111567	0.999998	0	0	0	-1	-1	0	0	2	NA	Down.Nc	NA	Down.Nc	NA	2	dodgerblue3	NA	NA
A_64_P098921	NM_001007648	NM_001007648	297594	cell division cycle associated 3	Cdca3	0.063107	1	0.0662305	0.999992	0.00312355	0.999989	-0.678728	1.46922e-12	-0.693253	7.54814e-13	-0.0145252	0.999997	-0.122105	0.999998	0	0	0	-1	-1	0	0	2	NA	Down.Nc	NA	Down.Nc	NA	2	dodgerblue3	NA	NA
A_43_P18811	NM_001037214	NM_001037214	500727	cell division cycle associated 4	Cdca4	-0.0529675	1	-0.11464	0.999992	-0.0616727	0.999989	-0.336803	0.0180613	-0.329601	0.0213396	0.00720185	0.999997	-0.0509678	0.999998	0	0	0	-1	-1	0	0	2	NA	Down.Nc	NA	Down.Nc	NA	2	dodgerblue3	NA	NA
A_44_P1101730	XM_008760176	XM_008760176	684771	cell division cycle associated 5	Cdca5	0.116651	1	0.0336745	0.999992	-0.0829761	0.999989	-0.680222	1.35862e-09	-0.679392	1.26347e-09	0.000829763	0.999997	-0.122045	0.999998	0	0	0	-1	-1	0	0	2	NA	Down.Nc	NA	Down.Nc	NA	2	dodgerblue3	NA	NA
A_44_P1370936	XM_008760176	XM_008760176	684771	cell division cycle associated 5	Cdca5	0.130511	1	0.120142	0.999992	-0.0103686	0.999989	-0.59545	0.000473852	-0.65037	0.000123904	-0.0549201	0.999997	-0.174951	0.901358	0	0	0	-1	-1	0	0	2	NA	Down.Nc	NA	Down.Nc	NA	2	dodgerblue3	NA	NA
A_42_P727368	NM_001025693	NM_001025693	311742	cell division cycle associated 7	Cdca7	-0.118799	1	-0.0582997	0.999992	0.0604998	0.999989	-0.77487	1.80483e-09	-0.73727	4.99271e-09	0.0375998	0.999997	-0.032238	0.999998	0	0	0	-1	-1	0	0	2	NA	Down.Nc	NA	Down.Nc	NA	2	dodgerblue3	NA	NA
A_64_P038887	NM_001034953	NM_001034953	619566	cell division cycle associated 7 like	Cdca7l	-0.0610039	1	-0.162603	0.900478	-0.101599	0.999989	-0.246142	0.0390357	-0.230556	0.0739931	0.0155862	0.999997	-0.174065	0.650223	0	0	0	-1	0	0	0	1	NA	Down.Nc	NA	NA	NA	2	dodgerblue3	NA	NA
A_44_P594610	NM_001025050	NM_001025050	500545	cell division cycle associated 8	Cdca8	-0.0564616	1	-0.469495	0.00208732	-0.413033	0.0476571	-0.115556	0.961284	-0.254767	0.196709	-0.139211	0.999997	-0.729112	1.74877e-06	0	-1	-1	0	0	0	-1	3	NA	NA	Down.Down	NA	Down.Down	9	thistle3	6	firebrick2
A_44_P374883	NM_001168631	NM_001168631	29181	cadherin 10	Cdh10	0.21748	1	0.153972	0.999992	-0.0635076	0.999989	0.509075	0.000336811	0.607355	1.78898e-05	0.0982796	0.999997	0.139802	0.999998	0	0	0	1	1	0	0	2	NA	Up.Nc	NA	Up.Nc	NA	5	lightpink2	NA	NA
A_64_P052770	NM_053392	NM_053392	84407	cadherin 11	Cdh11	-0.273706	0.797579	-0.154844	0.999992	0.118862	0.999989	-0.81724	4.47011e-07	-0.838467	2.50256e-07	-0.0212269	0.999997	0.0236128	0.999998	0	0	0	-1	-1	0	0	2	NA	Down.Nc	NA	Down.Nc	NA	3	darkseagreen3	NA	NA
A_44_P1164046	NM_031333	NM_031333	83501	cadherin 2	Cdh2	0.100411	1	-0.0665846	0.999992	-0.166995	0.999989	0.877287	9.69461e-11	0.822062	3.86915e-10	-0.0552247	0.999997	-0.231728	0.300409	0	0	0	1	1	0	0	2	NA	Up.Nc	NA	Up.Nc	NA	5	lightpink2	NA	NA
A_44_P349475	NM_031333	NM_031333	83501	cadherin 2	Cdh2	0.126439	1	-0.176358	0.953635	-0.302797	0.397029	0.684551	2.2968e-06	0.684462	2.10355e-06	-8.91416e-05	0.999997	-0.229637	0.485661	0	0	0	1	1	0	0	2	NA	Up.Nc	NA	Up.Nc	NA	5	lightpink2	NA	NA
A_44_P1097279	XM_008768682	XM_008768682	498515	cadherin 24	Cdh24	-0.355581	0.215492	-0.0948606	0.999992	0.260721	0.818461	-0.369565	0.0358161	-0.398266	0.0182119	-0.0287003	0.999997	-0.245167	0.473398	0	0	0	-1	-1	0	0	2	NA	Down.Nc	NA	Down.Nc	NA	2	dodgerblue3	NA	NA
A_44_P1092936	XM_001061943	XM_001061943	114588	cadherin 4	Cdh4	0.128257	1	0.191113	0.810326	0.0628568	0.999989	-0.480071	0.000332918	-0.413749	0.00252445	0.0663217	0.999997	-0.0225982	0.999998	0	0	0	-1	-1	0	0	2	NA	Down.Nc	NA	Down.Nc	NA	2	dodgerblue3	NA	NA
A_44_P141919	NM_012927	NM_012927	25409	cadherin 6	Cdh6	0.445427	0.0991448	0.344399	0.23121	-0.101029	0.999989	0.635835	0.000498003	0.618141	0.000670823	-0.0176934	0.999997	0.0219692	0.999998	0	0	0	1	1	0	0	2	NA	Up.Nc	NA	Up.Nc	NA	5	lightpink2	NA	NA
A_44_P1095098	XM_006226563	XM_006226563	363144	cadherin-related family member 4	Cdhr4	-0.082056	1	0.0990489	0.999992	0.181105	0.999989	0.436386	0.055271	0.57733	0.00565408	0.140943	0.999997	0.0416693	0.999998	0	0	0	0	1	0	0	1	NA	NA	NA	Up.Nc	NA	5	lightpink2	NA	NA
A_64_P023315	NM_001008360	NM_001008360	360480	cell death-inducing p53 target 1	Cdip1	-0.0476775	1	-0.25172	0.154162	-0.204042	0.890638	0.24355	0.097763	0.274722	0.0324883	0.0311718	0.999997	-0.0748874	0.999998	0	0	0	0	1	0	0	1	NA	NA	NA	Up.Nc	NA	8	darkorange1	NA	NA
A_42_P580844	NM_019296	NM_019296	54237	cyclin-dependent kinase 1	Cdk1	-0.0532286	1	-0.021914	0.999992	0.0313146	0.999989	-0.500805	1.83116e-08	-0.554553	1.40313e-09	-0.0537476	0.999997	-0.234272	0.0789353	0	0	0	-1	-1	0	0	2	NA	Down.Nc	NA	Down.Nc	NA	2	dodgerblue3	NA	NA
A_44_P1087373	NM_001108617	NM_001108617	362316	cyclin-dependent kinase 14	Cdk14	-0.372743	0.0247424	-0.526358	9.50273e-05	-0.153615	0.999989	-0.361471	0.00743947	-0.401991	0.00187466	-0.04052	0.999997	-0.374442	0.0114911	-1	-1	0	-1	-1	0	-1	5	Down.Down	Down.Down	Down.Down	Down.Down	NA	9	thistle3	8	darkorange1
A_43_P14690	NM_001108082	NM_001108082	314743	cyclin-dependent kinase 17	Cdk17	0.66143	4.52304e-06	0.564579	6.80583e-05	-0.0968506	0.999989	0.668269	8.80023e-07	0.722939	1.68376e-07	0.05467	0.999997	0.320723	0.0713819	1	1	0	1	1	0	0	4	Up.Nc	Up.Nc	Up.Nc	Up.Nc	NA	5	lightpink2	NA	NA
A_44_P929695	NM_001107634	NM_001107634	309804	cyclin-dependent kinase 19	Cdk19	0.162892	1	-0.0416446	0.999992	-0.204536	0.749125	0.650071	5.9177e-10	0.575827	9.0724e-09	-0.0742439	0.999997	-0.2073	0.318193	0	0	0	1	1	0	0	2	NA	Up.Nc	NA	Up.Nc	NA	8	darkorange1	NA	NA
A_42_P785419	NM_199501	NM_199501	362817	cyclin dependent kinase 2	Cdk2	-0.16248	1	0.355697	0.0213863	0.518177	0.00180789	-0.640957	6.153e-07	-0.504394	5.06501e-05	0.136564	0.999997	0.307131	0.0719077	0	1	1	-1	-1	0	0	4	NA	Down.Nc	Up.Nc	Down.Nc	Up.Nc	1	lightskyblue2	NA	NA
A_64_P137887	NM_001025752	NM_001025752	364666	cyclin-dependent kinase 20	Cdk20	0.101955	1	0.119503	0.999992	0.0175478	0.999989	0.247568	0.17347	0.377045	0.00409047	0.129477	0.999997	0.148282	0.992281	0	0	0	0	1	0	0	1	NA	NA	NA	Up.Nc	NA	5	lightpink2	NA	NA
A_64_P139240	NM_001113751	NM_001113751	360804	cyclin-dependent kinase 2 associated protein 1	Cdk2ap1	0.134699	1	-0.0948751	0.999992	-0.229574	0.957339	0.38661	0.0111052	0.393321	0.00886356	0.00671111	0.999997	-0.10343	0.999998	0	0	0	1	1	0	0	2	NA	Up.Nc	NA	Up.Nc	NA	5	lightpink2	NA	NA
A_64_P043309	NM_173134	NM_173134	286919	CDK5 regulatory subunit associated protein 2	Cdk5rap2	0.515947	3.8062e-05	0.451093	0.00034043	-0.0648534	0.999989	0.396074	0.000842644	0.479521	3.18138e-05	0.0834476	0.999997	0.126697	0.999998	1	1	0	1	1	0	0	4	Up.Nc	Up.Nc	Up.Nc	Up.Nc	NA	10	mediumpurple4	NA	NA
A_43_P15302	NM_024488	NM_024488	80278	CDK5 regulatory subunit associated protein 3	Cdk5rap3	0.71171	2.63816e-11	0.673142	9.99118e-11	-0.0385684	0.999989	1.07624	3.02645e-16	1.13768	7.02555e-17	0.0614321	0.999997	0.446782	2.49474e-06	1	1	0	1	1	0	1	5	Up.Up	Up.Up	Up.Up	Up.Up	NA	5	lightpink2	2	dodgerblue3
A_43_P11268	NM_031762	NM_031762	83571	cyclin-dependent kinase inhibitor 1B	Cdkn1b	0.292069	0.486608	0.361226	0.0556295	0.069157	0.999989	0.489167	0.000784919	0.529907	0.000229594	0.04074	0.999997	0.23757	0.451859	0	0	0	1	1	0	0	2	NA	Up.Nc	NA	Up.Nc	NA	5	lightpink2	NA	NA
A_44_P508264	NM_031762	NM_031762	83571	cyclin-dependent kinase inhibitor 1B	Cdkn1b	0.156526	1	-0.365738	0.161095	-0.522264	0.0520225	0.873253	3.25436e-06	0.804079	1.17565e-05	-0.0691738	0.999997	-0.482051	0.0207001	0	0	0	1	1	0	-1	3	NA	Up.Down	NA	Up.Down	NA	8	darkorange1	6	firebrick2
A_44_P1164116	NM_001033757	NM_001033757	246060	cyclin-dependent kinase inhibitor 1C	Cdkn1c	0.196164	1	-0.119167	0.999992	-0.315331	0.0894406	-0.26219	0.0631893	-0.234521	0.143636	0.0276685	0.999997	0.377829	0.00206265	0	0	0	0	0	0	1	1	NA	NA	NA	NA	NA	6	firebrick2	3	darkseagreen3
A_64_P165085	NM_001033757	NM_001033757	246060	cyclin-dependent kinase inhibitor 1C	Cdkn1c	0.201631	1	0.18263	0.755188	-0.0190014	0.999989	-0.492137	5.14003e-06	-0.494625	4.23765e-06	-0.00248761	0.999997	0.795784	8.56634e-10	0	0	0	-1	-1	0	1	3	NA	Down.Up	NA	Down.Up	NA	7	sandybrown	1	lightskyblue2
A_43_P13144	NM_131902	NM_131902	54238	cyclin-dependent kinase inhibitor 2C	Cdkn2c	0.170364	1	0.483448	8.78506e-05	0.313083	0.128129	0.306725	0.0206821	0.37038	0.00194869	0.0636551	0.999997	0.230515	0.304862	0	1	0	1	1	0	0	3	NA	Up.Nc	Up.Nc	Up.Nc	Up.Nc	5	lightpink2	NA	NA
A_44_P444257	NM_001009719	NM_001009719	494444	similar to cyclin-dependent kinase inhibitor 2D	Cdkn2d	0.0754173	1	0.229007	0.607859	0.153589	0.999989	-0.529711	0.000367036	-0.435288	0.00441318	0.0944221	0.999997	0.426659	0.0133994	0	0	0	-1	-1	0	1	3	NA	Down.Up	NA	Down.Up	NA	1	lightskyblue2	1	lightskyblue2
A_44_P1086769	NM_001106028	NM_001106028	289993	cyclin-dependent kinase inhibitor 3	Cdkn3	-0.00465104	1	-0.122434	0.999992	-0.117783	0.999989	-0.59528	4.9499e-08	-0.781949	8.95955e-11	-0.186669	0.999997	-0.34556	0.00439918	0	0	0	-1	-1	0	-1	3	NA	Down.Down	NA	Down.Down	NA	2	dodgerblue3	7	sandybrown
A_44_P165870	NM_052809	NM_052809	81718	cysteine dioxygenase type 1	Cdo1	-0.257435	0.859967	-0.1639	0.999992	0.0935357	0.999989	-0.0568926	0.999999	-0.138516	0.85586	-0.0816237	0.999997	-0.411052	0.0162386	0	0	0	0	0	0	-1	1	NA	NA	NA	NA	NA	9	thistle3	5	lightpink2
A_44_P1046074	XM_006242792	XM_006242792	50938	cell adhesion associated, oncogene regulated	Cdon	-0.114429	1	-0.0675308	0.999992	0.0468985	0.999989	-0.65188	1.61829e-05	-0.61171	4.3099e-05	0.0401701	0.999997	0.196032	0.737579	0	0	0	-1	-1	0	0	2	NA	Down.Nc	NA	Down.Nc	NA	3	darkseagreen3	NA	NA
A_64_P018071	NM_001025682	NM_001025682	308958	cerebellar degeneration-related protein 2	Cdr2	-0.0238086	1	-0.0770235	0.999992	-0.0532149	0.999989	-0.376316	0.00582358	-0.390942	0.00349395	-0.0146257	0.999997	-0.137469	0.999998	0	0	0	-1	-1	0	0	2	NA	Down.Nc	NA	Down.Nc	NA	2	dodgerblue3	NA	NA
A_64_P003029	NM_001106192	NM_001106192	292071	chromatin licensing and DNA replication factor 1	Cdt1	0.0209786	1	-0.0353195	0.999992	-0.0562981	0.999989	-0.610767	0.000499318	-0.605727	0.000519464	0.00504048	0.999997	-0.172615	0.921249	0	0	0	-1	-1	0	0	2	NA	Down.Nc	NA	Down.Nc	NA	2	dodgerblue3	NA	NA
A_44_P1084137	NM_001014097	NM_001014097	315970	CDV3 homolog	Cdv3	-0.141924	1	-0.00135546	0.999992	0.140568	0.999989	-0.540729	1.08857e-05	-0.537892	1.10564e-05	0.0028361	0.999997	0.282033	0.119051	0	0	0	-1	-1	0	0	2	NA	Down.Nc	NA	Down.Nc	NA	1	lightskyblue2	NA	NA
A_44_P1084225	NM_001014145	NM_001014145	361237	chromodomain Y-like	Cdyl	0.0280822	1	0.0718583	0.999992	0.0437761	0.999989	-0.51166	2.64628e-05	-0.59519	1.40689e-06	-0.0835299	0.999997	0.334654	0.027697	0	0	0	-1	-1	0	1	3	NA	Down.Up	NA	Down.Up	NA	1	lightskyblue2	1	lightskyblue2
A_64_P030988	NM_001014145	NM_001014145	361237	chromodomain Y-like	Cdyl	-0.177472	1	-0.0568265	0.999992	0.120645	0.999989	-0.520664	7.77528e-05	-0.545454	3.26551e-05	-0.0247904	0.999997	0.224534	0.46191	0	0	0	-1	-1	0	0	2	NA	Down.Nc	NA	Down.Nc	NA	1	lightskyblue2	NA	NA
A_44_P1089546	NM_001033860	NM_001033860	81613	carcinoembryonic antigen related cell adhesion molecule 1	Ceacam1	0.308707	0.819348	0.426118	0.0812877	0.117411	0.999989	0.350759	0.11946	0.48965	0.0112791	0.138891	0.999997	0.153697	0.999998	0	0	0	0	1	0	0	1	NA	NA	NA	Up.Nc	NA	5	lightpink2	NA	NA
A_44_P411912	NM_173339	NM_173339	287009	carcinoembryonic antigen-related cell adhesion molecule 4	Ceacam4	-0.547671	0.000670677	-0.525248	0.000860311	0.0224233	0.999989	-1.98555	4.26298e-16	-2.28614	1.75006e-17	-0.300595	0.999997	0.78446	1.27592e-06	-1	-1	0	-1	-1	0	1	5	Down.Up	Down.Up	Down.Up	Down.Up	NA	3	darkseagreen3	1	lightskyblue2
A_44_P1088296	NM_001287577	NM_001287577	24252	CCAAT/enhancer binding protein alpha	Cebpa	-0.161412	1	-0.177134	0.79764	-0.0157215	0.999989	-0.296168	0.013919	-0.347647	0.00152916	-0.0514792	0.999997	0.020095	0.999998	0	0	0	-1	-1	0	0	2	NA	Down.Nc	NA	Down.Nc	NA	3	darkseagreen3	NA	NA
A_64_P025118	NM_001301715	NM_001301715	24253	CCAAT/enhancer binding protein beta	Cebpb	0.393936	0.0185157	0.59756	1.90639e-05	0.203624	0.999989	0.327574	0.0280953	0.372729	0.00708929	0.0451547	0.999997	0.551911	9.03266e-05	1	1	0	1	1	0	1	5	Up.Up	Up.Up	Up.Up	Up.Up	NA	7	sandybrown	4	forestgreen
A_44_P1089426	NM_001191977	NM_001191977	500308	CECR2, histone acetyl-lysine reader	Cecr2	-0.138925	1	-0.138057	0.999992	0.000868791	0.999989	-0.183329	0.480664	-0.28851	0.0249063	-0.10518	0.999997	0.025892	0.999998	0	0	0	0	-1	0	0	1	NA	NA	NA	Down.Nc	NA	3	darkseagreen3	NA	NA
A_44_P1105120	XM_008763251	XM_008763251	500308	CECR2, histone acetyl-lysine reader	Cecr2	-0.0354261	1	-0.0637553	0.999992	-0.0283291	0.999989	-0.720999	4.99325e-09	-0.618496	1.30224e-07	0.102502	0.999997	0.334897	0.0149897	0	0	0	-1	-1	0	1	3	NA	Down.Up	NA	Down.Up	NA	1	lightskyblue2	1	lightskyblue2
A_64_P093582	NM_016997	NM_016997	24254	carboxyl ester lipase	Cel	0.0806424	1	0.203542	0.699519	0.1229	0.999989	0.347225	0.0165026	0.241494	0.221449	-0.105731	0.999997	0.0626438	0.999998	0	0	0	1	0	0	0	1	NA	Up.Nc	NA	NA	NA	5	lightpink2	NA	NA
A_44_P405177	NM_012553	NM_012553	24332	chymotrypsin-like elastase family, member 2A	Cela2a	1.79115	3.32157e-14	1.87971	9.64142e-15	0.0885603	0.999989	2.67778	1.75112e-18	2.68696	1.34475e-18	0.00918163	0.999997	0.524005	0.00135093	1	1	0	1	1	0	1	5	Up.Up	Up.Up	Up.Up	Up.Up	NA	5	lightpink2	2	dodgerblue3
A_42_P839795	XM_008762010	XM_008762010	362160	CUGBP, Elav-like family member 1	Celf1	-0.0541225	1	-0.302967	0.0172878	-0.248844	0.314203	0.246375	0.0676111	0.196274	0.314274	-0.0501009	0.999997	-0.34453	0.00275748	0	-1	0	0	0	0	-1	2	NA	NA	Down.Down	NA	Down.Down	8	darkorange1	6	firebrick2
A_44_P487930	XM_017600501	XM_017600501	29428	CUGBP, Elav-like family member 2	Celf2	-0.175485	1	-0.384501	0.0220641	-0.209016	0.999989	0.0643112	0.999999	0.0421094	1	-0.0222018	0.999997	-0.475557	0.0017076	0	-1	0	0	0	0	-1	2	NA	NA	Down.Down	NA	Down.Down	4	forestgreen	6	firebrick2
A_43_P15220	NM_001191110	NM_001191110	83465	cadherin, EGF LAG seven-pass G-type receptor 2	Celsr2	0.0679704	1	0.465487	0.00669319	0.397517	0.114123	0.67319	9.81154e-06	0.632563	2.61081e-05	-0.0406269	0.999997	0.206919	0.670434	0	1	0	1	1	0	0	3	NA	Up.Nc	Up.Nc	Up.Nc	Up.Nc	5	lightpink2	NA	NA
A_44_P140514	NM_001106711	NM_001106711	298850	centromere protein A	Cenpa	-0.0923196	1	-0.137223	0.999992	-0.0449037	0.999989	-0.55748	1.48286e-05	-0.574312	7.95666e-06	-0.0168315	0.999997	-0.482115	0.000585003	0	0	0	-1	-1	0	-1	3	NA	Down.Down	NA	Down.Down	NA	2	dodgerblue3	5	lightpink2
A_64_P138236	NM_001100827	NM_001100827	257649	centromere protein F	Cenpf	0.109316	1	0.103086	0.999992	-0.00623029	0.999989	-0.559144	4.63505e-07	-0.629864	3.18803e-08	-0.07072	0.999997	-0.169453	0.789961	0	0	0	-1	-1	0	0	2	NA	Down.Nc	NA	Down.Nc	NA	2	dodgerblue3	NA	NA
A_44_P473159	NM_012955	NM_012955	25448	centromere protein I	Cenpi	0.0195976	1	-0.0199641	0.999992	-0.0395617	0.999989	-0.720635	0.000258704	-0.809478	4.40657e-05	-0.088843	0.999997	0.105985	0.999998	0	0	0	-1	-1	0	0	2	NA	Down.Nc	NA	Down.Nc	NA	2	dodgerblue3	NA	NA
A_43_P19534	NM_001106407	NM_001106407	294712	centromere protein K	Cenpk	0.0839309	1	-0.123994	0.999992	-0.207925	0.911528	-0.381588	0.000921143	-0.520678	3.41619e-06	-0.13909	0.999997	-0.265087	0.118588	0	0	0	-1	-1	0	0	2	NA	Down.Nc	NA	Down.Nc	NA	2	dodgerblue3	NA	NA
A_44_P1161805	XM_006231889	XM_006231889	294712	centromere protein K	Cenpk	0.132948	1	0.00751281	0.999992	-0.125435	0.999989	-0.699166	1.20599e-08	-0.834615	2.13782e-10	-0.135449	0.999997	-0.0440401	0.999998	0	0	0	-1	-1	0	0	2	NA	Down.Nc	NA	Down.Nc	NA	2	dodgerblue3	NA	NA
A_44_P1085789	NM_001244761	NM_001244761	289150	centromere protein L	Cenpl	-0.0138661	1	0.0700361	0.999992	0.0839022	0.999989	-0.601845	2.68331e-06	-0.520225	3.57547e-05	0.0816201	0.999997	0.0119071	0.999998	0	0	0	-1	-1	0	0	2	NA	Down.Nc	NA	Down.Nc	NA	2	dodgerblue3	NA	NA
A_44_P1083322	NM_001130504	NM_001130504	315164	centromere protein M	Cenpm	-0.0662886	1	0.130992	0.999992	0.19728	0.999989	-0.426102	0.00147192	-0.527278	5.17916e-05	-0.101176	0.999997	-0.122099	0.999998	0	0	0	-1	-1	0	0	2	NA	Down.Nc	NA	Down.Nc	NA	2	dodgerblue3	NA	NA
A_64_P138281	NM_001008366	NM_001008366	361416	centromere protein N	Cenpn	0.00631713	1	-0.396382	0.00055255	-0.402699	0.0055594	-0.28524	0.0204389	-0.372022	0.000475293	-0.0867818	0.999997	-0.632125	7.27973e-08	0	-1	-1	-1	-1	0	-1	5	NA	Down.Down	Down.Down	Down.Down	Down.Down	9	thistle3	6	firebrick2
A_44_P1093995	XM_008764544	XM_008764544	684439	centromere protein O	Cenpo	-0.061357	1	-0.199444	0.790808	-0.138087	0.999989	-0.0545085	0.999999	-0.160803	0.736757	-0.106294	0.999997	-0.3624	0.0451146	0	0	0	0	0	0	-1	1	NA	NA	NA	NA	NA	9	thistle3	6	firebrick2
A_64_P018412	XM_008764545	XM_008764545	684439	centromere protein O	Cenpo	0.0719498	1	0.0289212	0.999992	-0.0430286	0.999989	-0.413538	0.0192457	-0.379534	0.0374012	0.0340033	0.999997	-0.0870981	0.999998	0	0	0	-1	-1	0	0	2	NA	Down.Nc	NA	Down.Nc	NA	2	dodgerblue3	NA	NA
A_42_P531684	NM_001014215	NM_001014215	363198	centromere protein Q	Cenpq	0.125492	1	-0.00660082	0.999992	-0.132092	0.999989	-0.537093	4.17183e-06	-0.557808	1.80106e-06	-0.0207154	0.999997	-0.231603	0.304288	0	0	0	-1	-1	0	0	2	NA	Down.Nc	NA	Down.Nc	NA	2	dodgerblue3	NA	NA
A_43_P11285	NM_001204879	NM_001204879	100534597	centromere protein S	Cenps	0.646507	1.08434e-06	0.741373	5.24815e-08	0.0948655	0.999989	0.292878	0.0464128	0.246167	0.157418	-0.0467112	0.999997	0.156017	0.937237	1	1	0	1	0	0	0	3	Up.Nc	Up.Nc	Up.Nc	NA	NA	11	khaki1	NA	NA
A_44_P1039606	NM_001024257	NM_001024257	307805	centromere protein T	Cenpt	-0.117359	1	0.0105885	0.999992	0.127947	0.999989	-0.644419	2.68982e-07	-0.725896	1.93132e-08	-0.0814769	0.999997	-0.389377	0.00483417	0	0	0	-1	-1	0	-1	3	NA	Down.Down	NA	Down.Down	NA	2	dodgerblue3	5	lightpink2
A_42_P772937	NM_001246319	NM_001246319	689399	centromere protein W	Cenpw	-0.0528058	1	-0.226405	0.255798	-0.173599	0.999989	-0.552366	8.26204e-08	-0.612461	7.06939e-09	-0.0600952	0.999997	-0.280013	0.0356492	0	0	0	-1	-1	0	-1	3	NA	Down.Down	NA	Down.Down	NA	2	dodgerblue3	6	firebrick2
A_44_P976680	NM_001246319	NM_001246319	689399	centromere protein W	Cenpw	0.0567752	1	-0.00749935	0.999992	-0.0642746	0.999989	-0.70723	3.981e-05	-0.787808	6.37833e-06	-0.0805782	0.999997	-0.0786142	0.999998	0	0	0	-1	-1	0	0	2	NA	Down.Nc	NA	Down.Nc	NA	2	dodgerblue3	NA	NA
A_64_P073738	XR_347429	XR_347429	500700	centrosomal protein 128	Cep128	-0.0254979	1	-0.264165	0.33387	-0.238667	0.861486	0.0409099	0.999999	0.000251756	1	-0.0406582	0.999997	-0.416161	0.0106232	0	0	0	0	0	0	-1	1	NA	NA	NA	NA	NA	9	thistle3	6	firebrick2
A_44_P1092641	XM_006224598	XM_006224598	311391	centrosomal protein 152	Cep152	0.178824	1	-0.0133582	0.999992	-0.192182	0.999989	-0.403272	0.000270002	-0.376562	0.000765852	0.0267091	0.999997	-3.04263e-05	0.999998	0	0	0	-1	-1	0	0	2	NA	Down.Nc	NA	Down.Nc	NA	2	dodgerblue3	NA	NA
A_44_P242339	NM_001277060	NM_001277060	300880	centrosomal protein 162	Cep162	1.93818	2.25837e-17	1.9507	1.69587e-17	0.0125268	0.999989	2.68633	6.36411e-21	2.74724	3.79933e-21	0.0609075	0.999997	0.137525	0.999998	1	1	0	1	1	0	0	4	Up.Nc	Up.Nc	Up.Nc	Up.Nc	NA	5	lightpink2	NA	NA
A_44_P100886	NM_001271048	NM_001271048	363018	centrosomal protein 295	Cep295	-0.0771518	1	-0.0770529	0.999992	9.88988e-05	0.999989	-0.201157	0.561191	-0.174651	0.693519	0.0265051	0.999997	-0.411493	0.0418433	0	0	0	0	0	0	-1	1	NA	NA	NA	NA	NA	2	dodgerblue3	5	lightpink2
A_44_P1081730	NM_001271048	NM_001271048	363018	centrosomal protein 295	Cep295	0.145037	1	0.263928	0.310817	0.118891	0.999989	-0.682435	1.16537e-06	-0.429402	0.00213617	0.253033	0.999997	-0.0254559	0.999998	0	0	0	-1	-1	0	0	2	NA	Down.Nc	NA	Down.Nc	NA	2	dodgerblue3	NA	NA
A_64_P011184	NM_001025646	NM_001025646	294074	centrosomal protein 55	Cep55	0.184998	1	0.00671188	0.999992	-0.178286	0.999989	-0.462949	0.000168305	-0.565858	4.33576e-06	-0.102908	0.999997	-0.107832	0.999998	0	0	0	-1	-1	0	0	2	NA	Down.Nc	NA	Down.Nc	NA	2	dodgerblue3	NA	NA
A_64_P138959	XM_001056326	XM_001056326	308064	centrosomal protein 72	Cep72	-0.056416	1	0.0160529	0.999992	0.0724689	0.999989	-0.557468	8.11906e-06	-0.601811	1.72962e-06	-0.0443426	0.999997	-0.31046	0.0633348	0	0	0	-1	-1	0	0	2	NA	Down.Nc	NA	Down.Nc	NA	2	dodgerblue3	NA	NA
A_64_P138939	NM_001100514	NM_001100514	291540	centrosomal protein 76	Cep76	0.0303612	1	-0.279175	0.182244	-0.309536	0.23608	0.281041	0.0857233	0.180889	0.572488	-0.100152	0.999997	-0.453869	0.00126617	0	0	0	0	0	0	-1	1	NA	NA	NA	NA	NA	8	darkorange1	6	firebrick2
A_43_P19587	NM_001014266	NM_001014266	366872	centrosomal protein 83	Cep83	0.0622249	1	-0.213357	0.770313	-0.275582	0.753519	0.598366	0.00022377	0.642097	7.10138e-05	0.0437308	0.999997	-0.326066	0.16837	0	0	0	1	1	0	0	2	NA	Up.Nc	NA	Up.Nc	NA	8	darkorange1	NA	NA
A_44_P401062	NM_001014266	NM_001014266	366872	centrosomal protein 83	Cep83	0.235285	0.886474	0.100532	0.999992	-0.134754	0.999989	0.306188	0.0420413	0.341185	0.0144927	0.0349964	0.999997	0.0848547	0.999998	0	0	0	1	1	0	0	2	NA	Up.Nc	NA	Up.Nc	NA	5	lightpink2	NA	NA
A_44_P1364331	NM_001080151	NM_001080151	362622	centrosomal protein 85	Cep85	-0.0387091	1	-0.169295	0.965081	-0.130586	0.999989	0.0215358	0.999999	-0.0251884	1	-0.0467242	0.999997	-0.415311	0.0032602	0	0	0	0	0	0	-1	1	NA	NA	NA	NA	NA	9	thistle3	7	sandybrown
A_64_P017733	NM_001080151	NM_001080151	362622	centrosomal protein 85	Cep85	0.0501653	1	0.094326	0.999992	0.0441608	0.999989	-0.289844	0.0242673	-0.186431	0.445581	0.103414	0.999997	-0.022617	0.999998	0	0	0	-1	0	0	0	1	NA	Down.Nc	NA	NA	NA	2	dodgerblue3	NA	NA
A_44_P537385	NM_001127599	NM_001127599	292811	centrosomal protein 89	Cep89	0.0781662	1	-0.302385	0.330501	-0.380552	0.266413	0.244143	0.379564	0.0932329	1	-0.15091	0.999997	-0.471698	0.0176021	0	0	0	0	0	0	-1	1	NA	NA	NA	NA	NA	8	darkorange1	6	firebrick2
A_44_P429006	NM_001044230	NM_001044230	290658	ceramide synthase 1	Cers1	-0.0601	1	-0.321841	0.15151	-0.261741	0.754099	0.291528	0.133711	0.22926	0.361082	-0.0622685	0.999997	-0.435861	0.0117793	0	0	0	0	0	0	-1	1	NA	NA	NA	NA	NA	8	darkorange1	6	firebrick2
A_44_P205796	NM_001191842	NM_001191842	170895	centrin 3	Cetn3	0.0280902	1	-0.17145	0.898656	-0.19954	0.999989	-0.258403	0.0860819	-0.351204	0.00327075	-0.0928001	0.999997	-0.0203306	0.999998	0	0	0	0	-1	0	0	1	NA	NA	NA	Down.Nc	NA	2	dodgerblue3	NA	NA
A_44_P284642	NM_001024866	NM_001024866	289859	cilia and flagella associated protein 36	Cfap36	0.0293934	1	-0.379976	0.0945772	-0.409369	0.169544	0.756353	1.1087e-05	0.589961	0.000435349	-0.166392	0.999997	-0.435136	0.0302778	0	0	0	1	1	0	-1	3	NA	Up.Down	NA	Up.Down	NA	8	darkorange1	6	firebrick2
A_42_P522582	NM_001100968	NM_001100968	303233	cilia and flagella associated protein 52	Cfap52	-0.977823	3.18966e-12	-0.97208	3.455e-12	0.00574303	0.999989	-0.702567	1.84269e-09	-0.773323	1.90206e-10	-0.0707556	0.999997	-0.493303	1.76476e-05	-1	-1	0	-1	-1	0	-1	5	Down.Down	Down.Down	Down.Down	Down.Down	NA	3	darkseagreen3	8	darkorange1
A_64_P089265	NM_001127563	NM_001127563	499765	cilia and flagella associated protein 77	Cfap77	-0.100733	1	0.17425	0.999992	0.274983	0.850741	0.349851	0.093937	0.478646	0.00819201	0.128795	0.999997	0.11015	0.999998	0	0	0	0	1	0	0	1	NA	NA	NA	Up.Nc	NA	5	lightpink2	NA	NA
A_64_P111164	XM_001068704	XM_001068704	688887	complement factor H-related 2	Cfhr2	0.120741	1	-0.0596725	0.999992	-0.180414	0.999989	-0.475079	0.000632277	-0.457127	0.00102566	0.0179516	0.999997	0.476263	0.00171026	0	0	0	-1	-1	0	1	3	NA	Down.Up	NA	Down.Up	NA	6	firebrick2	1	lightskyblue2
A_42_P574835	NM_001033864	NM_001033864	117279	CASP8 and FADD-like apoptosis regulator	Cflar	0.196289	1	0.210578	0.679803	0.0142885	0.999989	0.459702	0.00094676	0.4678	0.000696166	0.0080973	0.999997	0.493906	0.00101995	0	0	0	1	1	0	1	3	NA	Up.Up	NA	Up.Up	NA	7	sandybrown	3	darkseagreen3
A_44_P1084954	NM_001108164	NM_001108164	315795	cingulin-like 1	Cgnl1	-0.0641499	1	-0.20637	0.770313	-0.14222	0.999989	-0.442652	0.00441369	-0.333179	0.0586345	0.109472	0.999997	-0.267065	0.324727	0	0	0	-1	0	0	0	1	NA	Down.Nc	NA	NA	NA	2	dodgerblue3	NA	NA
A_64_P043431	NM_053899	NM_053899	116679	cell growth regulator with ring finger domain 1	Cgrrf1	0.126037	1	0.0699794	0.999992	-0.0560575	0.999989	0.599107	9.54958e-08	0.578743	1.84693e-07	-0.020364	0.999997	0.129491	0.999998	0	0	0	1	1	0	0	2	NA	Up.Nc	NA	Up.Nc	NA	5	lightpink2	NA	NA
A_43_P17424	NM_001024741	NM_001024741	288242	chromatin assembly factor 1 subunit B	Chaf1b	0.0676127	1	0.0586373	0.999992	-0.0089754	0.999989	-0.736187	1.32849e-09	-0.705323	3.10901e-09	0.0308643	0.999997	-0.0451094	0.999998	0	0	0	-1	-1	0	0	2	NA	Down.Nc	NA	Down.Nc	NA	2	dodgerblue3	NA	NA
A_44_P1110738	XM_006248044	XM_006248044	288242	chromatin assembly factor 1 subunit B	Chaf1b	-0.0688386	1	0.0506338	0.999992	0.119472	0.999989	-0.509423	0.000271839	-0.536351	0.000112975	-0.0269281	0.999997	-0.152046	0.981925	0	0	0	-1	-1	0	0	2	NA	Down.Nc	NA	Down.Nc	NA	2	dodgerblue3	NA	NA
A_64_P097769	NM_001106588	NM_001106588	296966	coiled-coil-helix-coiled-coil-helix domain containing 3	Chchd3	-0.0638458	1	-0.0800202	0.999992	-0.0161744	0.999989	-0.366451	0.000677905	-0.352806	0.00116457	0.0136456	0.999997	0.00549452	0.999998	0	0	0	-1	-1	0	0	2	NA	Down.Nc	NA	Down.Nc	NA	2	dodgerblue3	NA	NA
A_44_P1083607	NM_001013431	NM_001013431	312559	coiled-coil-helix-coiled-coil-helix domain containing 4	Chchd4	-0.135251	1	-0.144658	0.999992	-0.00940789	0.999989	-0.406259	0.000548938	-0.452807	8.46913e-05	-0.0465472	0.999997	-0.0761813	0.999998	0	0	0	-1	-1	0	0	2	NA	Down.Nc	NA	Down.Nc	NA	2	dodgerblue3	NA	NA
A_44_P1159256	NM_001013431	NM_001013431	312559	coiled-coil-helix-coiled-coil-helix domain containing 4	Chchd4	-0.151986	1	-0.178503	0.925755	-0.0265169	0.999989	-0.513313	0.000181284	-0.538459	7.78903e-05	-0.0251466	0.999997	-0.0638563	0.999998	0	0	0	-1	-1	0	0	2	NA	Down.Nc	NA	Down.Nc	NA	3	darkseagreen3	NA	NA
A_44_P1367204	NM_001013431	NM_001013431	312559	coiled-coil-helix-coiled-coil-helix domain containing 4	Chchd4	-0.128988	1	-0.19378	0.795117	-0.0647917	0.999989	-0.477002	0.000430878	-0.478187	0.000384054	-0.00118585	0.999997	-0.0155081	0.999998	0	0	0	-1	-1	0	0	2	NA	Down.Nc	NA	Down.Nc	NA	3	darkseagreen3	NA	NA
A_44_P639627	NM_001107465	NM_001107465	308215	chromodomain helicase DNA binding protein 1	Chd1	-0.0763506	1	-0.0662929	0.999992	0.0100578	0.999989	-0.275228	0.0388174	-0.281901	0.0295389	-0.00667333	0.999997	-0.0876834	0.999998	0	0	0	-1	-1	0	0	2	NA	Down.Nc	NA	Down.Nc	NA	2	dodgerblue3	NA	NA
A_44_P388349	XM_008759520	XM_008759520	308738	chromodomain helicase DNA binding protein 2	Chd2	0.119793	1	0.200576	0.850157	0.080783	0.999989	0.32407	0.101275	0.365672	0.0449189	0.0416022	0.999997	0.0038155	0.999998	0	0	0	0	1	0	0	1	NA	NA	NA	Up.Nc	NA	5	lightpink2	NA	NA
A_64_P332963	NM_001107523	NM_001107523	308738	chromodomain helicase DNA binding protein 2	Chd2	0.148329	1	-0.271469	0.609726	-0.419798	0.305426	0.733066	0.000292441	0.636066	0.00157018	-0.0970001	0.999997	-0.299123	0.415095	0	0	0	1	1	0	0	2	NA	Up.Nc	NA	Up.Nc	NA	8	darkorange1	NA	NA
A_44_P560819	NM_001107797	NM_001107797	311607	chromodomain helicase DNA binding protein 6	Chd6	-0.0627833	1	-0.130318	0.999992	-0.067535	0.999989	0.301838	0.00602304	0.338282	0.00104867	0.0364442	0.999997	-0.198865	0.430181	0	0	0	1	1	0	0	2	NA	Up.Nc	NA	Up.Nc	NA	8	darkorange1	NA	NA
A_43_P12339	NM_001347661	NM_001347661	65027	chromodomain helicase DNA binding protein 8	Chd8	-0.0516061	1	-0.368988	0.158442	-0.317382	0.624805	0.10252	0.982511	-0.143945	0.843713	-0.246465	0.999997	-0.498601	0.0161258	0	0	0	0	0	0	-1	1	NA	NA	NA	NA	NA	9	thistle3	6	firebrick2
A_64_P029008	NM_198731	NM_198731	290551	choline dehydrogenase	Chdh	-0.142568	1	-0.234721	0.280236	-0.0921527	0.999989	-0.526077	1.88454e-06	-0.477698	1.17741e-05	0.0483784	0.999997	0.446377	0.000160971	0	0	0	-1	-1	0	1	3	NA	Down.Up	NA	Down.Up	NA	6	firebrick2	1	lightskyblue2
A_43_P13069	NM_080400	NM_080400	140583	checkpoint kinase 1	Chek1	0.0575509	1	0.135656	0.999992	0.0781048	0.999989	-0.513061	7.75001e-05	-0.484642	0.00018346	0.0284192	0.999997	0.0122732	0.999998	0	0	0	-1	-1	0	0	2	NA	Down.Nc	NA	Down.Nc	NA	2	dodgerblue3	NA	NA
A_44_P1084974	NM_053677	NM_053677	114212	checkpoint kinase 2	Chek2	-0.0794711	1	0.175968	0.937974	0.255439	0.674177	-0.411057	0.00333322	-0.446235	0.00108529	-0.0351779	0.999997	0.152241	0.977272	0	0	0	-1	-1	0	0	2	NA	Down.Nc	NA	Down.Nc	NA	2	dodgerblue3	NA	NA
A_44_P1111641	XM_008769308	XM_008769308	114212	checkpoint kinase 2	Chek2	-0.107002	1	0.10231	0.999992	0.209312	0.999989	-0.360349	0.0169694	-0.414228	0.00350441	-0.053879	0.999997	0.00286022	0.999998	0	0	0	-1	-1	0	0	2	NA	Down.Nc	NA	Down.Nc	NA	2	dodgerblue3	NA	NA
A_64_P015607	NM_017127	NM_017127	29194	choline kinase alpha	Chka	0.141228	1	0.225261	0.538609	0.0840333	0.999989	0.32819	0.0317163	0.386139	0.00570615	0.0579489	0.999997	0.160712	0.925094	0	0	0	1	1	0	0	2	NA	Up.Nc	NA	Up.Nc	NA	5	lightpink2	NA	NA
A_64_P159608	NM_001109524	NM_001109524	689102	CHM like, Rab escort protein 2	Chml	-0.30812	1	-0.698631	0.00576632	-0.390511	0.565107	-0.0169511	0.999999	0.105483	0.977929	0.122434	0.999997	-0.66628	0.00842013	0	-1	0	0	0	0	-1	2	NA	NA	Down.Down	NA	Down.Down	4	forestgreen	6	firebrick2
A_43_P15576	NM_032083	NM_032083	84030	chimerin 1	Chn1	0.175278	1	0.226943	0.370809	0.0516648	0.999989	0.483547	1.90576e-05	0.508243	6.88201e-06	0.0246962	0.999997	0.195118	0.574068	0	0	0	1	1	0	0	2	NA	Up.Nc	NA	Up.Nc	NA	5	lightpink2	NA	NA
A_44_P419291	NM_032084	NM_032084	84031	chimerin 2	Chn2	0.665813	0.00787711	0.695358	0.00289012	0.029545	0.999989	1.07969	1.88477e-06	1.1435	6.53945e-07	0.0638079	0.999997	0.436696	0.108485	1	1	0	1	1	0	0	4	Up.Nc	Up.Nc	Up.Nc	Up.Nc	NA	5	lightpink2	NA	NA
A_64_P086433	NM_001005906	NM_001005906	316533	chondroitin polymerizing factor	Chpf	0.0830935	1	-0.186589	0.804021	-0.269683	0.43196	0.292468	0.0526513	0.318257	0.0238173	0.0257896	0.999997	-0.127531	0.999998	0	0	0	0	1	0	0	1	NA	NA	NA	Up.Nc	NA	8	darkorange1	NA	NA
A_44_P1082184	NM_001007750	NM_001007750	362866	choline phosphotransferase 1	Chpt1	-0.145733	1	-0.424201	0.0458448	-0.278468	0.791788	0.0974281	0.998303	-0.0151501	1	-0.112578	0.999997	-0.395004	0.067612	0	-1	0	0	0	0	0	1	NA	NA	Down.Nc	NA	Down.Nc	4	forestgreen	NA	NA
A_64_P082883	NM_024485	NM_024485	79557	cholinergic receptor nicotinic alpha 1 subunit	Chrna1	-0.263389	0.515358	-0.093759	0.999992	0.16963	0.999989	0.354653	0.00950671	0.213174	0.345079	-0.141479	0.999997	-0.337386	0.0334906	0	0	0	1	0	0	-1	2	NA	Up.Down	NA	NA	NA	8	darkorange1	5	lightpink2
A_43_P15448	NM_017078	NM_017078	25102	cholinergic receptor nicotinic alpha 5 subunit	Chrna5	0.0294337	1	0.0362383	0.999992	0.00680468	0.999989	-0.161123	0.68891	-0.284677	0.0439093	-0.123554	0.999997	0.0902115	0.999998	0	0	0	0	-1	0	0	1	NA	NA	NA	Down.Nc	NA	3	darkseagreen3	NA	NA
A_43_P15498	NM_019145	NM_019145	25753	cholinergic receptor nicotinic gamma subunit	Chrng	0.0666384	1	0.0790468	0.999992	0.0124084	0.999989	-0.763765	3.19102e-07	-0.678638	2.81305e-06	0.0851262	0.999997	0.480622	0.00230319	0	0	0	-1	-1	0	1	3	NA	Down.Up	NA	Down.Up	NA	1	lightskyblue2	1	lightskyblue2
A_42_P571583	NM_001037775	NM_001037775	304322	carbohydrate sulfotransferase 12	Chst12	-0.326405	0.14003	-0.18311	0.866553	0.143296	0.999989	-0.371018	0.00845728	-0.422426	0.00163724	-0.0514079	0.999997	-0.107081	0.999998	0	0	0	-1	-1	0	0	2	NA	Down.Nc	NA	Down.Nc	NA	3	darkseagreen3	NA	NA
A_44_P1003333	NM_001037775	NM_001037775	304322	carbohydrate sulfotransferase 12	Chst12	-0.287068	1	-0.158687	0.999992	0.128381	0.999989	-0.602474	0.00213975	-0.546975	0.00568325	0.0554991	0.999997	0.157882	0.996196	0	0	0	-1	-1	0	0	2	NA	Down.Nc	NA	Down.Nc	NA	3	darkseagreen3	NA	NA
A_44_P1095043	XM_006226524	XM_006226524	367145	carbohydrate sulfotransferase 2	Chst2	-0.0950638	1	-0.0397821	0.999992	0.0552817	0.999989	-0.67115	4.84236e-06	-0.638686	1.0821e-05	0.0324643	0.999997	0.0187035	0.999998	0	0	0	-1	-1	0	0	2	NA	Down.Nc	NA	Down.Nc	NA	2	dodgerblue3	NA	NA
A_44_P1108565	XM_006243553	XM_006243553	367145	carbohydrate sulfotransferase 2	Chst2	-0.245279	0.895513	-0.451939	0.00324746	-0.20666	0.999989	-0.205064	0.448323	-0.429861	0.00210849	-0.224797	0.999997	-0.536225	0.000294444	0	-1	0	0	-1	0	-1	3	NA	NA	Down.Down	Down.Down	Down.Down	9	thistle3	6	firebrick2
A_64_P062593	NM_001107431	NM_001107431	307859	carbohydrate sulfotransferase 5	Chst5	0.326839	0.0647892	0.329229	0.0308331	0.00239025	0.999989	0.623858	3.52355e-07	0.665348	8.35769e-08	0.0414904	0.999997	0.0216189	0.999998	0	1	0	1	1	0	0	3	NA	Up.Nc	Up.Nc	Up.Nc	Up.Nc	5	lightpink2	NA	NA
A_64_P062608	NM_207600	NM_207600	302302	carbohydrate sulfotransferase 7	Chst7	-0.191029	1	-0.124371	0.999992	0.0666583	0.999989	-0.29788	0.0287034	-0.400348	0.000647228	-0.102468	0.999997	-0.144347	0.999998	0	0	0	-1	-1	0	0	2	NA	Down.Nc	NA	Down.Nc	NA	2	dodgerblue3	NA	NA
A_43_P21409	NM_001170470	NM_001170470	291770	carbohydrate sulfotransferase 9	Chst9	1.14341	0.00234995	0.56402	0.215442	-0.579394	0.429592	0.475059	0.205052	0.480927	0.193379	0.00586789	0.999997	0.500288	0.273257	1	0	0	0	0	0	0	1	Up.Nc	NA	NA	NA	NA	10	mediumpurple4	NA	NA
A_44_P1114570	XM_017600922	XM_017600922	291770	carbohydrate sulfotransferase 9	Chst9	2.25438	1.30858e-16	2.16389	3.32118e-16	-0.0904963	0.999989	0.942668	9.25e-09	0.927219	1.17231e-08	-0.0154491	0.999997	1.91026	1.33736e-14	1	1	0	1	1	0	1	5	Up.Up	Up.Up	Up.Up	Up.Up	NA	5	lightpink2	2	dodgerblue3
A_64_P062665	NM_001170470	NM_001170470	291770	carbohydrate sulfotransferase 9	Chst9	0.717269	0.00133983	0.683681	0.00162446	-0.0335886	0.999989	0.316994	0.222367	0.364161	0.121593	0.0471673	0.999997	0.851575	8.97317e-05	1	1	0	0	0	0	1	3	Up.Up	NA	Up.Up	NA	NA	7	sandybrown	2	dodgerblue3
A_44_P501898	NM_001105773	NM_001105773	287146	chromosome transmission fidelity factor 18	Chtf18	-0.00778714	1	-0.0515411	0.999992	-0.043754	0.999989	-0.68862	5.74425e-08	-0.759154	6.34661e-09	-0.0705338	0.999997	-0.214076	0.462788	0	0	0	-1	-1	0	0	2	NA	Down.Nc	NA	Down.Nc	NA	2	dodgerblue3	NA	NA
A_44_P1101948	XM_008760418	XM_008760418	309361	conserved helix-loop-helix ubiquitous kinase	Chuk	0.0522497	1	-0.340348	0.367941	-0.392598	0.466784	0.106466	0.971088	0.107692	0.968588	0.00122649	0.999997	-0.505438	0.0444482	0	0	0	0	0	0	-1	1	NA	NA	NA	NA	NA	8	darkorange1	6	firebrick2
A_44_P269609	NM_001107588	NM_001107588	309361	conserved helix-loop-helix ubiquitous kinase	Chuk	-0.0254122	1	-0.319997	0.0513762	-0.294584	0.263828	0.0290891	0.999999	0.118631	0.959894	0.0895419	0.999997	-0.36604	0.0117793	0	0	0	0	0	0	-1	1	NA	NA	NA	NA	NA	8	darkorange1	6	firebrick2
A_44_P1081870	NM_001134593	NM_001134593	365871	circadian associated repressor of transcription	Ciart	0.400365	0.203428	0.242529	0.67526	-0.157836	0.999989	0.58768	0.0011071	0.611677	0.000625207	0.0239978	0.999997	0.37268	0.127317	0	0	0	1	1	0	0	2	NA	Up.Nc	NA	Up.Nc	NA	5	lightpink2	NA	NA
A_43_P12541	NM_031145	NM_031145	81823	calcium and integrin binding 1	Cib1	0.0410703	1	0.0925189	0.999992	0.0514486	0.999989	0.179265	0.477047	0.201154	0.284987	0.021889	0.999997	0.283104	0.0366044	0	0	0	0	0	0	1	1	NA	NA	NA	NA	NA	7	sandybrown	1	lightskyblue2
A_43_P19910	NM_001106758	NM_001106758	299334	cyclin-dependent kinase 2-interacting protein	Cinp	0.0335817	1	-0.0487938	0.999992	-0.0823755	0.999989	-0.255549	0.114935	-0.37044	0.00271122	-0.114891	0.999997	0.0245772	0.999998	0	0	0	0	-1	0	0	1	NA	NA	NA	Down.Nc	NA	3	darkseagreen3	NA	NA
A_44_P1110891	XM_340982	XM_340982	360711	cell proliferation regulating inhibitor of protein phosphatase 2A	Cip2a	0.0953433	1	0.0179123	0.999992	-0.077431	0.999989	-0.502284	0.000260327	-0.557333	4.46381e-05	-0.0550486	0.999997	-0.260034	0.284731	0	0	0	-1	-1	0	0	2	NA	Down.Nc	NA	Down.Nc	NA	2	dodgerblue3	NA	NA
A_42_P505320	NM_001108044	NM_001108044	314330	CLOCK-interacting pacemaker	Cipc	0.0632309	1	0.0128854	0.999992	-0.0503455	0.999989	0.801381	4.73369e-09	0.851325	1.1568e-09	0.0499443	0.999997	-0.0923612	0.999998	0	0	0	1	1	0	0	2	NA	Up.Nc	NA	Up.Nc	NA	5	lightpink2	NA	NA
A_44_P1042216	XM_006241012	XM_006241012	81825	cold inducible RNA binding protein	Cirbp	-0.00646633	1	0.258542	0.311802	0.265008	0.565884	0.363589	0.0114541	0.605077	5.64136e-06	0.241488	0.999997	-0.361778	0.0255745	0	0	0	1	1	0	-1	3	NA	Up.Down	NA	Up.Down	NA	11	khaki1	5	lightpink2
A_44_P1087028	NM_031147	NM_031147	81825	cold inducible RNA binding protein	Cirbp	0.111935	1	0.0641005	0.999992	-0.0478347	0.999989	0.286831	0.0132605	0.327332	0.00206142	0.0405011	0.999997	-0.278398	0.0384252	0	0	0	1	1	0	-1	3	NA	Up.Down	NA	Up.Down	NA	8	darkorange1	7	sandybrown
A_44_P547771	NM_172055	NM_172055	64466	Cbp/p300-interacting transactivator with Glu/Asp-rich carboxy-terminal domain 1	Cited1	-0.143212	1	-0.361342	0.0228566	-0.218129	0.958052	-0.417227	0.00153912	-0.599422	3.64393e-06	-0.182194	0.999997	-0.108162	0.999998	0	-1	0	-1	-1	0	0	3	NA	Down.Nc	Down.Nc	Down.Nc	Down.Nc	3	darkseagreen3	NA	NA
A_44_P1366244	NM_001169139	NM_001169139	306575	cytoskeleton associated protein 2	Ckap2	-0.0766399	1	-0.46601	0.165031	-0.38937	0.654253	-0.2499	0.540669	-0.559049	0.0256468	-0.309149	0.999997	-0.619666	0.0258018	0	0	0	0	-1	0	-1	2	NA	NA	NA	Down.Down	NA	9	thistle3	6	firebrick2
A_64_P002854	NM_001169139	NM_001169139	306575	cytoskeleton associated protein 2	Ckap2	0.0571968	1	-0.0606083	0.999992	-0.117805	0.999989	-0.694686	1.81671e-07	-0.750461	3.26182e-08	-0.0557743	0.999997	-0.189954	0.695037	0	0	0	-1	-1	0	0	2	NA	Down.Nc	NA	Down.Nc	NA	2	dodgerblue3	NA	NA
A_44_P264299	NM_012529	NM_012529	24264	creatine kinase B	Ckb	0.0711555	1	0.0426562	0.999992	-0.0284993	0.999989	0.744804	5.31913e-10	0.641487	1.38653e-08	-0.103316	0.999997	-0.113098	0.999998	0	0	0	1	1	0	0	2	NA	Up.Nc	NA	Up.Nc	NA	5	lightpink2	NA	NA
A_64_P162262	NM_139111	NM_139111	245978	chemokine-like factor	Cklf	-0.278644	0.149612	-0.365181	0.00297251	-0.0865363	0.999989	-0.340631	0.00289635	-0.299847	0.0142585	0.0407841	0.999997	0.00558204	0.999998	0	-1	0	-1	-1	0	0	3	NA	Down.Nc	Down.Nc	Down.Nc	Down.Nc	3	darkseagreen3	NA	NA
A_64_P080002	NM_001135749	NM_001135749	499655	CDC28 protein kinase regulatory subunit 1B	Cks1b	-0.0404697	1	0.047711	0.999992	0.0881807	0.999989	-0.723594	6.52561e-07	-0.698433	1.19387e-06	0.0251604	0.999997	0.293122	0.170566	0	0	0	-1	-1	0	0	2	NA	Down.Nc	NA	Down.Nc	NA	1	lightskyblue2	NA	NA
A_44_P1366598	NM_001126083	NM_001126083	498709	CDC28 protein kinase regulatory subunit 2	Cks2	-0.00367667	1	-0.0157815	0.999992	-0.0121048	0.999989	-0.702638	1.50588e-10	-0.779402	1.18347e-11	-0.0767639	0.999997	-0.0549688	0.999998	0	0	0	-1	-1	0	0	2	NA	Down.Nc	NA	Down.Nc	NA	2	dodgerblue3	NA	NA
A_64_P163822	NM_001126083	NM_001126083	498709	CDC28 protein kinase regulatory subunit 2	Cks2	0.0345016	1	-0.0838344	0.999992	-0.118336	0.999989	-0.654418	3.82409e-10	-0.731952	2.39633e-11	-0.0775337	0.999997	-0.108976	0.999998	0	0	0	-1	-1	0	0	2	NA	Down.Nc	NA	Down.Nc	NA	2	dodgerblue3	NA	NA
A_43_P13181	NM_133414	NM_133414	170927	chloride channel CLIC-like 1	Clcc1	0.250053	0.467958	0.191972	0.695712	-0.058081	0.999989	0.230916	0.184029	0.305164	0.0182668	0.0742488	0.999997	0.0519995	0.999998	0	0	0	0	1	0	0	1	NA	NA	NA	Up.Nc	NA	5	lightpink2	NA	NA
A_64_P029878	NM_173103	NM_173103	79430	chloride voltage-gated channel Kb	Clcnkb	1.05682	4.1754e-10	1.33685	2.08811e-12	0.28003	0.485755	1.09691	5.00859e-11	1.29065	1.23481e-12	0.193734	0.999997	0.800684	2.50148e-07	1	1	0	1	1	0	1	5	Up.Up	Up.Up	Up.Up	Up.Up	NA	5	lightpink2	2	dodgerblue3
A_44_P351723	NM_001106058	NM_001106058	290485	claudin 10	Cldn10	-0.0186792	1	0.15171	0.999992	0.170389	0.999989	-0.348932	0.0156628	-0.396782	0.00348488	-0.0478501	0.999997	0.163957	0.897808	0	0	0	-1	-1	0	0	2	NA	Down.Nc	NA	Down.Nc	NA	2	dodgerblue3	NA	NA
A_44_P1160249	NM_053457	NM_053457	84588	claudin 11	Cldn11	-0.135532	1	-0.161153	0.973411	-0.0256205	0.999989	-0.87078	6.98216e-12	-0.952527	7.80393e-13	-0.0817469	0.999997	0.622937	9.48023e-08	0	0	0	-1	-1	0	1	3	NA	Down.Up	NA	Down.Up	NA	1	lightskyblue2	1	lightskyblue2
A_44_P1160763	NM_053457	NM_053457	84588	claudin 11	Cldn11	-0.00587289	1	-0.0909322	0.999992	-0.0850593	0.999989	-0.852358	1.43867e-10	-0.94846	1.16061e-11	-0.0961026	0.999997	0.697539	8.0175e-08	0	0	0	-1	-1	0	1	3	NA	Down.Up	NA	Down.Up	NA	1	lightskyblue2	1	lightskyblue2
A_64_P057196	NM_001013429	NM_001013429	304073	claudin 14	Cldn14	3.33135	8.63757e-24	3.28992	1.18201e-23	-0.041426	0.999989	2.53959	3.12229e-21	2.53551	3.17857e-21	-0.00408768	0.999997	2.48549	1.38513e-20	1	1	0	1	1	0	1	5	Up.Up	Up.Up	Up.Up	Up.Up	NA	5	lightpink2	2	dodgerblue3
A_64_P138420	NM_001008514	NM_001008514	298487	claudin 19	Cldn19	-0.080661	1	-0.224405	0.762388	-0.143744	0.999989	0.456498	0.0141649	0.470928	0.0101627	0.0144301	0.999997	-0.571056	0.00340123	0	0	0	1	1	0	-1	3	NA	Up.Down	NA	Up.Down	NA	8	darkorange1	7	sandybrown
A_42_P816529	NM_001109354	NM_001109354	502901	C-type lectin domain containing 9A	Clec9a	0.652958	0.000235956	0.753956	1.55543e-05	0.100998	0.999989	1.26133	1.60468e-10	1.20833	3.69229e-10	-0.0529972	0.999997	0.162477	0.94769	1	1	0	1	1	0	0	4	Up.Nc	Up.Nc	Up.Nc	Up.Nc	NA	5	lightpink2	NA	NA
A_64_P039432	NM_001106913	NM_001106913	301434	CDC-like kinase 1	Clk1	0.249097	0.196565	0.171557	0.801675	-0.0775402	0.999989	0.215637	0.153878	0.24772	0.0446081	0.0320837	0.999997	-0.0107172	0.999998	0	0	0	0	1	0	0	1	NA	NA	NA	Up.Nc	NA	10	mediumpurple4	NA	NA
A_44_P373209	NM_001013041	NM_001013041	287269	CDC-like kinase 4	Clk4	0.252025	0.494832	0.332971	0.0228749	0.0809457	0.999989	0.040897	0.999999	0.172068	0.601486	0.131171	0.999997	0.255325	0.18166	0	1	0	0	0	0	0	1	NA	NA	Up.Nc	NA	Up.Nc	5	lightpink2	NA	NA
A_44_P539724	NM_022947	NM_022947	65041	ClpB homolog, mitochondrial AAA ATPase chaperonin	Clpb	0.00338847	1	0.120287	0.999992	0.116898	0.999989	-0.263642	0.193342	-0.375593	0.0153239	-0.111951	0.999997	0.100692	0.999998	0	0	0	0	-1	0	0	1	NA	NA	NA	Down.Nc	NA	2	dodgerblue3	NA	NA
A_64_P023386	NM_001106232	NM_001106232	292696	CLPTM1, transmembrane protein	Clptm1	-0.00707275	1	0.0670251	0.999992	0.0740979	0.999989	0.306545	0.0138326	0.294355	0.0206855	-0.0121899	0.999997	0.0641117	0.999998	0	0	0	1	1	0	0	2	NA	Up.Nc	NA	Up.Nc	NA	5	lightpink2	NA	NA
A_64_P144377	NM_031974	NM_031974	83800	clathrin, light chain A	Clta	0.0957163	1	-0.16567	0.914358	-0.261386	0.243585	0.319129	0.00396899	0.256877	0.0497745	-0.062252	0.999997	-0.123989	0.999998	0	0	0	1	1	0	0	2	NA	Up.Nc	NA	Up.Nc	NA	8	darkorange1	NA	NA
A_64_P050865	NM_053835	NM_053835	116561	clathrin, light chain B	Cltb	-0.0434559	1	0.171006	0.937175	0.214462	0.938205	-0.0109878	0.999999	-0.042774	1	-0.0317862	0.999997	0.362192	0.0121036	0	0	0	0	0	0	1	1	NA	NA	NA	NA	NA	7	sandybrown	4	forestgreen
A_42_P538928	NM_053021	NM_053021	24854	clusterin	Clu	0.0840108	1	0.121947	0.999992	0.0379359	0.999989	0.00379529	0.999999	0.0744024	1	0.0706071	0.999997	0.653076	2.72139e-06	0	0	0	0	0	0	1	1	NA	NA	NA	NA	NA	7	sandybrown	1	lightskyblue2
A_64_P029062	NM_001100685	NM_001100685	306198	citrate lyase beta like	Clybl	0.251807	0.513755	0.472335	0.000194366	0.220527	0.822909	0.107715	0.999999	0.144827	0.811619	0.0371124	0.999997	0.669369	3.43231e-07	0	1	0	0	0	0	1	2	NA	NA	Up.Up	NA	Up.Up	7	sandybrown	4	forestgreen
A_64_P029955	NM_001163273	NM_001163273	292051	c-Maf-inducing protein	Cmip	0.0935107	1	-0.141935	0.999992	-0.235445	0.411701	0.511379	3.25021e-07	0.461303	2.77001e-06	-0.0500753	0.999997	-0.258835	0.0709388	0	0	0	1	1	0	0	2	NA	Up.Nc	NA	Up.Nc	NA	8	darkorange1	NA	NA
A_43_P21781	NM_001013866	NM_001013866	288176	cms1 ribosomal small subunit homolog (yeast)	Cmss1	0.374415	0.00809126	0.215952	0.482554	-0.158463	0.999989	-0.459861	6.23621e-05	-0.469915	3.9213e-05	-0.010054	0.999997	0.284192	0.0793811	1	0	0	-1	-1	0	0	3	Up.Nc	Down.Nc	NA	Down.Nc	NA	2	dodgerblue3	NA	NA
A_64_P135048	NM_001106034	NM_001106034	290214	CKLF-like MARVEL transmembrane domain containing 5	Cmtm5	0.0704599	1	0.130568	0.999992	0.0601081	0.999989	0.32919	0.00798438	0.34093	0.00489978	0.0117396	0.999997	0.0321733	0.999998	0	0	0	1	1	0	0	2	NA	Up.Nc	NA	Up.Nc	NA	5	lightpink2	NA	NA
A_42_P689873	NM_198754	NM_198754	301045	CKLF-like MARVEL transmembrane domain containing 8	Cmtm8	-0.158645	1	-0.126476	0.999992	0.0321692	0.999989	-0.659637	7.78754e-06	-0.690198	3.14545e-06	-0.0305604	0.999997	0.171877	0.874376	0	0	0	-1	-1	0	0	2	NA	Down.Nc	NA	Down.Nc	NA	3	darkseagreen3	NA	NA
A_64_P110941	NM_001007687	NM_001007687	307212	carnosine dipeptidase 1	Cndp1	-0.164417	1	-0.053049	0.999992	0.111368	0.999989	-0.343102	0.00277743	-0.289771	0.0216535	0.0533306	0.999997	0.210514	0.400624	0	0	0	-1	-1	0	0	2	NA	Down.Nc	NA	Down.Nc	NA	6	firebrick2	NA	NA
A_64_P077192	NM_001025132	NM_001025132	361705	cornichon family AMPA receptor auxiliary protein 2	Cnih2	-0.266368	0.845293	-0.0726853	0.999992	0.193682	0.999989	-0.245558	0.300454	-0.397835	0.0142762	-0.152277	0.999997	-0.0499003	0.999998	0	0	0	0	-1	0	0	1	NA	NA	NA	Down.Nc	NA	2	dodgerblue3	NA	NA
A_42_P631818	NM_030854	NM_030854	81512	chondromodulin	Cnmd	-0.466973	0.00028465	-0.689965	9.35316e-08	-0.222992	0.790404	-1.32241	1.0629e-14	-1.46501	8.66853e-16	-0.142599	0.999997	0.914344	3.27466e-10	-1	-1	0	-1	-1	0	1	5	Down.Up	Down.Up	Down.Up	Down.Up	NA	6	firebrick2	1	lightskyblue2
A_64_P124249	XM_017603330	XM_017603330	690976	calponin 2	Cnn2	-0.0530821	1	0.00137881	0.999992	0.0544609	0.999989	-0.391325	0.00420125	-0.26712	0.127487	0.124205	0.999997	-0.0775765	0.999998	0	0	0	-1	0	0	0	1	NA	Down.Nc	NA	NA	NA	2	dodgerblue3	NA	NA
A_44_P1029956	NM_019359	NM_019359	54321	calponin 3	Cnn3	0.153682	1	0.083663	0.999992	-0.0700185	0.999989	0.461122	1.74937e-05	0.424178	7.7057e-05	-0.0369436	0.999997	0.0755299	0.999998	0	0	0	1	1	0	0	2	NA	Up.Nc	NA	Up.Nc	NA	5	lightpink2	NA	NA
A_64_P100783	NM_001107593	NM_001107593	309387	cyclin and CBS domain divalent metal cation transport mediator 1	Cnnm1	-0.288181	0.543555	-0.425944	0.0136059	-0.137763	0.999989	-0.0501966	0.999999	-0.0916165	1	-0.0414199	0.999997	-0.568427	0.000346212	0	-1	0	0	0	0	-1	2	NA	NA	Down.Down	NA	Down.Down	9	thistle3	6	firebrick2
A_44_P1101943	XM_006231471	XM_006231471	294014	cyclin and CBS domain divalent metal cation transport mediator 2	Cnnm2	-0.154699	1	-0.55008	0.00269926	-0.395381	0.191859	0.335762	0.0919033	0.21116	0.509451	-0.124601	0.999997	-0.888222	1.95273e-06	0	-1	0	0	0	0	-1	2	NA	NA	Down.Down	NA	Down.Down	4	forestgreen	6	firebrick2
A_44_P343517	XM_017597073	XM_017597073	287249	CCR4-NOT transcription complex, subunit 6	Cnot6	-0.0337165	1	-0.126599	0.999992	-0.0928827	0.999989	-0.0338381	0.999999	-0.0388548	1	-0.00501662	0.999997	-0.291644	0.0222315	0	0	0	0	0	0	-1	1	NA	NA	NA	NA	NA	9	thistle3	7	sandybrown
A_42_P788602	NM_001009357	NM_001009357	301513	CCR4-NOT transcription complex subunit 9	Cnot9	-0.100777	1	0.0339005	0.999992	0.134678	0.999989	-0.532808	2.59105e-06	-0.46479	3.27017e-05	0.0680176	0.999997	0.0120514	0.999998	0	0	0	-1	-1	0	0	2	NA	Down.Nc	NA	Down.Nc	NA	2	dodgerblue3	NA	NA
A_44_P290139	NM_199112	NM_199112	316530	cyclin Pas1/PHO80 domain containing 1	Cnppd1	0.0479837	1	-0.0415836	0.999992	-0.0895674	0.999989	0.498529	1.12543e-07	0.457635	7.22374e-07	-0.0408936	0.999997	-0.0783881	0.999998	0	0	0	1	1	0	0	2	NA	Up.Nc	NA	Up.Nc	NA	5	lightpink2	NA	NA
A_64_P070816	NM_001077585	NM_001077585	685814	canopy FGF signaling regulator 2	Cnpy2	0.241983	0.079164	0.398145	3.27589e-06	0.156162	0.999989	0.508674	2.30164e-09	0.578777	8.29884e-11	0.0701032	0.999997	0.302483	0.0011691	0	1	0	1	1	0	1	4	NA	Up.Up	Up.Up	Up.Up	Up.Up	5	lightpink2	4	forestgreen
A_44_P342314	NM_001014232	NM_001014232	364208	cannabinoid receptor interacting protein 1	Cnrip1	-0.0496239	1	-0.188794	0.725516	-0.13917	0.999989	-0.287125	0.0349462	-0.278457	0.0450281	0.00866846	0.999997	-0.379497	0.00304096	0	0	0	-1	-1	0	-1	3	NA	Down.Down	NA	Down.Down	NA	9	thistle3	7	sandybrown
A_44_P323404	NM_013166	NM_013166	25707	ciliary neurotrophic factor	Cntf	-0.0748988	1	-0.167427	0.992281	-0.0925279	0.999989	-0.269285	0.124405	-0.31423	0.0395791	-0.0449455	0.999997	-0.179642	0.782787	0	0	0	0	-1	0	0	1	NA	NA	NA	Down.Nc	NA	2	dodgerblue3	NA	NA
A_44_P654068	NM_001114402	NM_001114402	679640	centlein	Cntln	0.353757	0.165962	0.425698	0.0161655	0.071941	0.999989	0.14906	0.804641	0.165896	0.714479	0.0168362	0.999997	0.336397	0.097534	0	1	0	0	0	0	0	1	NA	NA	Up.Nc	NA	Up.Nc	5	lightpink2	NA	NA
A_43_P13034	NM_057118	NM_057118	117258	contactin 1	Cntn1	-0.0980617	1	-0.239886	0.286241	-0.141825	0.999989	0.120534	0.960205	0.0240219	1	-0.0965118	0.999997	-0.350128	0.00962127	0	0	0	0	0	0	-1	1	NA	NA	NA	NA	NA	4	forestgreen	6	firebrick2
A_43_P12024	NM_019329	NM_019329	54279	contactin 3	Cntn3	-0.119602	1	-0.0879171	0.999992	0.0316846	0.999989	1.02818	4.36722e-07	0.852102	1.08623e-05	-0.176081	0.999997	-0.309994	0.335124	0	0	0	1	1	0	0	2	NA	Up.Nc	NA	Up.Nc	NA	5	lightpink2	NA	NA
A_43_P15460	NM_053879	NM_053879	116658	contactin 4	Cntn4	0.281896	0.465933	0.237562	0.471305	-0.0443343	0.999989	0.944583	1.20532e-09	1.01641	2.21072e-10	0.0718237	0.999997	0.055848	0.999998	0	0	0	1	1	0	0	2	NA	Up.Nc	NA	Up.Nc	NA	5	lightpink2	NA	NA
A_64_P004312	NM_013225	NM_013225	27256	contactin 6	Cntn6	-0.25642	0.952048	-0.268914	0.379197	-0.012494	0.999989	-0.527002	0.000533634	-0.636591	2.67305e-05	-0.109589	0.999997	0.015436	0.999998	0	0	0	-1	-1	0	0	2	NA	Down.Nc	NA	Down.Nc	NA	3	darkseagreen3	NA	NA
A_44_P127238	NM_001127655	NM_001127655	499214	cytochrome c oxidase assembly factor 4 homolog	Coa4	0.127317	1	0.196898	0.558129	0.0695814	0.999989	0.0458717	0.999999	0.0987092	1	0.0528376	0.999997	0.302235	0.0190407	0	0	0	0	0	0	1	1	NA	NA	NA	NA	NA	7	sandybrown	4	forestgreen
A_42_P829031	NM_001006954	NM_001006954	287711	Coenzyme A synthase	Coasy	0.0758652	1	0.150374	0.999992	0.0745087	0.999989	0.314676	0.00158956	0.385621	3.65302e-05	0.0709456	0.999997	0.185154	0.530159	0	0	0	1	1	0	0	2	NA	Up.Nc	NA	Up.Nc	NA	5	lightpink2	NA	NA
A_64_P174934	NM_001110494	NM_001110494	690961	component of oligomeric golgi complex 2	Cog2	0.00256171	1	-0.0757174	0.999992	-0.0782791	0.999989	0.280187	0.045375	0.290541	0.0312137	0.0103544	0.999997	-0.162359	0.869894	0	0	0	1	1	0	0	2	NA	Up.Nc	NA	Up.Nc	NA	8	darkorange1	NA	NA
A_44_P807338	XM_006252323	XM_006252323	361073	component of oligomeric golgi complex 3	Cog3	0.115459	1	-0.00249861	0.999992	-0.117958	0.999989	0.247286	0.093937	0.270641	0.0421205	0.0233549	0.999997	-0.110112	0.999998	0	0	0	0	1	0	0	1	NA	NA	NA	Up.Nc	NA	8	darkorange1	NA	NA
A_44_P356014	NM_001004262	NM_001004262	310411	component of oligomeric golgi complex 6	Cog6	-0.138028	1	0.117717	0.999992	0.255746	0.655637	-0.344678	0.0211691	-0.209568	0.402118	0.13511	0.999997	0.209645	0.576667	0	0	0	-1	0	0	0	1	NA	Down.Nc	NA	NA	NA	1	lightskyblue2	NA	NA
A_64_P083399	NM_013117	NM_013117	25654	collagen type XI alpha 1 chain	Col11a1	-0.467908	0.000490299	-0.457049	0.000515371	0.0108588	0.999989	-0.986167	2.19552e-11	-1.11799	1.16988e-12	-0.131826	0.999997	-0.112827	0.999998	-1	-1	0	-1	-1	0	0	4	Down.Nc	Down.Nc	Down.Nc	Down.Nc	NA	3	darkseagreen3	NA	NA
A_43_P16491	NM_001302967	NM_001302967	366474	collagen type XVI alpha 1 chain	Col16a1	-0.276434	1	0.32707	0.261017	0.603503	0.014666	-0.51596	0.00427168	-0.361261	0.0772522	0.154699	0.999997	-0.157168	0.985637	0	0	1	-1	0	0	0	2	NA	Down.Nc	NA	NA	NA	2	dodgerblue3	NA	NA
A_42_P826751	XM_006238245	XM_006238245	298101	collagen type XXVII alpha 1 chain	Col27a1	0.12794	1	0.584884	0.00108042	0.456944	0.0741109	-0.175383	0.687796	0.0133371	1	0.18872	0.999997	0.321525	0.185463	0	1	0	0	0	0	0	1	NA	NA	Up.Nc	NA	Up.Nc	12	sienna	NA	NA
A_64_P000967	NM_012929	NM_012929	25412	collagen type II alpha 1 chain	Col2a1	-0.438859	0.00391804	-0.465034	0.00108788	-0.0261744	0.999989	-1.17887	2.73853e-12	-1.16096	3.46477e-12	0.0179104	0.999997	0.115001	0.999998	-1	-1	0	-1	-1	0	0	4	Down.Nc	Down.Nc	Down.Nc	Down.Nc	NA	3	darkseagreen3	NA	NA
A_64_P149501	NM_001135009	NM_001135009	290905	collagen type IV alpha 1 chain	Col4a1	-0.0841818	1	-0.0804296	0.999992	0.00375211	0.999989	-0.938867	3.46269e-13	-0.934134	3.56389e-13	0.00473342	0.999997	-0.0237649	0.999998	0	0	0	-1	-1	0	0	2	NA	Down.Nc	NA	Down.Nc	NA	2	dodgerblue3	NA	NA
A_44_P1103390	XM_006233873	XM_006233873	85490	collagen type V alpha 1 chain	Col5a1	-0.0881875	1	-0.157198	0.999992	-0.0690107	0.999989	-0.432472	0.00146649	-0.341204	0.0213637	0.0912678	0.999997	0.0737905	0.999998	0	0	0	-1	-1	0	0	2	NA	Down.Nc	NA	Down.Nc	NA	3	darkseagreen3	NA	NA
A_64_P124149	NM_021760	NM_021760	60379	collagen type V alpha 3 chain	Col5a3	0.254209	0.607539	0.763327	5.85102e-08	0.509117	0.00232297	0.155412	0.747126	0.303313	0.0406058	0.147901	0.999997	0.142153	0.999998	0	1	1	0	1	0	0	3	NA	NA	Up.Nc	Up.Nc	Up.Nc	5	lightpink2	NA	NA
A_44_P1089071	NM_001100842	NM_001100842	305104	collagen type IX alpha 1 chain	Col9a1	-0.250467	1	-0.437169	0.0183786	-0.186702	0.999989	-1.19854	3.31719e-10	-1.14339	7.99739e-10	0.055148	0.999997	0.201882	0.719825	0	-1	0	-1	-1	0	0	3	NA	Down.Nc	Down.Nc	Down.Nc	Down.Nc	3	darkseagreen3	NA	NA
A_64_P074649	NM_001100842	NM_001100842	305104	collagen type IX alpha 1 chain	Col9a1	-0.344262	0.0367118	-0.434548	0.000915613	-0.0902869	0.999989	-1.11934	9.40231e-13	-1.15141	4.38695e-13	-0.0320675	0.999997	0.059621	0.999998	-1	-1	0	-1	-1	0	0	4	Down.Nc	Down.Nc	Down.Nc	Down.Nc	NA	3	darkseagreen3	NA	NA
A_64_P100413	NM_001108675	NM_001108675	362584	collagen type IX alpha 2 chain	Col9a2	-0.245892	1	0.0637013	0.999992	0.309593	0.397753	-0.418192	0.00629594	-0.31499	0.0746202	0.103202	0.999997	-0.0762495	0.999998	0	0	0	-1	0	0	0	1	NA	Down.Nc	NA	NA	NA	2	dodgerblue3	NA	NA
A_42_P663364	NM_001106067	NM_001106067	290637	collagen beta(1-O)galactosyltransferase 1	Colgalt1	0.0185203	1	-0.0769949	0.999992	-0.0955152	0.999989	-0.487843	2.439e-05	-0.490671	2.03739e-05	-0.00282803	0.999997	0.107299	0.999998	0	0	0	-1	-1	0	0	2	NA	Down.Nc	NA	Down.Nc	NA	2	dodgerblue3	NA	NA
A_44_P1113469	NM_001109105	NM_001109105	498559	COMM domain containing 6	Commd6	-0.0967844	1	-0.673477	0.00893342	-0.576693	0.113116	0.339778	0.242345	0.196605	0.694403	-0.143173	0.999997	-0.405616	0.202696	0	-1	0	0	0	0	0	1	NA	NA	Down.Nc	NA	Down.Nc	4	forestgreen	NA	NA
A_44_P1085497	NM_001030029	NM_001030029	296285	COMM domain containing 7	Commd7	-0.0309005	1	-0.024566	0.999992	0.00633459	0.999989	-0.242188	0.180333	-0.327129	0.0164163	-0.0849409	0.999997	0.111526	0.999998	0	0	0	0	-1	0	0	1	NA	NA	NA	Down.Nc	NA	3	darkseagreen3	NA	NA
A_64_P127111	NM_001106004	NM_001106004	289603	COMM domain containing 8	Commd8	0.0487053	1	-0.139376	0.999992	-0.188081	0.999989	-0.205579	0.2958	-0.280577	0.0295385	-0.0749976	0.999997	0.10332	0.999998	0	0	0	0	-1	0	0	1	NA	NA	NA	Down.Nc	NA	3	darkseagreen3	NA	NA
A_44_P340143	NM_001033692	NM_001033692	295956	COMM domain containing 9	Commd9	-0.0450967	1	-0.178936	0.603731	-0.133839	0.999989	0.0653368	0.999999	0.012968	1	-0.0523688	0.999997	-0.272964	0.0101511	0	0	0	0	0	0	-1	1	NA	NA	NA	NA	NA	9	thistle3	6	firebrick2
A_64_P038419	NM_012531	NM_012531	24267	catechol-O-methyltransferase	Comt	-0.117871	1	-0.562743	0.000568293	-0.444872	0.0504943	0.266923	0.209301	0.182823	0.622384	-0.0841006	0.999997	-0.681113	3.17549e-05	0	-1	0	0	0	0	-1	2	NA	NA	Down.Down	NA	Down.Down	8	darkorange1	6	firebrick2
A_44_P1362936	NM_001107249	NM_001107249	305685	catechol-O-methyltransferase domain containing 1	Comtd1	-0.156666	1	-0.171053	0.931278	-0.0143873	0.999989	-0.378228	0.00262018	-0.375284	0.00277294	0.00294393	0.999997	-0.0314308	0.999998	0	0	0	-1	-1	0	0	2	NA	Down.Nc	NA	Down.Nc	NA	3	darkseagreen3	NA	NA
A_44_P1087533	NM_001169121	NM_001169121	290925	coordinator of PRMT5 and differentiation stimulator	Coprs	-0.0505117	1	-0.106439	0.999992	-0.0559271	0.999989	-0.324446	0.00975167	-0.444262	8.73757e-05	-0.119816	0.999997	-0.012054	0.999998	0	0	0	-1	-1	0	0	2	NA	Down.Nc	NA	Down.Nc	NA	3	darkseagreen3	NA	NA
A_43_P17713	NM_001108807	NM_001108807	363273	COP9 signalosome subunit 7B	Cops7b	-0.330533	1	-0.71252	0.279538	-0.381987	0.999989	0.509214	0.37017	-0.11647	1	-0.625684	0.999997	-1.09109	0.034548	0	0	0	0	0	0	-1	1	NA	NA	NA	NA	NA	4	forestgreen	6	firebrick2
A_44_P115293	NM_001108294	NM_001108294	360611	coatomer protein complex, subunit zeta 2	Copz2	0.335685	0.022027	0.455173	0.000116605	0.119489	0.999989	0.296735	0.020341	0.378075	0.000784341	0.0813399	0.999997	0.880858	1.67424e-10	1	1	0	1	1	0	1	5	Up.Up	Up.Up	Up.Up	Up.Up	NA	7	sandybrown	1	lightskyblue2
A_64_P019545	NM_001108727	NM_001108727	362810	coenzyme Q10A	Coq10a	0.797323	2.48549e-07	0.740405	9.24795e-07	-0.0569179	0.999989	0.744469	2.41196e-07	0.838299	1.88515e-08	0.0938308	0.999997	0.410402	0.0100061	1	1	0	1	1	0	1	5	Up.Up	Up.Up	Up.Up	Up.Up	NA	5	lightpink2	2	dodgerblue3
A_43_P15231	NM_019187	NM_019187	29309	coenzyme Q3 methyltransferase	Coq3	0.0852069	1	-0.0784587	0.999992	-0.163666	0.999989	-0.326313	0.0381084	-0.218429	0.359642	0.107884	0.999997	0.0608673	0.999998	0	0	0	-1	0	0	0	1	NA	Down.Nc	NA	NA	NA	2	dodgerblue3	NA	NA
A_44_P505282	NM_012785	NM_012785	25249	coenzyme Q7, hydroxylase	Coq7	-0.0446303	1	0.269575	0.176343	0.314205	0.1655	-0.280223	0.0646735	-0.409683	0.000837421	-0.12946	0.999997	0.13398	0.999998	0	0	0	0	-1	0	0	1	NA	NA	NA	Down.Nc	NA	2	dodgerblue3	NA	NA
A_42_P679371	NM_130411	NM_130411	155151	coronin 1A	Coro1a	0.213266	1	0.262952	0.196665	0.0496864	0.999989	1.19375	2.03688e-13	1.14992	4.38695e-13	-0.043829	0.999997	-0.293529	0.0762177	0	0	0	1	1	0	0	2	NA	Up.Nc	NA	Up.Nc	NA	5	lightpink2	NA	NA
A_43_P10259	XM_017593364	XM_017593364	313235	coronin 2A	Coro2a	0.169488	1	0.253841	0.178023	0.0843525	0.999989	-0.440491	6.83451e-05	-0.367433	0.0012894	0.0730574	0.999997	0.0619808	0.999998	0	0	0	-1	-1	0	0	2	NA	Down.Nc	NA	Down.Nc	NA	2	dodgerblue3	NA	NA
A_43_P10367	XM_217183	XM_217183	300768	coronin 2B	Coro2b	0.46407	1.63578e-06	0.63842	7.13963e-10	0.17435	0.999989	0.509498	4.43265e-08	0.553947	5.52883e-09	0.0444485	0.999997	0.368366	0.000193667	1	1	0	1	1	0	1	5	Up.Up	Up.Up	Up.Up	Up.Up	NA	5	lightpink2	2	dodgerblue3
A_44_P1082114	NM_012835	NM_012835	25305	cortistatin	Cort	2.16676	1.53259e-18	2.23417	7.46261e-19	0.0674086	0.999989	2.17973	6.2399e-19	2.2117	4.31379e-19	0.0319644	0.999997	0.913859	1.13418e-09	1	1	0	1	1	0	1	5	Up.Up	Up.Up	Up.Up	Up.Up	NA	5	lightpink2	2	dodgerblue3
A_44_P345298	NM_012835	NM_012835	25305	cortistatin	Cort	1.85128	4.14753e-15	2.04344	4.26294e-16	0.192157	0.999989	1.94339	4.5026e-16	2.01355	1.82012e-16	0.0701582	0.999997	0.893056	7.63443e-08	1	1	0	1	1	0	1	5	Up.Up	Up.Up	Up.Up	Up.Up	NA	5	lightpink2	2	dodgerblue3
A_43_P14228	NM_001108452	NM_001108452	361422	coactosin-like F-actin binding protein 1	Cotl1	0.0175446	1	0.0613628	0.999992	0.0438182	0.999989	-0.322694	4.25423e-05	-0.326828	2.95186e-05	-0.00413402	0.999997	0.160755	0.729031	0	0	0	-1	-1	0	0	2	NA	Down.Nc	NA	Down.Nc	NA	1	lightskyblue2	NA	NA
A_44_P1152798	NM_001108452	NM_001108452	361422	coactosin-like F-actin binding protein 1	Cotl1	-0.132374	1	0.0804924	0.999992	0.212867	0.999989	-0.698121	6.81661e-05	-0.674594	0.000106979	0.0235264	0.999997	0.0554168	0.999998	0	0	0	-1	-1	0	0	2	NA	Down.Nc	NA	Down.Nc	NA	2	dodgerblue3	NA	NA
A_64_P023561	XM_006246833	XM_006246833	691853	COX10 heme A:farnesyltransferase cytochrome c oxidase assembly factor	Cox10	0.046236	1	-0.069769	0.999992	-0.116005	0.999989	-0.377611	0.00667082	-0.277096	0.103133	0.100516	0.999997	0.0883808	0.999998	0	0	0	-1	0	0	0	1	NA	Down.Nc	NA	NA	NA	2	dodgerblue3	NA	NA
A_44_P697841	NM_001109575	NM_001109575	690300	COX11 cytochrome c oxidase copper chaperone	Cox11	0.11593	1	0.265929	0.340045	0.149999	0.999989	-0.266012	0.183522	-0.142056	0.838019	0.123957	0.999997	0.397477	0.0192268	0	0	0	0	0	0	1	1	NA	NA	NA	NA	NA	7	sandybrown	4	forestgreen
A_64_P068570	NM_001109575	NM_001109575	690300	COX11 cytochrome c oxidase copper chaperone	Cox11	0.0276302	1	-0.0254755	0.999992	-0.0531057	0.999989	-0.330015	0.0168314	-0.276568	0.0780889	0.0534465	0.999997	0.192097	0.657156	0	0	0	-1	0	0	0	1	NA	Down.Nc	NA	NA	NA	1	lightskyblue2	NA	NA
A_43_P12844	NM_053540	NM_053540	89786	COX17 cytochrome c oxidase copper chaperone	Cox17	0.0136358	1	-0.184856	0.445446	-0.198492	0.551597	-0.243553	0.0119822	-0.232848	0.0218235	0.0107058	0.999997	0.104407	0.999998	0	0	0	-1	-1	0	0	2	NA	Down.Nc	NA	Down.Nc	NA	3	darkseagreen3	NA	NA
A_44_P1085641	NM_012812	NM_012812	25278	cytochrome c oxidase subunit 6A2	Cox6a2	-0.105892	1	-0.0260346	0.999992	0.0798574	0.999989	0.444827	0.00375505	0.455932	0.002679	0.011105	0.999997	0.0193499	0.999998	0	0	0	1	1	0	0	2	NA	Up.Nc	NA	Up.Nc	NA	5	lightpink2	NA	NA
A_64_P141782	NM_001039085	NM_001039085	654441	cytochrome c oxidase subunit 6B2	Cox6b2	-0.257961	1	-0.0482025	0.999992	0.209758	0.999989	-0.717251	1.67637e-05	-0.78221	3.57512e-06	-0.064959	0.999997	0.108827	0.999998	0	0	0	-1	-1	0	0	2	NA	Down.Nc	NA	Down.Nc	NA	2	dodgerblue3	NA	NA
A_64_P146945	NM_019360	NM_019360	54322	cytochrome c oxidase subunit 6C	Cox6c	-0.0104213	1	-0.0472256	0.999992	-0.0368043	0.999989	-0.187521	0.316152	-0.255568	0.0195401	-0.0680469	0.999997	0.0717985	0.999998	0	0	0	0	-1	0	0	1	NA	NA	NA	Down.Nc	NA	3	darkseagreen3	NA	NA
A_44_P1089221	NM_001270961	NM_001270961	24268	ceruloplasmin	Cp	0.0955713	1	0.0919616	0.999992	-0.00360977	0.999989	0.591793	3.19229e-05	0.650353	5.71747e-06	0.0585598	0.999997	0.239702	0.425418	0	0	0	1	1	0	0	2	NA	Up.Nc	NA	Up.Nc	NA	5	lightpink2	NA	NA
A_64_P092201	NM_001270961	NM_001270961	24268	ceruloplasmin	Cp	0.149166	1	-0.0185827	0.999992	-0.167749	0.999989	0.754244	1.09885e-08	0.879286	3.49423e-10	0.125042	0.999997	0.288589	0.0987559	0	0	0	1	1	0	0	2	NA	Up.Nc	NA	Up.Nc	NA	5	lightpink2	NA	NA
A_44_P1039213	NM_001013083	NM_001013083	296959	carboxypeptidase A2	Cpa2	0.0825216	1	0.128894	0.999992	0.0463724	0.999989	0.0161651	0.999999	0.0201064	1	0.00394135	0.999997	0.322303	0.0196679	0	0	0	0	0	0	1	1	NA	NA	NA	NA	NA	7	sandybrown	1	lightskyblue2
A_44_P204704	NM_013128	NM_013128	25669	carboxypeptidase E	Cpe	0.120851	1	0.238197	0.239613	0.117346	0.999989	0.316162	0.00760669	0.399668	0.000213553	0.0835058	0.999997	0.22943	0.254028	0	0	0	1	1	0	0	2	NA	Up.Nc	NA	Up.Nc	NA	7	sandybrown	NA	NA
A_64_P033715	XM_008770226	XM_008770226	360949	cytoplasmic polyadenylation element binding protein 2	Cpeb2	0.527547	0.000274851	0.259482	0.298774	-0.268065	0.526147	0.29666	0.066696	0.357014	0.0123632	0.0603545	0.999997	0.051492	0.999998	1	0	0	0	1	0	0	2	Up.Nc	NA	NA	Up.Nc	NA	10	mediumpurple4	NA	NA
A_64_P033698	NM_001106992	NM_001106992	303010	cytoplasmic polyadenylation element binding protein 4	Cpeb4	-0.0927392	1	-0.596989	0.0191814	-0.50425	0.192053	0.367306	0.16797	0.232977	0.55019	-0.134329	0.999997	-0.797272	0.00097365	0	-1	0	0	0	0	-1	2	NA	NA	Down.Down	NA	Down.Down	8	darkorange1	6	firebrick2
A_64_P155920	NM_053878	NM_053878	116657	complexin 2	Cplx2	0.00519696	1	-0.0396003	0.999992	-0.0447972	0.999989	0.769476	1.24679e-08	0.743263	2.36486e-08	-0.026213	0.999997	0.0361511	0.999998	0	0	0	1	1	0	0	2	NA	Up.Nc	NA	Up.Nc	NA	5	lightpink2	NA	NA
A_44_P1151673	NM_001256466	NM_001256466	498972	copine 2	Cpne2	-0.057496	1	0.212406	0.77123	0.269902	0.785929	0.385229	0.0298513	0.372896	0.0372155	-0.0123337	0.999997	-0.0389624	0.999998	0	0	0	1	1	0	0	2	NA	Up.Nc	NA	Up.Nc	NA	5	lightpink2	NA	NA
A_64_P157604	NM_001108454	NM_001108454	361433	copine 7	Cpne7	-0.404227	0.0464632	-0.187599	0.891344	0.216627	0.999989	-0.93217	1.19636e-08	-0.88752	2.99661e-08	0.0446498	0.999997	-0.195656	0.73241	-1	0	0	-1	-1	0	0	3	Down.Nc	Down.Nc	NA	Down.Nc	NA	2	dodgerblue3	NA	NA
A_42_P630572	NM_001108750	NM_001108750	362988	copine 8	Cpne8	1.47465	4.24783e-09	1.48047	3.70437e-09	0.00581766	0.999989	2.92646	6.55774e-16	3.0142	3.19743e-16	0.0877452	0.999997	0.852673	8.90629e-05	1	1	0	1	1	0	1	5	Up.Up	Up.Up	Up.Up	Up.Up	NA	5	lightpink2	2	dodgerblue3
A_42_P468231	NM_001024982	NM_001024982	297516	copine family member 9	Cpne9	0.115012	1	0.252155	0.366614	0.137143	0.999989	0.928792	1.48709e-09	0.947034	8.94065e-10	0.0182418	0.999997	0.0286662	0.999998	0	0	0	1	1	0	0	2	NA	Up.Nc	NA	Up.Nc	NA	5	lightpink2	NA	NA
A_64_P116239	NM_001130571	NM_001130571	366952	cleavage and polyadenylation specific factor 1	Cpsf1	-0.0836591	1	-0.15909	0.9896	-0.0754307	0.999989	-0.281594	0.0198575	-0.213082	0.210052	0.0685123	0.999997	-0.0772018	0.999998	0	0	0	-1	0	0	0	1	NA	Down.Nc	NA	NA	NA	3	darkseagreen3	NA	NA
A_44_P874636	NM_001106785	NM_001106785	299811	cleavage and polyadenylation specific factor 6	Cpsf6	-0.160521	1	-0.214987	0.33104	-0.0544652	0.999989	-0.0040939	0.999999	0.042916	1	0.0470099	0.999997	-0.362966	0.000978824	0	0	0	0	0	0	-1	1	NA	NA	NA	NA	NA	9	thistle3	6	firebrick2
A_44_P695453	NM_001014245	NM_001014245	365407	cleavage and polyadenylation specific factor 7	Cpsf7	0.0454396	1	-0.0924035	0.999992	-0.137843	0.999989	0.15665	0.700003	0.193949	0.360303	0.0372997	0.999997	-0.304467	0.0209939	0	0	0	0	0	0	-1	1	NA	NA	NA	NA	NA	8	darkorange1	7	sandybrown
A_44_P289378	NM_013200	NM_013200	25756	carnitine palmitoyltransferase 1B	Cpt1b	-0.0875914	1	0.180134	0.977599	0.267725	0.805359	0.236864	0.377188	0.392603	0.0257815	0.155739	0.999997	-0.443124	0.019297	0	0	0	0	1	0	-1	2	NA	NA	NA	Up.Down	NA	11	khaki1	5	lightpink2
A_64_P098779	NM_001005265	NM_001005265	54243	complement C3b/C4b receptor 1 like	Cr1l	0.00753657	1	-0.252214	0.511397	-0.25975	0.826556	0.362593	0.0420236	0.222958	0.421183	-0.139635	0.999997	-0.323346	0.157502	0	0	0	1	0	0	0	1	NA	Up.Nc	NA	NA	NA	8	darkorange1	NA	NA
A_42_P525886	NM_001105716	NM_001105716	25061	cellular retinoic acid binding protein 1	Crabp1	-0.211868	1	-0.059849	0.999992	0.152019	0.999989	-1.06356	7.39342e-10	-1.20729	4.31316e-11	-0.143728	0.999997	-0.39348	0.027192	0	0	0	-1	-1	0	-1	3	NA	Down.Down	NA	Down.Down	NA	2	dodgerblue3	5	lightpink2
A_44_P389178	NM_001127541	NM_001127541	309112	calcium release activated channel regulator 2B	Cracr2b	-0.221777	1	-0.119517	0.999992	0.10226	0.999989	-0.418084	0.00149734	-0.451423	0.000467058	-0.0333398	0.999997	0.122194	0.999998	0	0	0	-1	-1	0	0	2	NA	Down.Nc	NA	Down.Nc	NA	3	darkseagreen3	NA	NA
A_64_P021566	NM_001108085	NM_001108085	314756	CASP2 and RIPK1 domain containing adaptor with death domain	Cradd	0.177163	1	0.221219	0.640254	0.0440555	0.999989	0.290982	0.118555	0.374289	0.0170147	0.0833072	0.999997	-0.0326202	0.999998	0	0	0	0	1	0	0	1	NA	NA	NA	Up.Nc	NA	5	lightpink2	NA	NA
A_64_P116219	NM_001004085	NM_001004085	311849	carnitine O-acetyltransferase	Crat	0.999144	1.18207e-13	1.06254	2.47024e-14	0.0633964	0.999989	1.40502	1.35819e-17	1.36508	2.24406e-17	-0.0399419	0.999997	0.488512	3.36574e-06	1	1	0	1	1	0	1	5	Up.Up	Up.Up	Up.Up	Up.Up	NA	5	lightpink2	2	dodgerblue3
A_42_P546058	NM_053670	NM_053670	114205	CGRP receptor component	Crcp	0.0911201	1	-0.0354108	0.999992	-0.126531	0.999989	0.306156	0.0102858	0.310494	0.00824959	0.00433794	0.999997	0.0163418	0.999998	0	0	0	1	1	0	0	2	NA	Up.Nc	NA	Up.Nc	NA	5	lightpink2	NA	NA
A_44_P1370930	NM_134443	NM_134443	81646	cAMP responsive element binding protein 1	Creb1	-0.136243	1	-0.417594	0.00960787	-0.281351	0.498771	0.317863	0.053133	0.234727	0.286638	-0.0831362	0.999997	-0.519213	0.000585003	0	-1	0	0	0	0	-1	2	NA	NA	Down.Down	NA	Down.Down	8	darkorange1	6	firebrick2
A_64_P112246	NM_134443	NM_134443	81646	cAMP responsive element binding protein 1	Creb1	-0.126688	1	-0.131972	0.999992	-0.0052845	0.999989	0.432578	0.0127256	0.299682	0.159023	-0.132896	0.999997	-0.143532	0.999998	0	0	0	1	0	0	0	1	NA	Up.Nc	NA	NA	NA	5	lightpink2	NA	NA
A_64_P041223	NM_001005562	NM_001005562	362165	cAMP responsive element binding protein 3-like 1	Creb3l1	-0.496489	0.0189491	-0.51872	0.00654538	-0.0222308	0.999989	-0.728239	1.90617e-05	-0.745499	1.20321e-05	-0.0172605	0.999997	-0.246296	0.523351	-1	-1	0	-1	-1	0	0	4	Down.Nc	Down.Nc	Down.Nc	Down.Nc	NA	3	darkseagreen3	NA	NA
A_42_P794149	XM_017597237	XM_017597237	303016	CREB3 regulatory factor	Crebrf	0.104226	1	0.157409	0.998316	0.0531828	0.999989	0.349097	0.000736741	0.401689	5.57686e-05	0.0525919	0.999997	0.103905	0.999998	0	0	0	1	1	0	0	2	NA	Up.Nc	NA	Up.Nc	NA	5	lightpink2	NA	NA
A_43_P10275	NM_001277157	NM_001277157	303016	CREB3 regulatory factor	Crebrf	0.0332861	1	0.176628	0.84276	0.143342	0.999989	0.285266	0.0351313	0.36025	0.00209634	0.0749834	0.999997	0.0855772	0.999998	0	0	0	1	1	0	0	2	NA	Up.Nc	NA	Up.Nc	NA	5	lightpink2	NA	NA
A_44_P1088801	NM_001271791	NM_001271791	293112	CREB/ATF bZIP transcription factor	Crebzf	-0.0458977	1	-0.12586	0.999992	-0.0799624	0.999989	-0.0736698	0.999999	0.0281366	1	0.101806	0.999997	-0.298545	0.0255776	0	0	0	0	0	0	-1	1	NA	NA	NA	NA	NA	9	thistle3	7	sandybrown
A_44_P1082513	NM_001105966	NM_001105966	289185	cellular repressor of E1A-stimulated genes 1	Creg1	-0.31469	0.305096	-0.403162	0.0199487	-0.0884723	0.999989	-0.540098	0.000169846	-0.53113	0.000204002	0.0089677	0.999997	-0.233107	0.474379	0	-1	0	-1	-1	0	0	3	NA	Down.Nc	Down.Nc	Down.Nc	Down.Nc	3	darkseagreen3	NA	NA
A_64_P016901	NM_001105966	NM_001105966	289185	cellular repressor of E1A-stimulated genes 1	Creg1	-0.312758	0.256269	-0.462869	0.00254934	-0.150111	0.999989	-0.446467	0.00144497	-0.417103	0.00328054	0.0293637	0.999997	-0.214381	0.564108	0	-1	0	-1	-1	0	0	3	NA	Down.Nc	Down.Nc	Down.Nc	Down.Nc	3	darkseagreen3	NA	NA
A_43_P16457	NM_001037208	NM_001037208	362978	cysteine-rich with EGF-like domains 2	Creld2	-0.127433	1	-0.317459	0.048532	-0.190027	0.999989	-0.644093	2.46679e-07	-0.728398	1.6014e-08	-0.0843056	0.999997	-0.0806847	0.999998	0	-1	0	-1	-1	0	0	3	NA	Down.Nc	Down.Nc	Down.Nc	Down.Nc	3	darkseagreen3	NA	NA
A_44_P1159378	NM_001271248	NM_001271248	25620	cAMP responsive element modulator	Crem	0.168515	1	0.0995862	0.999992	-0.0689293	0.999989	0.231894	0.374597	0.350771	0.0475823	0.118877	0.999997	0.305617	0.197014	0	0	0	0	1	0	0	1	NA	NA	NA	Up.Nc	NA	7	sandybrown	NA	NA
A_44_P1159383	NM_001271248	NM_001271248	25620	cAMP responsive element modulator	Crem	0.120543	1	0.0523943	0.999992	-0.0681485	0.999989	0.509507	5.41592e-05	0.409536	0.00153745	-0.0999712	0.999997	0.20414	0.577518	0	0	0	1	1	0	0	2	NA	Up.Nc	NA	Up.Nc	NA	5	lightpink2	NA	NA
A_64_P042283	NM_001271248	NM_001271248	25620	cAMP responsive element modulator	Crem	0.156404	1	0.189375	0.980162	0.0329704	0.999989	0.34731	0.127389	0.547676	0.00387579	0.200366	0.999997	0.239783	0.625114	0	0	0	0	1	0	0	1	NA	NA	NA	Up.Nc	NA	5	lightpink2	NA	NA
A_64_P126493	NM_001110860	NM_001110860	25620	cAMP responsive element modulator	Crem	0.402644	0.0254304	0.280591	0.23585	-0.122053	0.999989	0.250159	0.220281	0.41861	0.00318992	0.168452	0.999997	0.333311	0.067586	1	0	0	0	1	0	0	2	Up.Nc	NA	NA	Up.Nc	NA	7	sandybrown	NA	NA
A_42_P505070	XM_017594065	XM_017594065	298744	cysteine rich transmembrane BMP regulator 1	Crim1	-0.00104741	1	0.020018	0.999992	0.0210654	0.999989	-0.398142	0.00328268	-0.248769	0.18702	0.149373	0.999997	0.123995	0.999998	0	0	0	-1	0	0	0	1	NA	Down.Nc	NA	NA	NA	1	lightskyblue2	NA	NA
A_44_P1085849	NM_001134933	NM_001134933	691657	cysteine rich protein 1	Crip1	0.174409	1	0.357866	0.0032628	0.183457	0.999989	0.257565	0.06161	0.327837	0.00391841	0.0702718	0.999997	0.275097	0.0643287	0	1	0	0	1	0	0	2	NA	NA	Up.Nc	Up.Nc	Up.Nc	5	lightpink2	NA	NA
A_64_P014183	NM_001134933	NM_001134933	691657	cysteine rich protein 1	Crip1	0.124	1	0.313898	0.0243974	0.189899	0.999989	0.102773	0.999999	0.162896	0.655023	0.0601231	0.999997	0.238284	0.215823	0	1	0	0	0	0	0	1	NA	NA	Up.Nc	NA	Up.Nc	12	sienna	NA	NA
A_44_P1367637	NM_022501	NM_022501	338401	cysteine-rich protein 2	Crip2	-0.273194	0.309578	-0.192903	0.720695	0.0802908	0.999989	-0.368804	0.0030745	-0.465061	8.21703e-05	-0.0962568	0.999997	-0.147181	0.993719	0	0	0	-1	-1	0	0	2	NA	Down.Nc	NA	Down.Nc	NA	3	darkseagreen3	NA	NA
A_64_P370438	NM_022501	NM_022501	338401	cysteine-rich protein 2	Crip2	-0.171128	1	-0.216801	0.312013	-0.0456724	0.999989	-0.252449	0.0465136	-0.292634	0.00801029	-0.0401856	0.999997	-0.0799732	0.999998	0	0	0	-1	-1	0	0	2	NA	Down.Nc	NA	Down.Nc	NA	3	darkseagreen3	NA	NA
A_64_P126355	NM_138518	NM_138518	171547	cysteine-rich secretory protein LCCL domain containing 2	Crispld2	-0.169312	1	-0.495384	0.00523129	-0.326072	0.398845	-0.302616	0.132212	-0.245328	0.317092	0.0572881	0.999997	-0.248806	0.453534	0	-1	0	0	0	0	0	1	NA	NA	Down.Nc	NA	Down.Nc	4	forestgreen	NA	NA
A_64_P056648	NM_001106074	NM_001106074	290655	cytokine receptor-like factor 1	Crlf1	0.553141	0.00821248	0.537841	0.00662424	-0.0152999	0.999989	1.20709	3.19449e-09	1.34235	3.27354e-10	0.135268	0.999997	0.218274	0.692127	1	1	0	1	1	0	0	4	Up.Nc	Up.Nc	Up.Nc	Up.Nc	NA	5	lightpink2	NA	NA
A_42_P601802	NM_134465	NM_134465	171499	cytokine receptor-like factor 2	Crlf2	0.196072	1	0.245206	0.230067	0.0491343	0.999989	0.604046	1.46726e-07	0.680626	9.55316e-09	0.0765804	0.999997	0.188923	0.618298	0	0	0	1	1	0	0	2	NA	Up.Nc	NA	Up.Nc	NA	5	lightpink2	NA	NA
A_44_P1106232	NM_001107990	NM_001107990	313663	ciliary rootlet coiled-coil, rootletin	Crocc	0.190863	1	0.54303	0.0101081	0.352167	0.476875	0.51324	0.00685191	0.57167	0.0020655	0.0584303	0.999997	0.165149	0.961413	0	1	0	1	1	0	0	3	NA	Up.Nc	Up.Nc	Up.Nc	Up.Nc	5	lightpink2	NA	NA
A_64_P074770	NM_001107990	NM_001107990	313663	ciliary rootlet coiled-coil, rootletin	Crocc	0.196858	1	0.0621131	0.999992	-0.134745	0.999989	0.295293	0.142494	0.371333	0.0303412	0.0760402	0.999997	0.110083	0.999998	0	0	0	0	1	0	0	1	NA	NA	NA	Up.Nc	NA	5	lightpink2	NA	NA
A_44_P1049865	NM_031987	NM_031987	83842	carnitine O-octanoyltransferase	Crot	0.107231	1	-0.0331733	0.999992	-0.140404	0.999989	0.259507	0.374811	0.523451	0.00662711	0.263943	0.999997	-0.107564	0.999998	0	0	0	0	1	0	0	1	NA	NA	NA	Up.Nc	NA	5	lightpink2	NA	NA
A_43_P13262	NM_134401	NM_134401	171438	cartilage acidic protein 1	Crtac1	0.220599	0.777256	0.17502	0.829778	-0.0455781	0.999989	0.472933	8.71473e-06	0.400864	0.000176075	-0.072069	0.999997	-0.0577659	0.999998	0	0	0	1	1	0	0	2	NA	Up.Nc	NA	Up.Nc	NA	5	lightpink2	NA	NA
A_44_P1085158	NM_133405	NM_133405	170917	cryptochrome circadian regulator 2	Cry2	0.242344	0.261282	0.122643	0.999992	-0.119702	0.999989	0.435679	5.56297e-06	0.459644	1.62497e-06	0.0239645	0.999997	0.149782	0.945489	0	0	0	1	1	0	0	2	NA	Up.Nc	NA	Up.Nc	NA	5	lightpink2	NA	NA
A_44_P531758	NM_012935	NM_012935	25420	crystallin, alpha B	Cryab	-0.221501	1	-0.14061	0.999992	0.0808911	0.999989	-0.588691	1.29489e-05	-0.717602	2.72243e-07	-0.128911	0.999997	0.389857	0.0137272	0	0	0	-1	-1	0	1	3	NA	Down.Up	NA	Down.Up	NA	1	lightskyblue2	1	lightskyblue2
A_42_P490994	XM_017588012	XM_017588012	309866	crystallin beta-gamma domain containing 1	Crybg1	0.0237528	1	0.0443126	0.999992	0.0205598	0.999989	-0.533858	0.0116198	-0.54069	0.00991787	-0.00683228	0.999997	0.395019	0.162073	0	0	0	-1	-1	0	0	2	NA	Down.Nc	NA	Down.Nc	NA	1	lightskyblue2	NA	NA
A_64_P065190	NM_175757	NM_175757	290277	crystallin, lambda 1	Cryl1	0.428261	2.99387e-05	0.201253	0.436549	-0.227008	0.45165	0.218821	0.13895	0.204622	0.216954	-0.0141985	0.999997	0.592017	3.0958e-08	1	0	0	0	0	0	1	2	Up.Up	NA	NA	NA	NA	7	sandybrown	3	darkseagreen3
A_43_P23049	NM_001012183	NM_001012183	362061	crystallin zeta	Cryz	0.224403	1	0.26249	0.304863	0.0380867	0.999989	0.7242	2.63818e-07	0.779008	5.44061e-08	0.0548084	0.999997	0.0486731	0.999998	0	0	0	1	1	0	0	2	NA	Up.Nc	NA	Up.Nc	NA	5	lightpink2	NA	NA
A_43_P15355	NM_130755	NM_130755	170587	citrate synthase	Cs	0.433529	8.60839e-05	0.421247	0.000112804	-0.012282	0.999989	0.583872	3.40805e-08	0.602595	1.47919e-08	0.0187233	0.999997	0.246095	0.127625	1	1	0	1	1	0	0	4	Up.Nc	Up.Nc	Up.Nc	Up.Nc	NA	5	lightpink2	NA	NA
A_44_P1080480	NM_133622	NM_133622	171161	common salivary protein 1	Csap1	0.212266	1	0.255085	0.322263	0.0428187	0.999989	0.677635	5.72364e-07	0.763489	4.60432e-08	0.0858541	0.999997	0.122196	0.999998	0	0	0	1	1	0	0	2	NA	Up.Nc	NA	Up.Nc	NA	5	lightpink2	NA	NA
A_44_P126938	NM_133622	NM_133622	171161	common salivary protein 1	Csap1	0.0407749	1	0.176197	0.944159	0.135422	0.999989	0.759453	1.61072e-07	0.903261	3.93948e-09	0.143807	0.999997	0.0791146	0.999998	0	0	0	1	1	0	0	2	NA	Up.Nc	NA	Up.Nc	NA	5	lightpink2	NA	NA
A_44_P1038946	NM_054006	NM_054006	117180	cold shock domain containing E1, RNA binding	Csde1	0.00174337	1	-0.661814	0.0219041	-0.663557	0.0841919	0.45119	0.10441	0.354496	0.255963	-0.0966946	0.999997	-0.616528	0.0321723	0	-1	0	0	0	0	-1	2	NA	NA	Down.Down	NA	Down.Down	4	forestgreen	6	firebrick2
A_44_P1017335	NM_001108607	NM_001108607	362273	chromosome segregation 1 like	Cse1l	-0.0801304	1	-0.0010699	0.999992	0.0790605	0.999989	-0.37304	0.000511815	-0.425261	4.66703e-05	-0.0522206	0.999997	0.0833268	0.999998	0	0	0	-1	-1	0	0	2	NA	Down.Nc	NA	Down.Nc	NA	2	dodgerblue3	NA	NA
A_44_P1083732	NM_001107309	NM_001107309	306375	chondroitin sulfate N-acetylgalactosaminyltransferase 1	Csgalnact1	-0.190202	1	-0.390103	0.0903939	-0.199901	0.999989	-0.495484	0.00482859	-0.568667	0.000906512	-0.0731835	0.999997	0.00158005	0.999998	0	0	0	-1	-1	0	0	2	NA	Down.Nc	NA	Down.Nc	NA	3	darkseagreen3	NA	NA
A_43_P16877	XM_017603323	XM_017603323	314942	CUB and Sushi multiple domains 3	Csmd3	-0.209289	1	-0.448973	0.000807874	-0.239684	0.682874	-0.313406	0.0265976	-0.312828	0.0259941	0.000577651	0.999997	-0.512577	0.000103965	0	-1	0	-1	-1	0	-1	4	NA	Down.Down	Down.Down	Down.Down	Down.Down	9	thistle3	6	firebrick2
A_44_P1363321	XM_017595362	XM_017595362	314942	CUB and Sushi multiple domains 3	Csmd3	-0.113028	1	-0.417025	0.0379789	-0.303997	0.565107	-0.349915	0.063796	-0.316754	0.114291	0.0331607	0.999997	-0.0601108	0.999998	0	-1	0	0	0	0	0	1	NA	NA	Down.Nc	NA	Down.Nc	3	darkseagreen3	NA	NA
A_42_P515454	NM_031617	NM_031617	58822	casein kinase 1, epsilon	Csnk1e	-0.104951	1	-1.01201	1.13805e-05	-0.907064	0.00107256	0.284564	0.330638	0.0366938	1	-0.24787	0.999997	-1.02331	1.2247e-05	0	-1	-1	0	0	0	-1	3	NA	NA	Down.Down	NA	Down.Down	4	forestgreen	6	firebrick2
A_44_P701794	XM_017595889	XM_017595889	64086	casein kinase 1, gamma 1	Csnk1g1	0.056647	1	-0.564529	0.00539462	-0.621176	0.0137378	0.741225	4.85387e-05	0.770799	2.45822e-05	0.0295733	0.999997	-0.611626	0.00200647	0	-1	-1	1	1	0	-1	5	NA	Up.Down	Down.Down	Up.Down	Down.Down	8	darkorange1	6	firebrick2
A_64_P099759	NM_001033870	NM_001033870	65278	casein kinase 1, gamma 2	Csnk1g2	0.0587796	1	-2.70216e-05	0.999992	-0.0588066	0.999989	0.371619	0.00104018	0.362058	0.00146967	-0.00956131	0.999997	-0.0893924	0.999998	0	0	0	1	1	0	0	2	NA	Up.Nc	NA	Up.Nc	NA	5	lightpink2	NA	NA
A_44_P1082189	NM_053824	NM_053824	116549	casein kinase 2 alpha 1	Csnk2a1	0.0178116	1	-0.408294	0.035349	-0.426106	0.092135	-0.0144707	0.999999	-0.0857218	1	-0.0712511	0.999997	-0.302626	0.212048	0	-1	0	0	0	0	0	1	NA	NA	Down.Nc	NA	Down.Nc	4	forestgreen	NA	NA
A_44_P363204	NM_053824	NM_053824	116549	casein kinase 2 alpha 1	Csnk2a1	-0.0895456	1	-0.384153	0.00569956	-0.294608	0.238594	-0.124981	0.933598	-0.172263	0.611447	-0.0472821	0.999997	-0.342984	0.0190407	0	-1	0	0	0	0	-1	2	NA	NA	Down.Down	NA	Down.Down	9	thistle3	6	firebrick2
A_42_P730370	NM_001107409	NM_001107409	307641	casein kinase 2 alpha 2	Csnk2a2	-0.0535588	1	-0.142997	0.999992	-0.0894384	0.999989	-0.154826	0.719484	-0.272257	0.0354644	-0.11743	0.999997	-0.153117	0.934639	0	0	0	0	-1	0	0	1	NA	NA	NA	Down.Nc	NA	9	thistle3	NA	NA
A_44_P431774	NM_001108786	NM_001108786	363165	cysteine and serine rich nuclear protein 1	Csrnp1	0.0838137	1	0.11744	0.999992	0.0336261	0.999989	0.159386	0.75534	0.117914	0.944356	-0.0414723	0.999997	0.426901	0.0165956	0	0	0	0	0	0	1	1	NA	NA	NA	NA	NA	7	sandybrown	1	lightskyblue2
A_64_P130873	NM_001271225	NM_001271225	311093	cysteine and serine rich nuclear protein 3	Csrnp3	-0.181094	1	-0.319672	0.113608	-0.138578	0.999989	0.435815	0.00236621	0.436603	0.00220601	0.000787575	0.999997	-0.268791	0.258535	0	0	0	1	1	0	0	2	NA	Up.Nc	NA	Up.Nc	NA	8	darkorange1	NA	NA
A_43_P11838	NM_017148	NM_017148	29276	cysteine and glycine-rich protein 1	Csrp1	0.468383	0.0265857	0.355133	0.127932	-0.11325	0.999989	0.903067	2.29493e-07	0.906267	1.93784e-07	0.00320002	0.999997	0.171902	0.906729	1	0	0	1	1	0	0	3	Up.Nc	Up.Nc	NA	Up.Nc	NA	5	lightpink2	NA	NA
A_42_P727191	NM_177425	NM_177425	29317	cysteine and glycine-rich protein 2	Csrp2	0.0267591	1	0.0973423	0.999992	0.0705832	0.999989	-0.563207	6.36776e-09	-0.613883	7.55055e-10	-0.0506765	0.999997	-0.152054	0.917547	0	0	0	-1	-1	0	0	2	NA	Down.Nc	NA	Down.Nc	NA	2	dodgerblue3	NA	NA
A_44_P1368530	NM_177425	NM_177425	29317	cysteine and glycine-rich protein 2	Csrp2	0.0583921	1	0.0865502	0.999992	0.0281581	0.999989	-0.491242	3.12293e-07	-0.499464	1.95515e-07	-0.00822229	0.999997	-0.183107	0.563832	0	0	0	-1	-1	0	0	2	NA	Down.Nc	NA	Down.Nc	NA	2	dodgerblue3	NA	NA
A_44_P110109	NM_012837	NM_012837	25307	cystatin C	Cst3	0.103847	1	0.184293	0.515951	0.080446	0.999989	0.868742	1.0578e-14	0.942773	1.23296e-15	0.074031	0.999997	0.173997	0.580736	0	0	0	1	1	0	0	2	NA	Up.Nc	NA	Up.Nc	NA	5	lightpink2	NA	NA
A_64_P150876	NM_133566	NM_133566	171096	cystatin E/M	Cst6	-0.0612839	1	0.020159	0.999992	0.0814429	0.999989	-0.316713	0.0060649	-0.290149	0.0170447	0.0265647	0.999997	0.317346	0.0136294	0	0	0	-1	-1	0	1	3	NA	Down.Up	NA	Down.Up	NA	1	lightskyblue2	1	lightskyblue2
A_44_P305200	NM_012838	NM_012838	25308	cystatin B	Cstb	0.183507	1	0.194267	0.475675	0.0107598	0.999989	0.311026	0.00140324	0.306819	0.00166852	-0.00420705	0.999997	0.360077	0.000335216	0	0	0	1	1	0	1	3	NA	Up.Up	NA	Up.Up	NA	7	sandybrown	3	darkseagreen3
A_64_P064813	NM_001131014	NM_001131014	683927	cleavage stimulation factor subunit 2	Cstf2	0.0249504	1	-0.124259	0.999992	-0.149209	0.999989	-0.315352	0.0390576	-0.278039	0.0987347	0.0373131	0.999997	-0.290612	0.130453	0	0	0	-1	0	0	0	1	NA	Down.Nc	NA	NA	NA	2	dodgerblue3	NA	NA
A_44_P1160538	NM_053335	NM_053335	81717	C-terminal binding protein 2	Ctbp2	0.146252	1	-0.0403459	0.999992	-0.186598	0.999989	0.580112	0.000954313	0.568738	0.00115409	-0.0113743	0.999997	-0.237047	0.587485	0	0	0	1	1	0	0	2	NA	Up.Nc	NA	Up.Nc	NA	8	darkorange1	NA	NA
A_64_P088990	NM_053335	NM_053335	81717	C-terminal binding protein 2	Ctbp2	0.179231	1	-0.143241	0.999992	-0.322472	0.230123	0.497192	0.000210067	0.540361	4.94296e-05	0.0431686	0.999997	-0.172163	0.845849	0	0	0	1	1	0	0	2	NA	Up.Nc	NA	Up.Nc	NA	8	darkorange1	NA	NA
A_42_P630249	NM_031824	NM_031824	83726	CCCTC-binding factor	Ctcf	-0.0560657	1	0.0343037	0.999992	0.0903694	0.999989	-0.22191	0.194614	-0.269668	0.043063	-0.0477577	0.999997	0.000128915	0.999998	0	0	0	0	-1	0	0	1	NA	NA	NA	Down.Nc	NA	2	dodgerblue3	NA	NA
A_44_P527614	NM_001322486	NM_001322486	100360757	CCCTC-binding factor like	Ctcfl	-0.364627	0.728122	-0.591695	0.0241149	-0.227068	0.999989	0.216913	0.619763	0.079818	1	-0.137095	0.999997	-0.484871	0.0810854	0	-1	0	0	0	0	0	1	NA	NA	Down.Nc	NA	Down.Nc	4	forestgreen	NA	NA
A_44_P807408	NM_001106865	NM_001106865	301056	CTD small phosphatase like	Ctdspl	-0.108857	1	-0.522532	0.0182589	-0.413675	0.266066	0.273825	0.324015	0.125797	0.914459	-0.148028	0.999997	-0.585206	0.0054666	0	-1	0	0	0	0	-1	2	NA	NA	Down.Down	NA	Down.Down	8	darkorange1	6	firebrick2
A_42_P484738	NM_022266	NM_022266	64032	connective tissue growth factor	Ctgf	-0.145652	1	-0.0914458	0.999992	0.0542067	0.999989	0.667814	0.0034445	0.577365	0.0127814	-0.0904488	0.999997	-0.173514	0.976459	0	0	0	1	1	0	0	2	NA	Up.Nc	NA	Up.Nc	NA	5	lightpink2	NA	NA
A_44_P144591	NM_172333	NM_172333	282836	collagen triple helix repeat containing 1	Cthrc1	-0.218563	0.955404	-0.153505	0.999992	0.0650579	0.999989	-1.14651	1.71034e-13	-1.09333	4.67174e-13	0.0531766	0.999997	0.203566	0.51193	0	0	0	-1	-1	0	0	2	NA	Down.Nc	NA	Down.Nc	NA	2	dodgerblue3	NA	NA
A_42_P493849	NM_001106598	NM_001106598	297357	catenin alpha 2	Ctnna2	0.000582617	1	-0.243582	0.50021	-0.244165	0.861486	-0.629083	1.88387e-05	-0.614545	2.58882e-05	0.0145379	0.999997	-0.235078	0.476082	0	0	0	-1	-1	0	0	2	NA	Down.Nc	NA	Down.Nc	NA	2	dodgerblue3	NA	NA
A_64_P059989	NM_001106598	NM_001106598	297357	catenin alpha 2	Ctnna2	-0.111525	1	-0.14905	0.999992	-0.0375255	0.999989	-0.318767	0.06594	-0.469906	0.00128324	-0.15114	0.999997	0.071575	0.999998	0	0	0	0	-1	0	0	1	NA	NA	NA	Down.Nc	NA	3	darkseagreen3	NA	NA
A_44_P963812	NM_001106649	NM_001106649	298019	catenin alpha-like 1	Ctnnal1	0.198682	1	0.170205	0.999992	-0.028477	0.999989	0.834291	9.70404e-06	0.751152	4.78688e-05	-0.0831387	0.999997	-0.0539914	0.999998	0	0	0	1	1	0	0	2	NA	Up.Nc	NA	Up.Nc	NA	5	lightpink2	NA	NA
A_42_P773732	NM_001107740	NM_001107740	311163	catenin delta 1	Ctnnd1	-0.207345	1	0.268006	0.302032	0.475351	0.0146644	-0.149899	0.793618	-0.0525914	1	0.0973081	0.999997	0.284435	0.19083	0	0	1	0	0	0	0	1	NA	NA	NA	NA	NA	12	sienna	NA	NA
A_44_P1089416	NM_001271502	NM_001271502	114028	catenin delta 2	Ctnnd2	-0.120013	1	-0.180299	0.828436	-0.0602857	0.999989	-0.353885	0.0042962	-0.377096	0.00173719	-0.0232107	0.999997	0.000599131	0.999998	0	0	0	-1	-1	0	0	2	NA	Down.Nc	NA	Down.Nc	NA	3	darkseagreen3	NA	NA
A_64_P149187	NM_001191647	NM_001191647	287478	cystinosin, lysosomal cystine transporter	Ctns	0.263136	0.967461	0.455871	0.0149542	0.192735	0.999989	0.16147	0.752788	0.158638	0.767853	-0.00283147	0.999997	0.18994	0.799092	0	1	0	0	0	0	0	1	NA	NA	Up.Nc	NA	Up.Nc	5	lightpink2	NA	NA
A_44_P379012	NM_054009	NM_054009	117184	chymotrypsin-like	Ctrl	-0.111765	1	0.17754	0.92806	0.289305	0.421351	-0.323813	0.0405646	-0.292056	0.0855295	0.0317567	0.999997	0.0906537	0.999998	0	0	0	-1	0	0	0	1	NA	Down.Nc	NA	NA	NA	2	dodgerblue3	NA	NA
A_44_P474755	NM_001011959	NM_001011959	296370	cathepsin A	Ctsa	0.102811	1	0.154705	0.956132	0.0518938	0.999989	0.340765	2.9442e-05	0.37666	2.83633e-06	0.0358951	0.999997	0.136214	0.999998	0	0	0	1	1	0	0	2	NA	Up.Nc	NA	Up.Nc	NA	5	lightpink2	NA	NA
A_43_P15292	NM_022597	NM_022597	64529	cathepsin B	Ctsb	-0.0354983	1	-0.06433	0.999992	-0.0288317	0.999989	0.400952	8.86096e-05	0.402748	7.61468e-05	0.00179604	0.999997	0.0805079	0.999998	0	0	0	1	1	0	0	2	NA	Up.Nc	NA	Up.Nc	NA	5	lightpink2	NA	NA
A_43_P13241	NM_134334	NM_134334	171293	cathepsin D	Ctsd	0.382834	2.39005e-06	0.496477	2.86706e-09	0.113642	0.999989	0.941871	6.79452e-17	0.965951	3.41277e-17	0.0240801	0.999997	0.506756	2.81703e-09	1	1	0	1	1	0	1	5	Up.Up	Up.Up	Up.Up	Up.Up	NA	5	lightpink2	2	dodgerblue3
A_43_P11739	NM_013156	NM_013156	25697	cathepsin L	Ctsl	0.669398	1.98699e-06	0.727296	3.05936e-07	0.0578979	0.999989	1.60331	2.13087e-15	1.6826	6.4056e-16	0.0792887	0.999997	0.371937	0.0151567	1	1	0	1	1	0	1	5	Up.Up	Up.Up	Up.Up	Up.Up	NA	5	lightpink2	2	dodgerblue3
A_44_P946401	XM_017596103	XM_017596103	684529	cathepsin O	Ctso	0.154028	1	0.173171	0.972777	0.019143	0.999989	0.483576	0.000605637	0.594296	2.12524e-05	0.110719	0.999997	0.255945	0.321288	0	0	0	1	1	0	0	2	NA	Up.Nc	NA	Up.Nc	NA	5	lightpink2	NA	NA
A_44_P1049114	NM_001114401	NM_001114401	282587	cortactin binding protein 2	Cttnbp2	0.140114	1	-0.0219667	0.999992	-0.162081	0.999989	-0.538051	0.0217716	-0.385929	0.146023	0.152122	0.999997	-0.0886708	0.999998	0	0	0	-1	0	0	0	1	NA	Down.Nc	NA	NA	NA	2	dodgerblue3	NA	NA
A_64_P037798	NM_001106251	NM_001106251	292847	cytosolic thiouridylase subunit 1	Ctu1	-0.161957	1	0.016879	0.999992	0.178836	0.999989	-0.247004	0.069638	-0.268831	0.0298508	-0.0218272	0.999997	0.0538328	0.999998	0	0	0	0	-1	0	0	1	NA	NA	NA	Down.Nc	NA	1	lightskyblue2	NA	NA
A_64_P029322	NM_001037094	NM_001037094	292069	cytosolic thiouridylase subunit 2	Ctu2	0.0370517	1	0.135506	0.999992	0.0984539	0.999989	-0.327507	0.00456028	-0.15748	0.696355	0.170027	0.999997	0.00597852	0.999998	0	0	0	-1	0	0	0	1	NA	Down.Nc	NA	NA	NA	2	dodgerblue3	NA	NA
A_64_P109192	NM_001109935	NM_001109935	29145	cortexin 1	Ctxn1	-0.426308	0.0374339	-0.345375	0.108553	0.0809329	0.999989	-0.366754	0.03219	-0.456167	0.00361284	-0.0894125	0.999997	-0.510997	0.00252348	-1	0	0	-1	-1	0	-1	4	Down.Down	Down.Down	NA	Down.Down	NA	9	thistle3	6	firebrick2
A_64_P001194	NM_001108417	NM_001108417	361258	cullin 2	Cul2	0.00360747	1	-0.170378	0.973979	-0.173985	0.999989	0.341346	0.0214372	0.343599	0.0191896	0.00225305	0.999997	-0.367565	0.0217169	0	0	0	1	1	0	-1	3	NA	Up.Down	NA	Up.Down	NA	8	darkorange1	7	sandybrown
A_44_P525878	NM_022683	NM_022683	64624	cullin 5	Cul5	-0.00138538	1	-0.238417	0.537778	-0.237032	0.93939	0.24331	0.291386	0.0743891	1	-0.168921	0.999997	-0.398473	0.0239116	0	0	0	0	0	0	-1	1	NA	NA	NA	NA	NA	8	darkorange1	7	sandybrown
A_64_P151076	NM_001191582	NM_001191582	316228	cullin 9	Cul9	0.0570799	1	0.14427	0.999992	0.0871896	0.999989	0.228755	0.241045	0.305107	0.0325099	0.0763514	0.999997	0.18665	0.697225	0	0	0	0	1	0	0	1	NA	NA	NA	Up.Nc	NA	5	lightpink2	NA	NA
A_44_P436078	NM_001108525	NM_001108525	361760	cutC copper transporter	Cutc	-0.10725	1	-0.157338	0.999992	-0.0500881	0.999989	-0.369435	0.00185686	-0.351617	0.00349026	0.0178179	0.999997	-0.169706	0.808083	0	0	0	-1	-1	0	0	2	NA	Down.Nc	NA	Down.Nc	NA	2	dodgerblue3	NA	NA
A_44_P638274	XM_017598302	XM_017598302	288665	cut-like homeobox 2	Cux2	-0.119859	1	-0.0662645	0.999992	0.053595	0.999989	-0.363666	0.00856628	-0.399693	0.00261373	-0.0360268	0.999997	-0.370109	0.0158252	0	0	0	-1	-1	0	-1	3	NA	Down.Down	NA	Down.Down	NA	2	dodgerblue3	5	lightpink2
A_44_P241190	NM_001013199	NM_001013199	361887	CWC27 spliceosome-associated protein homolog	Cwc27	-0.0100914	1	-0.054081	0.999992	-0.0439896	0.999989	-0.284483	0.041146	-0.310696	0.0163021	-0.0262122	0.999997	0.12294	0.999998	0	0	0	-1	-1	0	0	2	NA	Down.Nc	NA	Down.Nc	NA	3	darkseagreen3	NA	NA
A_44_P116591	NM_134455	NM_134455	89808	C-X3-C motif chemokine ligand 1	Cx3cl1	0.277379	0.0357198	0.314126	0.00309837	0.0367468	0.999989	1.24276	2.26454e-17	1.326	4.71714e-18	0.0832452	0.999997	0.194411	0.396026	1	1	0	1	1	0	0	4	Up.Nc	Up.Nc	Up.Nc	Up.Nc	NA	5	lightpink2	NA	NA
A_42_P711960	XM_006248000	XM_006248000	89843	CXADR, Ig-like cell adhesion molecule	Cxadr	-0.469239	0.000197753	-0.316124	0.0348427	0.153114	0.999989	-1.07319	8.43054e-13	-1.11201	3.35853e-13	-0.0388216	0.999997	-0.0971449	0.999998	-1	-1	0	-1	-1	0	0	4	Down.Nc	Down.Nc	Down.Nc	Down.Nc	NA	3	darkseagreen3	NA	NA
A_64_P013526	NM_053570	NM_053570	89843	CXADR, Ig-like cell adhesion molecule	Cxadr	-0.331816	0.185228	-0.294522	0.194363	0.0372942	0.999989	-0.775219	1.59327e-07	-0.784388	1.14382e-07	-0.0091693	0.999997	-0.057626	0.999998	0	0	0	-1	-1	0	0	2	NA	Down.Nc	NA	Down.Nc	NA	3	darkseagreen3	NA	NA
A_64_P144263	NM_001013137	NM_001013137	306748	C-X-C motif chemokine ligand 14	Cxcl14	0.290569	0.232164	0.386642	0.00644884	0.0960727	0.999989	1.17412	6.12418e-13	1.2008	3.35853e-13	0.0266878	0.999997	0.218487	0.443382	0	1	0	1	1	0	0	3	NA	Up.Nc	Up.Nc	Up.Nc	Up.Nc	5	lightpink2	NA	NA
A_44_P1080350	NM_053342	NM_053342	83824	CXXC finger protein 4	Cxxc4	0.578404	5.13808e-07	0.644579	4.01216e-08	0.066175	0.999989	0.866593	1.18889e-11	0.88741	6.36034e-12	0.0208174	0.999997	0.468073	4.04978e-05	1	1	0	1	1	0	1	5	Up.Up	Up.Up	Up.Up	Up.Up	NA	5	lightpink2	2	dodgerblue3
A_44_P634770	NM_001007628	NM_001007628	291670	CXXC finger protein 5	Cxxc5	-0.00888982	1	-0.0664848	0.999992	-0.057595	0.999989	-0.269256	0.0528772	-0.279718	0.0360105	-0.010462	0.999997	-0.150447	0.962296	0	0	0	0	-1	0	0	1	NA	NA	NA	Down.Nc	NA	2	dodgerblue3	NA	NA
A_44_P896040	NM_001014164	NM_001014164	361729	cytochrome b561 family, member A3	Cyb561a3	0.246018	0.804333	0.230832	0.485758	-0.0151859	0.999989	0.197203	0.474056	0.299852	0.0583784	0.102649	0.999997	0.367578	0.0194691	0	0	0	0	0	0	1	1	NA	NA	NA	NA	NA	7	sandybrown	3	darkseagreen3
A_64_P054962	NM_001277194	NM_001277194	300047	cytochrome c-1	Cyc1	0.0557661	1	0.0949071	0.999992	0.039141	0.999989	-0.347273	0.00985194	-0.328556	0.017079	0.0187162	0.999997	0.0768822	0.999998	0	0	0	-1	-1	0	0	2	NA	Down.Nc	NA	Down.Nc	NA	2	dodgerblue3	NA	NA
A_44_P1087238	NM_012839	NM_012839	25309	cytochrome c, somatic	Cycs	0.0655381	1	-0.0767523	0.999992	-0.14229	0.999989	-0.259717	0.110427	-0.419989	0.000542894	-0.160272	0.999997	-0.0757564	0.999998	0	0	0	0	-1	0	0	1	NA	NA	NA	Down.Nc	NA	2	dodgerblue3	NA	NA
A_44_P428455	NM_130744	NM_130744	170520	cytoglobin	Cygb	-0.319298	0.0968304	-0.176756	0.88323	0.142541	0.999989	-0.499802	3.91217e-05	-0.533385	1.12529e-05	-0.0335833	0.999997	0.242728	0.277706	0	0	0	-1	-1	0	0	2	NA	Down.Nc	NA	Down.Nc	NA	6	firebrick2	NA	NA
A_44_P1159560	NM_001017380	NM_001017380	312937	CYLD lysine 63 deubiquitinase	Cyld	0.29653	0.661734	0.40076	0.0528554	0.10423	0.999989	0.128315	0.902233	0.268377	0.247052	0.140062	0.999997	0.412944	0.0364644	0	0	0	0	0	0	1	1	NA	NA	NA	NA	NA	7	sandybrown	2	dodgerblue3
A_42_P728767	XR_001837873	XR_001837873	361373	cylindromatosis (turban tumor syndrome), pseudogene 1	Cyld-ps1	0.201779	1	0.183464	0.796059	-0.0183156	0.999989	0.308774	0.0211691	0.347975	0.00508008	0.0392007	0.999997	0.206242	0.501676	0	0	0	1	1	0	0	2	NA	Up.Nc	NA	Up.Nc	NA	5	lightpink2	NA	NA
A_64_P093483	NM_020091	NM_020091	56825	chymosin	Cym	-0.312163	1	-0.418026	0.462581	-0.105863	0.999989	0.630375	0.0482771	0.530459	0.111035	-0.0999164	0.999997	-0.453722	0.315953	0	0	0	1	0	0	0	1	NA	Up.Nc	NA	NA	NA	8	darkorange1	NA	NA
A_44_P505694	NM_199401	NM_199401	316435	cytochrome P450, family 20, subfamily a, polypeptide 1	Cyp20a1	-0.0087296	1	0.116081	0.999992	0.124811	0.999989	-0.295719	0.0132605	-0.195589	0.343944	0.100129	0.999997	0.193673	0.52798	0	0	0	-1	0	0	0	1	NA	Down.Nc	NA	NA	NA	1	lightskyblue2	NA	NA
A_42_P693964	NM_181087	NM_181087	312495	cytochrome P450, family 26, subfamily b, polypeptide 1	Cyp26b1	0.0844296	1	-0.126636	0.999992	-0.211066	0.999989	0.0302262	0.999999	-0.0954274	1	-0.125654	0.999997	0.437622	0.00802533	0	0	0	0	0	0	1	1	NA	NA	NA	NA	NA	7	sandybrown	1	lightskyblue2
A_44_P1081825	NM_175766	NM_175766	313375	cytochrome P450, family 2, subfamily j, polypeptide 3	Cyp2j3	0.618893	2.39489e-07	0.549778	2.51397e-06	-0.0691157	0.999989	1.70966	4.55962e-18	1.84633	8.04728e-19	0.136666	0.999997	0.576735	1.3532e-06	1	1	0	1	1	0	1	5	Up.Up	Up.Up	Up.Up	Up.Up	NA	5	lightpink2	2	dodgerblue3
A_44_P1037342	NM_147206	NM_147206	171352	cytochrome P450, family 3, subfamily a, polypeptide 9	Cyp3a9	1.29252	1.87634e-14	1.22876	5.48038e-14	-0.0637571	0.999989	1.58184	5.37894e-17	1.75909	4.71714e-18	0.177254	0.999997	1.25196	9.52648e-14	1	1	0	1	1	0	1	5	Up.Up	Up.Up	Up.Up	Up.Up	NA	5	lightpink2	2	dodgerblue3
A_64_P040994	NM_031605	NM_031605	266674	cytochrome P450, family 4, subfamily a, polypeptide 8	Cyp4a8	-0.306196	1	-0.0100328	0.999992	0.296163	0.999989	0.603214	0.0374565	0.599048	0.0377065	-0.00416663	0.999997	-0.308553	0.618298	0	0	0	1	1	0	0	2	NA	Up.Nc	NA	Up.Nc	NA	5	lightpink2	NA	NA
A_44_P1082289	NM_012941	NM_012941	25427	cytochrome P450, family 51	Cyp51	0.0255607	1	0.109013	0.999992	0.0834525	0.999989	-0.150494	0.792071	-0.347586	0.028137	-0.197092	0.999997	0.311943	0.120795	0	0	0	0	-1	0	0	1	NA	NA	NA	Down.Nc	NA	6	firebrick2	NA	NA
A_64_P075357	NM_031327	NM_031327	83476	cysteine-rich, angiogenic inducer, 61	Cyr61	-0.092931	1	0.0871637	0.999992	0.180095	0.999989	-0.266996	0.0412595	-0.254087	0.0637329	0.0129089	0.999997	0.346806	0.00408495	0	0	0	-1	0	0	1	2	NA	Down.Up	NA	NA	NA	6	firebrick2	1	lightskyblue2
A_44_P1084759	NM_001024325	NM_001024325	500077	cell cycle regulator of NHEJ	Cyren	-0.196777	1	-0.190433	0.712745	0.00634405	0.999989	-0.9828	4.44812e-12	-0.950109	8.78817e-12	0.0326916	0.999997	0.348305	0.009576	0	0	0	-1	-1	0	1	3	NA	Down.Up	NA	Down.Up	NA	3	darkseagreen3	1	lightskyblue2
A_44_P1138648	XM_006222543	XM_006222543	100363310	cysteine-rich transmembrane module containing 1	Cystm1	0.0351864	1	-0.0446299	0.999992	-0.0798163	0.999989	0.294613	0.0494946	0.270553	0.0928492	-0.0240598	0.999997	0.26383	0.18798	0	0	0	1	0	0	0	1	NA	Up.Nc	NA	NA	NA	7	sandybrown	NA	NA
A_43_P12977	NM_053911	NM_053911	116692	cytohesin 2	Cyth2	0.0913367	1	0.0617547	0.999992	-0.029582	0.999989	0.202852	0.183229	0.253809	0.0189818	0.0509573	0.999997	-0.127319	0.999998	0	0	0	0	1	0	0	1	NA	NA	NA	Up.Nc	NA	5	lightpink2	NA	NA
A_43_P14039	NM_053912	NM_053912	116693	cytohesin 3	Cyth3	0.00838776	1	-0.311677	0.134304	-0.320065	0.280601	0.390879	0.00845844	0.396329	0.00693467	0.0054502	0.999997	-0.578062	0.00012802	0	0	0	1	1	0	-1	3	NA	Up.Down	NA	Up.Down	NA	8	darkorange1	7	sandybrown
A_42_P685138	NM_153621	NM_153621	266729	DAB1, reelin adaptor protein	Dab1	0.424062	0.0137921	0.365817	0.0361572	-0.0582456	0.999989	1.0372	2.3749e-10	1.06293	1.27141e-10	0.0257295	0.999997	0.0579436	0.999998	1	1	0	1	1	0	0	4	Up.Nc	Up.Nc	Up.Nc	Up.Nc	NA	5	lightpink2	NA	NA
A_64_P123266	NM_138710	NM_138710	192126	DAB2 interacting protein	Dab2ip	0.153209	1	0.150856	0.999992	-0.00235328	0.999989	0.281534	0.0128406	0.342133	0.000685303	0.0605993	0.999997	-0.0357605	0.999998	0	0	0	1	1	0	0	2	NA	Up.Nc	NA	Up.Nc	NA	5	lightpink2	NA	NA
A_64_P133289	XM_001077448	XM_001077448	500666	dishevelled-binding antagonist of beta-catenin 1	Dact1	-0.166986	1	-0.151592	0.999992	0.0153941	0.999989	-0.371897	0.0173749	-0.49936	0.000477521	-0.127463	0.999997	0.00214081	0.999998	0	0	0	-1	-1	0	0	2	NA	Down.Nc	NA	Down.Nc	NA	3	darkseagreen3	NA	NA
A_64_P007200	NM_001191947	NM_001191947	499088	dishevelled-binding antagonist of beta-catenin 3	Dact3	-0.176156	1	-0.0954626	0.999992	0.0806932	0.999989	-0.372335	0.000445209	-0.371083	0.000436613	0.00125206	0.999997	-0.00451004	0.999998	0	0	0	-1	-1	0	0	2	NA	Down.Nc	NA	Down.Nc	NA	2	dodgerblue3	NA	NA
A_44_P271678	NM_053697	NM_053697	114489	dystroglycan 1	Dag1	-0.126256	1	-0.434497	0.0497969	-0.308241	0.654253	0.0912667	0.999999	0.0046281	1	-0.0866386	0.999997	-0.511949	0.0107474	0	-1	0	0	0	0	-1	2	NA	NA	Down.Down	NA	Down.Down	4	forestgreen	6	firebrick2
A_64_P033447	NM_001005886	NM_001005886	309207	diacylglycerol lipase, alpha	Dagla	0.600422	0.000145874	0.74031	2.51534e-06	0.139888	0.999989	0.79781	1.68503e-07	0.887754	1.70071e-08	0.0899439	0.999997	0.0386444	0.999998	1	1	0	1	1	0	0	4	Up.Nc	Up.Nc	Up.Nc	Up.Nc	NA	5	lightpink2	NA	NA
A_44_P252841	NM_001107120	NM_001107120	304289	diacylglycerol lipase, beta	Daglb	-0.0322703	1	-0.115279	0.999992	-0.0830082	0.999989	-0.337409	0.0145014	-0.338146	0.0135337	-0.00073683	0.999997	-0.119594	0.999998	0	0	0	-1	-1	0	0	2	NA	Down.Nc	NA	Down.Nc	NA	2	dodgerblue3	NA	NA
A_44_P806655	NM_001014214	NM_001014214	363146	DALR anticodon binding domain containing 3	Dalrd3	0.0844475	1	0.0920448	0.999992	0.00759728	0.999989	0.31157	0.0129909	0.292366	0.0249066	-0.019204	0.999997	-0.00110434	0.999998	0	0	0	1	1	0	0	2	NA	Up.Nc	NA	Up.Nc	NA	5	lightpink2	NA	NA
A_44_P1030276	NM_001011950	NM_001011950	295238	death associated protein 3	Dap3	-0.112342	1	-0.376967	0.0123375	-0.264625	0.498611	-0.218307	0.320983	-0.278941	0.0830797	-0.0606336	0.999997	-0.329411	0.0421929	0	-1	0	0	0	0	-1	2	NA	NA	Down.Down	NA	Down.Down	9	thistle3	6	firebrick2
A_64_P012947	NM_001107335	NM_001107335	306722	death associated protein kinase 1	Dapk1	0.206522	1	0.153679	0.999992	-0.0528428	0.999989	0.0973382	0.999999	0.166491	0.681805	0.0691533	0.999997	0.923639	5.42627e-09	0	0	0	0	0	0	1	1	NA	NA	NA	NA	NA	7	sandybrown	1	lightskyblue2
A_43_P20319	NM_001191748	NM_001191748	312046	DBF4 zinc finger	Dbf4	-0.00984986	1	-0.19702	0.80701	-0.18717	0.999989	-0.694651	2.13447e-06	-0.650873	6.49992e-06	0.0437782	0.999997	-0.251235	0.364113	0	0	0	-1	-1	0	0	2	NA	Down.Nc	NA	Down.Nc	NA	2	dodgerblue3	NA	NA
A_44_P1144530	NM_001191748	NM_001191748	312046	DBF4 zinc finger	Dbf4	-0.199266	1	-0.762864	0.0849071	-0.563598	0.599353	-0.205282	0.834232	-0.355016	0.484573	-0.149734	0.999997	-0.830834	0.04539	0	0	0	0	0	0	-1	1	NA	NA	NA	NA	NA	9	thistle3	6	firebrick2
A_43_P14621	NM_031853	NM_031853	25045	diazepam binding inhibitor, acyl-CoA binding protein	Dbi	1.01519	3.16727e-13	0.986701	6.5055e-13	-0.0284939	0.999989	0.751592	1.17071e-10	0.791794	3.1917e-11	0.0402019	0.999997	0.642881	2.83829e-08	1	1	0	1	1	0	1	5	Up.Up	Up.Up	Up.Up	Up.Up	NA	5	lightpink2	2	dodgerblue3
A_44_P1082069	NM_031853	NM_031853	25045	diazepam binding inhibitor, acyl-CoA binding protein	Dbi	0.853872	1.9129e-10	0.914065	3.75398e-11	0.0601931	0.999989	0.531819	1.78169e-06	0.555259	6.66771e-07	0.0234401	0.999997	0.672115	7.27973e-08	1	1	0	1	1	0	1	5	Up.Up	Up.Up	Up.Up	Up.Up	NA	5	lightpink2	2	dodgerblue3
A_44_P478284	NM_001014156	NM_001014156	361437	dysbindin domain containing 1	Dbndd1	-0.373988	0.104462	-0.396907	0.0317618	-0.0229186	0.999989	-0.365708	0.0279492	-0.417084	0.00757955	-0.0513761	0.999997	-0.182174	0.8209	0	-1	0	-1	-1	0	0	3	NA	Down.Nc	Down.Nc	Down.Nc	Down.Nc	3	darkseagreen3	NA	NA
A_44_P103020	NM_001047111	NM_001047111	499941	dysbindin domain containing 2	Dbndd2	0.230763	0.773858	0.267799	0.147576	0.0370359	0.999989	-0.517605	7.39364e-06	-0.519078	6.44886e-06	-0.0014733	0.999997	0.684251	1.32468e-07	0	0	0	-1	-1	0	1	3	NA	Down.Up	NA	Down.Up	NA	1	lightskyblue2	1	lightskyblue2
A_44_P1164136	NM_012543	NM_012543	24309	D-box binding PAR bZIP transcription factor	Dbp	-0.0913419	1	0.00626936	0.999992	0.0976113	0.999989	0.345739	0.00261423	0.339828	0.00317567	-0.00591103	0.999997	0.107956	0.999998	0	0	0	1	1	0	0	2	NA	Up.Nc	NA	Up.Nc	NA	5	lightpink2	NA	NA
A_64_P017188	NM_012543	NM_012543	24309	D-box binding PAR bZIP transcription factor	Dbp	0.036725	1	-0.00771057	0.999992	-0.0444355	0.999989	0.569048	2.90309e-08	0.605022	6.37397e-09	0.0359739	0.999997	0.234136	0.162047	0	0	0	1	1	0	0	2	NA	Up.Nc	NA	Up.Nc	NA	5	lightpink2	NA	NA
A_64_P009778	NM_001107941	NM_001107941	313296	DDB1 and CUL4 associated factor 12-like 1	Dcaf12l1	-0.12157	1	-0.0917011	0.999992	0.0298685	0.999989	-0.586203	7.859e-07	-0.524801	6.57403e-06	0.0614018	0.999997	0.0892661	0.999998	0	0	0	-1	-1	0	0	2	NA	Down.Nc	NA	Down.Nc	NA	2	dodgerblue3	NA	NA
A_44_P1044296	NM_001107162	NM_001107162	304653	DDB1 and CUL4 associated factor 15	Dcaf15	-0.121133	1	-0.0735753	0.999992	0.0475573	0.999989	-0.369091	0.00896304	-0.476978	0.000279359	-0.107887	0.999997	-0.193535	0.684182	0	0	0	-1	-1	0	0	2	NA	Down.Nc	NA	Down.Nc	NA	2	dodgerblue3	NA	NA
A_64_P058604	NM_001100718	NM_001100718	314273	DDB1 and CUL4 associated factor 5	Dcaf5	0.275772	0.662766	0.276158	0.307842	0.000385907	0.999989	0.491631	0.000842115	0.481731	0.00104943	-0.00989988	0.999997	0.0831507	0.999998	0	0	0	1	1	0	0	2	NA	Up.Nc	NA	Up.Nc	NA	5	lightpink2	NA	NA
A_44_P220054	NM_001305159	NM_001305159	289181	DDB1 and CUL4 associated factor 6	Dcaf6	-0.132332	1	-0.682103	0.00414525	-0.549772	0.107629	0.14931	0.84555	0.109465	0.964614	-0.0398451	0.999997	-0.448131	0.100074	0	-1	0	0	0	0	0	1	NA	NA	Down.Nc	NA	Down.Nc	4	forestgreen	NA	NA
A_44_P1098792	XM_017588069	XM_017588069	309773	discoidin, CUB and LCCL domain containing 1	Dcbld1	0.332828	0.190923	0.0626671	0.999992	-0.270161	0.617091	0.459174	0.00138972	0.458483	0.00134662	-0.000690675	0.999997	0.073948	0.999998	0	0	0	1	1	0	0	2	NA	Up.Nc	NA	Up.Nc	NA	5	lightpink2	NA	NA
A_42_P542744	NM_001107544	NM_001107544	308912	dachsous cadherin-related 1	Dchs1	-0.169377	1	-0.0872886	0.999992	0.0820883	0.999989	0.122185	0.940522	0.0190354	1	-0.10315	0.999997	-0.376068	0.013815	0	0	0	0	0	0	-1	1	NA	NA	NA	NA	NA	9	thistle3	5	lightpink2
A_42_P787216	NM_021584	NM_021584	83825	doublecortin-like kinase 1	Dclk1	0.687399	2.23082e-06	0.732695	5.11833e-07	0.0452961	0.999989	1.4706	3.49807e-14	1.50711	1.82803e-14	0.036514	0.999997	0.513911	0.000352898	1	1	0	1	1	0	1	5	Up.Up	Up.Up	Up.Up	Up.Up	NA	5	lightpink2	2	dodgerblue3
A_44_P1089266	NM_001195832	NM_001195832	310698	doublecortin-like kinase 2	Dclk2	-0.214602	1	-0.042305	0.999992	0.172297	0.999989	0.134118	0.880023	0.193202	0.513381	0.0590842	0.999997	-0.460073	0.00212314	0	0	0	0	0	0	-1	1	NA	NA	NA	NA	NA	9	thistle3	5	lightpink2
A_44_P116870	NM_001009691	NM_001009691	310698	doublecortin-like kinase 2	Dclk2	-0.120413	1	-0.194785	0.897406	-0.0743717	0.999989	0.420553	0.0178454	0.416617	0.018476	-0.00393626	0.999997	-0.641704	0.000363728	0	0	0	1	1	0	-1	3	NA	Up.Down	NA	Up.Down	NA	9	thistle3	5	lightpink2
A_64_P087920	NM_001106201	NM_001106201	292127	DNA cross-link repair 1A	Dclre1a	0.0332627	1	0.105633	0.999992	0.07237	0.999989	0.299509	0.0321258	0.255321	0.113255	-0.0441878	0.999997	-0.14677	0.995611	0	0	0	1	0	0	0	1	NA	Up.Nc	NA	NA	NA	5	lightpink2	NA	NA
A_64_P153447	XM_008770941	XM_008770941	290484	dopachrome tautomerase	Dct	0.398974	0.0218554	0.449444	0.00278126	0.0504692	0.999989	0.801405	3.08503e-08	0.786233	4.15192e-08	-0.0151721	0.999997	0.169454	0.865741	1	1	0	1	1	0	0	4	Up.Nc	Up.Nc	Up.Nc	Up.Nc	NA	5	lightpink2	NA	NA
A_42_P648207	NM_001013882	NM_001013882	290741	dCMP deaminase	Dctd	-0.224497	1	0.102234	0.999992	0.326731	0.169544	-0.411975	0.0016866	-0.413942	0.00150641	-0.00196638	0.999997	0.218785	0.475913	0	0	0	-1	-1	0	0	2	NA	Down.Nc	NA	Down.Nc	NA	1	lightskyblue2	NA	NA
A_44_P285803	NM_138892	NM_138892	192252	dCTP pyrophosphatase 1	Dctpp1	-0.057879	1	0.0256449	0.999992	0.0835239	0.999989	-0.63686	1.88323e-09	-0.694787	2.2606e-10	-0.0579269	0.999997	-0.057138	0.999998	0	0	0	-1	-1	0	0	2	NA	Down.Nc	NA	Down.Nc	NA	2	dodgerblue3	NA	NA
A_42_P710309	XM_008759750	XM_008759750	309035	defective in cullin neddylation 1 domain containing 3	Dcun1d3	0.365999	0.00503987	0.358844	0.00411413	-0.0071548	0.999989	0.258456	0.0673777	0.220171	0.205291	-0.038285	0.999997	0.138617	0.999998	1	1	0	0	0	0	0	2	Up.Nc	NA	Up.Nc	NA	NA	10	mediumpurple4	NA	NA
A_42_P840087	NM_001009696	NM_001009696	315405	defective in cullin neddylation 1 domain containing 5	Dcun1d5	-0.0129709	1	-0.120475	0.999992	-0.107504	0.999989	-0.283731	0.0687603	-0.341275	0.0121768	-0.057544	0.999997	-0.0173645	0.999998	0	0	0	0	-1	0	0	1	NA	NA	NA	Down.Nc	NA	2	dodgerblue3	NA	NA
A_43_P13256	NM_134387	NM_134387	171408	dicarbonyl and L-xylulose reductase	Dcxr	-0.431271	0.0281727	-0.128697	0.999992	0.302575	0.472993	-0.611085	4.87958e-05	-0.595248	6.979e-05	0.0158369	0.999997	0.0951214	0.999998	-1	0	0	-1	-1	0	0	3	Down.Nc	Down.Nc	NA	Down.Nc	NA	1	lightskyblue2	NA	NA
A_43_P12207	NM_022297	NM_022297	64157	dimethylarginine dimethylaminohydrolase 1	Ddah1	0.325773	0.037529	0.282366	0.0833757	-0.0434067	0.999989	0.0720422	0.999999	0.218994	0.233181	0.146952	0.999997	0.0550574	0.999998	1	0	0	0	0	0	0	1	Up.Nc	NA	NA	NA	NA	10	mediumpurple4	NA	NA
A_44_P1090360	NM_001271346	NM_001271346	100362121	damage specific DNA binding protein 2	Ddb2	0.0563235	1	0.0188895	0.999992	-0.037434	0.999989	0.401659	0.0148605	0.50379	0.00109276	0.102131	0.999997	0.0122779	0.999998	0	0	0	1	1	0	0	2	NA	Up.Nc	NA	Up.Nc	NA	5	lightpink2	NA	NA
A_43_P14910	NM_012545	NM_012545	24311	dopa decarboxylase	Ddc	-0.206525	0.85092	-0.353138	0.00121976	-0.146613	0.999989	-1.62487	5.0411e-19	-1.68182	2.05707e-19	-0.056947	0.999997	1.04631	8.97263e-14	0	-1	0	-1	-1	0	1	4	NA	Down.Up	Down.Up	Down.Up	Down.Up	1	lightskyblue2	1	lightskyblue2
A_44_P1112816	NM_012545	NM_012545	24311	dopa decarboxylase	Ddc	-0.143223	1	-0.187466	0.819747	-0.0442422	0.999989	-1.43273	2.63864e-14	-1.47203	1.30185e-14	-0.0392913	0.999997	0.79879	7.27973e-08	0	0	0	-1	-1	0	1	3	NA	Down.Up	NA	Down.Up	NA	1	lightskyblue2	1	lightskyblue2
A_64_P029797	NM_012545	NM_012545	24311	dopa decarboxylase	Ddc	-0.178273	1	-0.355766	0.0497373	-0.177493	0.999989	-1.50839	7.85212e-14	-1.59721	1.99773e-14	-0.0888221	0.999997	0.851885	1.21153e-07	0	-1	0	-1	-1	0	1	4	NA	Down.Up	Down.Up	Down.Up	Down.Up	1	lightskyblue2	1	lightskyblue2
A_42_P717561	XM_001059724	XM_001059724	680971	DDHD domain containing 2	Ddhd2	-0.054728	1	-0.0428369	0.999992	0.0118911	0.999989	0.104122	0.999999	0.123347	0.953664	0.0192249	0.999997	-0.287262	0.0408024	0	0	0	0	0	0	-1	1	NA	NA	NA	NA	NA	9	thistle3	5	lightpink2
A_64_P059495	NM_001109986	NM_001109986	29467	DNA-damage inducible transcript 3	Ddit3	0.245501	0.865719	0.0221343	0.999992	-0.223366	0.960694	0.929604	1.48157e-09	0.951512	8.18009e-10	0.0219081	0.999997	0.164393	0.903354	0	0	0	1	1	0	0	2	NA	Up.Nc	NA	Up.Nc	NA	5	lightpink2	NA	NA
A_42_P605985	NM_080906	NM_080906	140942	DNA-damage-inducible transcript 4	Ddit4	0.962742	0.0374339	0.8128	0.0603579	-0.149942	0.999989	1.10849	0.00236414	1.14181	0.00169611	0.0333138	0.999997	0.975659	0.0161008	1	0	0	1	1	0	1	4	Up.Up	Up.Up	NA	Up.Up	NA	5	lightpink2	2	dodgerblue3
A_44_P556895	NM_080906	NM_080906	140942	DNA-damage-inducible transcript 4	Ddit4	0.945647	0.0163943	0.471079	0.37501	-0.474568	0.702444	1.04042	0.00136658	1.00383	0.00185705	-0.036583	0.999997	0.464879	0.330425	1	0	0	1	1	0	0	3	Up.Nc	Up.Nc	NA	Up.Nc	NA	5	lightpink2	NA	NA
A_44_P1082638	NM_031764	NM_031764	685781	discoidin domain receptor tyrosine kinase 2	Ddr2	-0.0497038	1	-0.18015	0.857615	-0.130446	0.999989	0.329948	0.016309	0.205335	0.377346	-0.124613	0.999997	-0.219589	0.438694	0	0	0	1	0	0	0	1	NA	Up.Nc	NA	NA	NA	8	darkorange1	NA	NA
A_44_P456852	NM_053414	NM_053414	84474	DEAD-box helicase 1	Ddx1	-0.0474852	1	-0.218882	0.66567	-0.171397	0.999989	-0.0189436	0.999999	-0.0368646	1	-0.017921	0.999997	-0.417463	0.0143977	0	0	0	0	0	0	-1	1	NA	NA	NA	NA	NA	9	thistle3	7	sandybrown
A_42_P739929	XM_017588436	XM_017588436	316767	DEAD/H-box helicase 11	Ddx11	0.0322059	1	-0.13511	0.999992	-0.167316	0.999989	-0.55477	0.00010354	-0.517969	0.000278919	0.0368011	0.999997	-0.555843	0.000339565	0	0	0	-1	-1	0	-1	3	NA	Down.Down	NA	Down.Down	NA	2	dodgerblue3	7	sandybrown
A_43_P17324	NM_001006996	NM_001006996	308490	DEAD-box helicase 18	Ddx18	-0.121173	1	-0.154106	0.999992	-0.0329329	0.999989	-0.308243	0.0367158	-0.422927	0.000865075	-0.114684	0.999997	-0.164718	0.879606	0	0	0	-1	-1	0	0	2	NA	Down.Nc	NA	Down.Nc	NA	2	dodgerblue3	NA	NA
A_42_P612220	NM_001191711	NM_001191711	84473	DEAD-box helicase 20	Ddx20	0.00818548	1	-0.0953896	0.999992	-0.103575	0.999989	-0.449879	0.00010262	-0.420436	0.000297251	0.0294424	0.999997	-0.107747	0.999998	0	0	0	-1	-1	0	0	2	NA	Down.Nc	NA	Down.Nc	NA	2	dodgerblue3	NA	NA
A_44_P1098927	NM_001037201	NM_001037201	317399	DExD-box helicase 21	Ddx21	-0.142198	1	-0.114543	0.999992	0.027655	0.999989	-0.375926	0.0139442	-0.449194	0.00172127	-0.0732681	0.999997	-0.0903953	0.999998	0	0	0	-1	-1	0	0	2	NA	Down.Nc	NA	Down.Nc	NA	2	dodgerblue3	NA	NA
A_44_P1360907	NM_001037201	NM_001037201	317399	DExD-box helicase 21	Ddx21	-0.101144	1	-0.16699	0.999992	-0.0658451	0.999989	-0.343012	0.0245894	-0.283743	0.103417	0.059269	0.999997	-0.162405	0.918918	0	0	0	-1	0	0	0	1	NA	Down.Nc	NA	NA	NA	2	dodgerblue3	NA	NA
A_42_P546539	NM_001135801	NM_001135801	362274	DEAD-box helicase 27	Ddx27	-0.0810568	1	-0.121249	0.999992	-0.0401922	0.999989	-0.236156	0.0727888	-0.298597	0.00432116	-0.0624411	0.999997	-0.0841181	0.999998	0	0	0	0	-1	0	0	1	NA	NA	NA	Down.Nc	NA	2	dodgerblue3	NA	NA
A_44_P149412	NM_053563	NM_053563	89827	DExD-box helicase 39A	Ddx39a	-0.102495	1	-0.262548	0.168935	-0.160053	0.999989	-0.446959	0.000105153	-0.512066	8.20261e-06	-0.0651077	0.999997	-0.41759	0.00100822	0	0	0	-1	-1	0	-1	3	NA	Down.Down	NA	Down.Down	NA	2	dodgerblue3	6	firebrick2
A_44_P445195	NM_133300	NM_133300	114612	DExD-box helicase 39B	Ddx39b	-0.0667092	1	0.290763	0.265727	0.357473	0.215836	-0.341861	0.0495969	-0.269698	0.196261	0.0721624	0.999997	0.269448	0.312813	0	0	0	-1	0	0	0	1	NA	Down.Nc	NA	NA	NA	1	lightskyblue2	NA	NA
A_42_P757296	XM_008768313	XM_008768313	287765	DEAD-box helicase 5	Ddx5	0.0391388	1	-0.142146	0.999992	-0.181284	0.999989	0.294934	0.008774	0.350474	0.000634793	0.0555406	0.999997	-0.376744	0.000632598	0	0	0	1	1	0	-1	3	NA	Up.Down	NA	Up.Down	NA	8	darkorange1	7	sandybrown
A_44_P222256	NM_001007613	NM_001007613	287765	DEAD-box helicase 5	Ddx5	0.1041	1	0.350454	0.034091	0.246354	0.702444	-0.0161009	0.999999	0.089702	1	0.105803	0.999997	0.124487	0.999998	0	1	0	0	0	0	0	1	NA	NA	Up.Nc	NA	Up.Nc	12	sienna	NA	NA
A_44_P1035546	NM_001004211	NM_001004211	289780	DEAD-box helicase 56	Ddx56	-0.129117	1	-0.0878827	0.999992	0.0412339	0.999989	-0.293611	0.00883517	-0.341353	0.000913462	-0.0477423	0.999997	0.0103276	0.999998	0	0	0	-1	-1	0	0	2	NA	Down.Nc	NA	Down.Nc	NA	3	darkseagreen3	NA	NA
A_44_P1087193	NM_001004211	NM_001004211	289780	DEAD-box helicase 56	Ddx56	-0.179183	1	0.0575228	0.999992	0.236706	0.805359	-0.215262	0.364428	-0.402372	0.00316975	-0.18711	0.999997	-0.0966876	0.999998	0	0	0	0	-1	0	0	1	NA	NA	NA	Down.Nc	NA	2	dodgerblue3	NA	NA
A_64_P143111	NM_001190820	NM_001190820	289402	DEAD-box helicase 59	Ddx59	0.198325	0.958393	0.263714	0.0483808	0.0653892	0.999989	0.272577	0.0139218	0.270455	0.0146648	-0.00212241	0.999997	0.0856424	0.999998	0	1	0	1	1	0	0	3	NA	Up.Nc	Up.Nc	Up.Nc	Up.Nc	5	lightpink2	NA	NA
A_42_P526030	NM_057197	NM_057197	117543	2,4-dienoyl-CoA reductase 1	Decr1	0.191292	1	0.124244	0.999992	-0.0670486	0.999989	0.255217	0.201905	0.267821	0.15565	0.012604	0.999997	0.350801	0.0457452	0	0	0	0	0	0	1	1	NA	NA	NA	NA	NA	7	sandybrown	3	darkseagreen3
A_64_P150615	NM_001037517	NM_001037517	641641	defensin beta 20	Defb20	0.215992	1	0.307652	0.0973406	0.0916596	0.999989	0.587232	6.38425e-06	0.458976	0.000384939	-0.128255	0.999997	0.159497	0.925608	0	0	0	1	1	0	0	2	NA	Up.Nc	NA	Up.Nc	NA	5	lightpink2	NA	NA
A_43_P18865	NM_001004255	NM_001004255	306817	DEK proto-oncogene	Dek	0.0145678	1	-0.564596	0.00879132	-0.579164	0.0357638	-0.17217	0.737301	-0.26292	0.355334	-0.0907505	0.999997	-0.609658	0.00367902	0	-1	-1	0	0	0	-1	3	NA	NA	Down.Down	NA	Down.Down	9	thistle3	6	firebrick2
A_44_P264558	NM_001004255	NM_001004255	306817	DEK proto-oncogene	Dek	0.0805238	1	-0.138306	0.999992	-0.21883	0.960727	-0.450134	0.000597689	-0.529981	4.00687e-05	-0.0798469	0.999997	-0.218598	0.491139	0	0	0	-1	-1	0	0	2	NA	Down.Nc	NA	Down.Nc	NA	2	dodgerblue3	NA	NA
A_64_P149021	NM_001134467	NM_001134467	306229	DENN domain containing 6A	Dennd6a	0.120442	1	0.0298748	0.999992	-0.0905671	0.999989	0.132423	0.8957	0.278579	0.0403927	0.146156	0.999997	-0.089936	0.999998	0	0	0	0	1	0	0	1	NA	NA	NA	Up.Nc	NA	5	lightpink2	NA	NA
A_44_P161797	NM_001108749	NM_001108749	362983	DENN domain containing 6B	Dennd6b	0.0633306	1	0.323713	0.041948	0.260382	0.477041	-0.00288581	0.999999	0.0610347	1	0.0639205	0.999997	0.15456	0.94605	0	1	0	0	0	0	0	1	NA	NA	Up.Nc	NA	Up.Nc	12	sienna	NA	NA
A_64_P013545	NM_001115046	NM_001115046	687565	density regulated reinitiation and release factor	Denr	-0.208957	1	-0.847308	0.000416289	-0.638351	0.0452539	0.00920887	0.999999	-0.159788	0.81093	-0.168996	0.999997	-0.750606	0.00166885	0	-1	-1	0	0	0	-1	3	NA	NA	Down.Down	NA	Down.Down	4	forestgreen	6	firebrick2
A_44_P1032051	NM_001115046	NM_001115046	687565	density regulated reinitiation and release factor	Denr	-0.114968	1	-0.0576546	0.999992	0.0573138	0.999989	-0.387307	0.00150159	-0.413527	0.000535091	-0.0262204	0.999997	0.0080142	0.999998	0	0	0	-1	-1	0	0	2	NA	Down.Nc	NA	Down.Nc	NA	3	darkseagreen3	NA	NA
A_42_P699201	NM_001305205	NM_001305205	295538	DEP domain containing 1	Depdc1	0.0947268	1	-0.202753	0.695733	-0.29748	0.302792	-0.536633	3.21413e-05	-0.538319	2.82572e-05	-0.00168654	0.999997	-0.141066	0.999998	0	0	0	-1	-1	0	0	2	NA	Down.Nc	NA	Down.Nc	NA	2	dodgerblue3	NA	NA
A_42_P635228	NM_001107651	NM_001107651	310074	DEP domain containing 1B	Depdc1b	-0.0164467	1	0.113223	0.999992	0.12967	0.999989	-0.667927	6.52685e-06	-0.435669	0.0037439	0.232258	0.999997	-0.104722	0.999998	0	0	0	-1	-1	0	0	2	NA	Down.Nc	NA	Down.Nc	NA	2	dodgerblue3	NA	NA
A_44_P1085422	NM_001029916	NM_001029916	295971	DEP domain containing 7	Depdc7	-0.345637	0.154074	-0.470166	0.00342615	-0.124528	0.999989	-0.590683	3.81187e-05	-0.615217	1.77238e-05	-0.0245342	0.999997	-0.182196	0.803902	0	-1	0	-1	-1	0	0	3	NA	Down.Nc	Down.Nc	Down.Nc	Down.Nc	3	darkseagreen3	NA	NA
A_44_P638225	XM_001066889	XM_001066889	314979	DEP domain containing MTOR-interacting protein	Deptor	0.479043	0.0102134	0.392148	0.0428283	-0.0868949	0.999989	0.511235	0.000932591	0.553832	0.000284543	0.0425977	0.999997	0.212239	0.648658	1	1	0	1	1	0	0	4	Up.Nc	Up.Nc	Up.Nc	Up.Nc	NA	5	lightpink2	NA	NA
A_42_P536741	NM_001109577	NM_001109577	690315	derlin 3	Derl3	0.237076	1	0.139242	0.999992	-0.0978344	0.999989	0.218234	0.403925	0.253923	0.230108	0.0356885	0.999997	0.367884	0.0416794	0	0	0	0	0	0	1	1	NA	NA	NA	NA	NA	7	sandybrown	3	darkseagreen3
A_44_P138269	NM_001025703	NM_001025703	315160	desumoylating isopeptidase 1	Desi1	-0.0719578	1	-0.106779	0.999992	-0.0348213	0.999989	-0.242721	0.102755	-0.268648	0.0420413	-0.0259272	0.999997	0.0403262	0.999998	0	0	0	0	-1	0	0	1	NA	NA	NA	Down.Nc	NA	3	darkseagreen3	NA	NA
A_42_P479802	NM_053679	NM_053679	114214	DNA fragmentation factor subunit alpha	Dffa	0.427272	2.79755e-05	0.471871	2.63663e-06	0.0445987	0.999989	0.67475	1.89737e-10	0.598272	2.95388e-09	-0.0764787	0.999997	0.160941	0.822654	1	1	0	1	1	0	0	4	Up.Nc	Up.Nc	Up.Nc	Up.Nc	NA	5	lightpink2	NA	NA
A_43_P12805	NM_053437	NM_053437	84497	diacylglycerol O-acyltransferase 1	Dgat1	-0.0391938	1	-0.124635	0.999992	-0.0854416	0.999989	0.248112	0.0853862	0.293002	0.0163021	0.04489	0.999997	-0.174273	0.733413	0	0	0	0	1	0	0	1	NA	NA	NA	Up.Nc	NA	8	darkorange1	NA	NA
A_42_P733209	NM_001012345	NM_001012345	252900	diacylglycerol O-acyltransferase 2	Dgat2	-0.219385	0.880367	-0.136904	0.999992	0.0824807	0.999989	-0.324536	0.00791747	-0.384629	0.000695376	-0.0600927	0.999997	-0.0552541	0.999998	0	0	0	-1	-1	0	0	2	NA	Down.Nc	NA	Down.Nc	NA	3	darkseagreen3	NA	NA
A_42_P813898	NM_001105865	NM_001105865	287954	DGCR8 microprocessor complex subunit	Dgcr8	-0.0557896	1	0.00493244	0.999992	0.060722	0.999989	-0.327508	0.0239306	-0.254196	0.156409	0.0733126	0.999997	-0.127466	0.999998	0	0	0	-1	0	0	0	1	NA	Down.Nc	NA	NA	NA	2	dodgerblue3	NA	NA
A_44_P461505	NM_080787	NM_080787	140866	diacylglycerol kinase, alpha	Dgka	-0.135264	1	0.106369	0.999992	0.241633	0.63873	-0.410266	0.000835065	-0.357517	0.00513698	0.0527488	0.999997	-0.00383194	0.999998	0	0	0	-1	-1	0	0	2	NA	Down.Nc	NA	Down.Nc	NA	2	dodgerblue3	NA	NA
A_44_P545553	NM_019304	NM_019304	54248	diacylglycerol kinase, beta	Dgkb	0.432847	0.00369756	0.677269	9.74965e-07	0.244422	0.68891	1.03854	2.7403e-11	1.0783	1.06964e-11	0.039758	0.999997	0.297317	0.0989735	1	1	0	1	1	0	0	4	Up.Nc	Up.Nc	Up.Nc	Up.Nc	NA	5	lightpink2	NA	NA
A_43_P11082	NM_001173557	NM_001173557	362769	D-glutamate cyclase	Dglucy	0.927359	2.89574e-08	1.00374	5.08873e-09	0.0763824	0.999989	1.55309	9.4522e-14	1.62422	3.21563e-14	0.071133	0.999997	0.773499	1.46166e-06	1	1	0	1	1	0	1	5	Up.Up	Up.Up	Up.Up	Up.Up	NA	5	lightpink2	2	dodgerblue3
A_44_P1082978	NM_001106602	NM_001106602	297389	deoxyguanosine kinase	Dguok	0.0923191	1	0.341666	0.0812361	0.249347	0.79716	-0.228722	0.3418	-0.0415991	1	0.187123	0.999997	0.404747	0.0162379	0	0	0	0	0	0	1	1	NA	NA	NA	NA	NA	12	sienna	4	forestgreen
A_44_P555632	NM_001106602	NM_001106602	297389	deoxyguanosine kinase	Dguok	0.0241446	1	0.326713	0.0444313	0.302569	0.231815	-0.107053	0.999999	-0.154069	0.754784	-0.0470156	0.999997	0.48129	0.000333087	0	1	0	0	0	0	1	2	NA	NA	Up.Up	NA	Up.Up	12	sienna	4	forestgreen
A_64_P000176	NM_001080148	NM_001080148	298298	24-dehydrocholesterol reductase	Dhcr24	-0.0197438	1	0.0658417	0.999992	0.0855855	0.999989	-0.346529	0.111276	-0.448667	0.0186335	-0.102138	0.999997	0.136678	0.999998	0	0	0	0	-1	0	0	1	NA	NA	NA	Down.Nc	NA	2	dodgerblue3	NA	NA
A_44_P512136	NM_022389	NM_022389	64191	7-dehydrocholesterol reductase	Dhcr7	-0.102602	1	-0.127454	0.999992	-0.0248522	0.999989	-0.340913	0.00100501	-0.488654	9.32557e-07	-0.147741	0.999997	0.142767	0.999998	0	0	0	-1	-1	0	0	2	NA	Down.Nc	NA	Down.Nc	NA	3	darkseagreen3	NA	NA
A_44_P1082708	NM_001011978	NM_001011978	298541	dehydrodolichyl diphosphate synthase subunit	Dhdds	0.0233037	1	-0.0921587	0.999992	-0.115462	0.999989	0.445526	0.000520544	0.383363	0.00389371	-0.0621628	0.999997	0.0457516	0.999998	0	0	0	1	1	0	0	2	NA	Up.Nc	NA	Up.Nc	NA	5	lightpink2	NA	NA
A_64_P080248	NM_001011978	NM_001011978	298541	dehydrodolichyl diphosphate synthase subunit	Dhdds	-0.0208028	1	-0.172688	0.905674	-0.151885	0.999989	0.477026	4.94984e-05	0.468041	6.45583e-05	-0.00898527	0.999997	-0.0549966	0.999998	0	0	0	1	1	0	0	2	NA	Up.Nc	NA	Up.Nc	NA	5	lightpink2	NA	NA
A_43_P13103	NM_130400	NM_130400	24312	dihydrofolate reductase	Dhfr	-0.0064364	1	0.0373706	0.999992	0.043807	0.999989	-0.559806	8.08813e-08	-0.556627	8.35769e-08	0.00317841	0.999997	-0.0906994	0.999998	0	0	0	-1	-1	0	0	2	NA	Down.Nc	NA	Down.Nc	NA	2	dodgerblue3	NA	NA
A_44_P247727	NM_130400	NM_130400	24312	dihydrofolate reductase	Dhfr	0.0118485	1	0.0393432	0.999992	0.0274947	0.999989	-0.267313	0.163953	-0.388805	0.00826331	-0.121492	0.999997	-0.0358274	0.999998	0	0	0	0	-1	0	0	1	NA	NA	NA	Down.Nc	NA	2	dodgerblue3	NA	NA
A_44_P1115429	XM_006255601	XM_006255601	65156	dihydroorotate dehydrogenase (quinone)	Dhodh	-0.119142	1	-0.293664	0.328856	-0.174522	0.999989	0.352155	0.0649645	0.422211	0.015115	0.070056	0.999997	-0.460774	0.0152855	0	0	0	0	1	0	-1	2	NA	NA	NA	Up.Down	NA	8	darkorange1	6	firebrick2
A_44_P349148	NM_001008553	NM_001008553	65156	dihydroorotate dehydrogenase (quinone)	Dhodh	-0.207892	1	-0.177771	0.893511	0.0301214	0.999989	-0.401538	0.00213534	-0.440738	0.000535606	-0.0392002	0.999997	-0.251608	0.262231	0	0	0	-1	-1	0	0	2	NA	Down.Nc	NA	Down.Nc	NA	2	dodgerblue3	NA	NA
A_44_P549998	NM_001004207	NM_001004207	288923	deoxyhypusine synthase	Dhps	-0.0831614	1	-0.0540704	0.999992	0.029091	0.999989	-0.231552	0.0606731	-0.23732	0.0457371	-0.00576789	0.999997	-0.109256	0.999998	0	0	0	0	-1	0	0	1	NA	NA	NA	Down.Nc	NA	2	dodgerblue3	NA	NA
A_44_P621633	NM_001037199	NM_001037199	313689	dehydrogenase/reductase 3	Dhrs3	0.162267	1	0.236662	0.438184	0.0743945	0.999989	1.34989	1.57299e-13	1.35229	1.42968e-13	0.00240753	0.999997	0.164566	0.892666	0	0	0	1	1	0	0	2	NA	Up.Nc	NA	Up.Nc	NA	5	lightpink2	NA	NA
A_44_P1112721	NM_001191597	NM_001191597	289693	DEAH-box helicase 15	Dhx15	-0.00767265	1	0.0820684	0.999992	0.0897411	0.999989	-0.410496	0.00628109	-0.328607	0.0488747	0.0818888	0.999997	0.0693759	0.999998	0	0	0	-1	-1	0	0	2	NA	Down.Nc	NA	Down.Nc	NA	2	dodgerblue3	NA	NA
A_44_P1160863	NM_212496	NM_212496	294232	DEAH-box helicase 16	Dhx16	-0.121579	1	0.010713	0.999992	0.132292	0.999989	-0.316024	0.0365785	-0.303322	0.0500056	0.0127022	0.999997	0.026696	0.999998	0	0	0	-1	0	0	0	1	NA	Down.Nc	NA	NA	NA	2	dodgerblue3	NA	NA
A_44_P1055584	NM_001005873	NM_001005873	287595	DEAH-box helicase 40	Dhx40	0.0636794	1	-0.00242094	0.999992	-0.0661003	0.999989	0.420893	0.000506298	0.379921	0.00213755	-0.0409724	0.999997	-0.0506309	0.999998	0	0	0	1	1	0	0	2	NA	Up.Nc	NA	Up.Nc	NA	5	lightpink2	NA	NA
A_44_P1081913	NM_001008292	NM_001008292	288753	diablo, IAP-binding mitochondrial protein	Diablo	0.0209929	1	-0.142371	0.999992	-0.163364	0.999989	0.312284	0.00257849	0.308625	0.00293764	-0.00365861	0.999997	-0.114937	0.999998	0	0	0	1	1	0	0	2	NA	Up.Nc	NA	Up.Nc	NA	5	lightpink2	NA	NA
A_44_P450104	NM_001305172	NM_001305172	290396	diaphanous-related formin 3	Diaph3	0.169787	1	-0.335994	0.187151	-0.505782	0.0370776	0.0129856	0.999999	-0.275702	0.235089	-0.288687	0.999997	-0.59303	0.00106017	0	0	-1	0	0	0	-1	2	NA	NA	NA	NA	NA	9	thistle3	7	sandybrown
A_44_P524471	NM_001106408	NM_001106408	294718	DIM1 dimethyladenosine transferase 1 homolog	Dimt1	-0.0760633	1	-0.307007	0.0151297	-0.230944	0.488746	-0.28613	0.0145571	-0.250803	0.057431	0.0353274	0.999997	-0.146492	0.982914	0	-1	0	-1	0	0	0	2	NA	Down.Nc	Down.Nc	NA	Down.Nc	2	dodgerblue3	NA	NA
A_42_P832637	NM_001012017	NM_001012017	303902	disrupted in renal carcinoma 2	Dirc2	0.159667	1	0.106426	0.999992	-0.053242	0.999989	0.263519	0.0235545	0.211877	0.171612	-0.051642	0.999997	0.10867	0.999998	0	0	0	1	0	0	0	1	NA	Up.Nc	NA	NA	NA	5	lightpink2	NA	NA
A_44_P1082893	NM_001127483	NM_001127483	306103	DIS3 homolog, exosome endoribonuclease and 3'-5' exoribonuclease	Dis3	-0.12054	1	-0.169298	0.9314	-0.0487581	0.999989	-0.297393	0.0296205	-0.183326	0.506661	0.114067	0.999997	-0.153111	0.948981	0	0	0	-1	0	0	0	1	NA	Down.Nc	NA	NA	NA	2	dodgerblue3	NA	NA
A_44_P1016309	NM_001109007	NM_001109007	367307	DIS3-like 3'-5' exoribonuclease 2	Dis3l2	0.30565	0.0811982	0.33584	0.0148421	0.0301898	0.999989	0.639425	5.49496e-08	0.625701	8.04848e-08	-0.0137241	0.999997	0.23257	0.272285	0	1	0	1	1	0	0	3	NA	Up.Nc	Up.Nc	Up.Nc	Up.Nc	5	lightpink2	NA	NA
A_44_P1115537	XM_008772616	XM_008772616	307940	DISC1 scaffold protein	Disc1	0.443086	0.00159305	0.379055	0.00858292	-0.0640309	0.999989	0.323907	0.0198646	0.23	0.23516	-0.0939075	0.999997	-0.0940262	0.999998	1	1	0	1	0	0	0	3	Up.Nc	Up.Nc	Up.Nc	NA	NA	10	mediumpurple4	NA	NA
A_64_P002949	NM_001105983	NM_001105983	289338	dispatched RND transporter family member 1	Disp1	0.252166	0.861215	0.280361	0.256745	0.0281943	0.999989	0.531349	0.00016109	0.496142	0.000420885	-0.0352071	0.999997	0.233973	0.453043	0	0	0	1	1	0	0	2	NA	Up.Nc	NA	Up.Nc	NA	5	lightpink2	NA	NA
A_42_P454311	NM_001037654	NM_001037654	363062	DIX domain containing 1	Dixdc1	0.591306	7.14955e-08	0.505071	2.04178e-06	-0.0862352	0.999989	0.857211	3.01971e-12	0.878274	1.52598e-12	0.0210637	0.999997	0.418895	0.000106071	1	1	0	1	1	0	1	5	Up.Up	Up.Up	Up.Up	Up.Up	NA	5	lightpink2	2	dodgerblue3
A_42_P702611	NM_001037654	NM_001037654	363062	DIX domain containing 1	Dixdc1	0.521669	3.68434e-06	0.476077	1.98812e-05	-0.0455919	0.999989	0.64588	7.92047e-09	0.680983	2.17362e-09	0.0351033	0.999997	0.385469	0.000929577	1	1	0	1	1	0	1	5	Up.Up	Up.Up	Up.Up	Up.Up	NA	5	lightpink2	2	dodgerblue3
A_44_P1035733	NM_133419	NM_133419	170944	dyskerin pseudouridine synthase 1	Dkc1	-0.169853	1	-0.33085	0.0228749	-0.160997	0.999989	0.0717045	0.999999	-0.0207836	1	-0.0924881	0.999997	-0.43221	0.000654699	0	-1	0	0	0	0	-1	2	NA	NA	Down.Down	NA	Down.Down	9	thistle3	6	firebrick2
A_44_P322828	NM_138519	NM_138519	171548	dickkopf WNT signaling pathway inhibitor 3	Dkk3	0.311424	0.230884	0.406704	0.00932091	0.09528	0.999989	0.885081	3.52888e-09	0.860357	5.95104e-09	-0.0247241	0.999997	0.407979	0.00828787	0	1	0	1	1	0	1	4	NA	Up.Up	Up.Up	Up.Up	Up.Up	5	lightpink2	2	dodgerblue3
A_44_P245305	NM_199385	NM_199385	298942	dihydrolipoamide dehydrogenase	Dld	0.221185	0.77017	0.210486	0.455847	-0.0106982	0.999989	0.270858	0.0403308	0.321228	0.00546379	0.0503692	0.999997	0.10367	0.999998	0	0	0	1	1	0	0	2	NA	Up.Nc	NA	Up.Nc	NA	5	lightpink2	NA	NA
A_44_P1084320	NM_031639	NM_031639	58948	discs large MAGUK scaffold protein 3	Dlg3	-0.127008	1	-0.154959	0.999992	-0.0279506	0.999989	-0.652391	3.17138e-05	-0.459557	0.00406473	0.192834	0.999997	-0.11097	0.999998	0	0	0	-1	-1	0	0	2	NA	Down.Nc	NA	Down.Nc	NA	2	dodgerblue3	NA	NA
A_64_P121841	XM_003751423	XM_003751423	305645	discs large MAGUK scaffold protein 5	Dlg5	-0.00381044	1	-0.175677	0.983231	-0.171867	0.999989	-0.241657	0.315699	-0.348653	0.043323	-0.106996	0.999997	-0.11211	0.999998	0	0	0	0	-1	0	0	1	NA	NA	NA	Down.Nc	NA	2	dodgerblue3	NA	NA
A_42_P474053	NM_022946	NM_022946	65040	DLG associated protein 1	Dlgap1	-0.190329	1	-0.289747	0.0262897	-0.0994179	0.999989	-0.699955	2.99471e-10	-0.742413	6.83882e-11	-0.0424578	0.999997	-0.275857	0.0399137	0	-1	0	-1	-1	0	-1	4	NA	Down.Down	Down.Down	Down.Down	Down.Down	2	dodgerblue3	6	firebrick2
A_44_P212567	NM_173145	NM_173145	286930	DLG associated protein 4	Dlgap4	-0.0717058	1	0.0622852	0.999992	0.133991	0.999989	-0.230508	0.153896	-0.353484	0.00158485	-0.122976	0.999997	0.0479099	0.999998	0	0	0	0	-1	0	0	1	NA	NA	NA	Down.Nc	NA	2	dodgerblue3	NA	NA
A_44_P234129	NM_001135802	NM_001135802	289997	DLG associated protein 5	Dlgap5	-0.00694508	1	-0.0938535	0.999992	-0.0869084	0.999989	-0.621279	2.62877e-07	-0.600055	4.93045e-07	0.0212244	0.999997	-0.204741	0.518535	0	0	0	-1	-1	0	0	2	NA	Down.Nc	NA	Down.Nc	NA	2	dodgerblue3	NA	NA
A_64_P020621	NM_001108202	NM_001108202	316232	delta like non-canonical Notch ligand 2	Dlk2	-0.651746	0.00012913	-0.478504	0.00669319	0.173242	0.999989	-1.03094	4.71482e-09	-1.09738	1.16532e-09	-0.0664393	0.999997	-0.425161	0.0199569	-1	-1	0	-1	-1	0	-1	5	Down.Down	Down.Down	Down.Down	Down.Down	NA	2	dodgerblue3	8	darkorange1
A_64_P070713	NM_053666	NM_053666	114125	delta like canonical Notch ligand 3	Dll3	-0.49461	0.000548968	-0.410525	0.00539462	0.0840847	0.999989	-0.54362	2.37732e-05	-0.608829	2.73133e-06	-0.0652085	0.999997	-0.309896	0.0776516	-1	-1	0	-1	-1	0	0	4	Down.Nc	Down.Nc	Down.Nc	Down.Nc	NA	3	darkseagreen3	NA	NA
A_43_P14887	NM_012943	NM_012943	25431	distal-less homeobox 5	Dlx5	-0.332347	0.0207105	-0.278502	0.0761146	0.0538456	0.999989	-0.765962	3.61099e-10	-0.745451	6.14433e-10	0.020511	0.999997	-0.109219	0.999998	-1	0	0	-1	-1	0	0	3	Down.Nc	Down.Nc	NA	Down.Nc	NA	3	darkseagreen3	NA	NA
A_44_P214111	NM_001107597	NM_001107597	309430	doublesex and mab-3 related transcription factor 2	Dmrt2	-0.532971	5.51837e-05	-0.354762	0.0172734	0.178209	0.999989	-1.21397	2.67627e-13	-1.21494	2.41669e-13	-0.000971759	0.999997	-0.18943	0.672775	-1	-1	0	-1	-1	0	0	4	Down.Nc	Down.Nc	Down.Nc	Down.Nc	NA	3	darkseagreen3	NA	NA
A_64_P140088	NM_001106358	NM_001106358	293976	doublesex and mab-3 related transcription factor 3	Dmrt3	-0.30714	0.702041	-0.451328	0.0334659	-0.144188	0.999989	-0.637804	0.000249409	-0.70257	5.38965e-05	-0.064766	0.999997	-0.114209	0.999998	0	-1	0	-1	-1	0	0	3	NA	Down.Nc	Down.Nc	Down.Nc	Down.Nc	3	darkseagreen3	NA	NA
A_44_P1151147	XM_006227402	XM_006227402	680068	DMRT-like family C1b	Dmrtc1b	0.277192	0.113991	0.156904	0.999992	-0.120288	0.999989	0.434188	2.49257e-05	0.516273	6.73462e-07	0.0820844	0.999997	0.531171	1.95273e-06	0	0	0	1	1	0	1	3	NA	Up.Up	NA	Up.Up	NA	7	sandybrown	3	darkseagreen3
A_44_P1080437	NM_001014197	NM_001014197	362746	dynein, axonemal, assembly factor 2	Dnaaf2	0.262173	0.312337	0.220506	0.411578	-0.0416672	0.999989	0.230378	0.178508	0.322963	0.00850928	0.0925852	0.999997	0.262876	0.125614	0	0	0	0	1	0	0	1	NA	NA	NA	Up.Nc	NA	7	sandybrown	NA	NA
A_44_P1162745	XM_008760881	XM_008760881	117252	dynein, axonemal, heavy chain 10	Dnah10	-0.0693238	1	0.0227472	0.999992	0.092071	0.999989	0.313894	0.0586455	0.354557	0.0202758	0.0406631	0.999997	-0.149883	0.992515	0	0	0	0	1	0	0	1	NA	NA	NA	Up.Nc	NA	5	lightpink2	NA	NA
A_44_P417595	NM_001007726	NM_001007726	360654	dynein, axonemal, intermediate chain 2	Dnai2	0.175344	1	0.27181	0.203531	0.0964666	0.999989	-0.334106	0.0181461	-0.369116	0.005745	-0.0350109	0.999997	0.520831	0.000131832	0	0	0	-1	-1	0	1	3	NA	Down.Up	NA	Down.Up	NA	1	lightskyblue2	1	lightskyblue2
A_44_P1089371	NM_001109193	NM_001109193	499716	DnaJ heat shock protein family (Hsp40) member B14	Dnajb14	-0.00735973	1	-0.416412	0.0324428	-0.409052	0.124854	0.310771	0.117502	0.311411	0.114081	0.000640292	0.999997	-0.337104	0.127607	0	-1	0	0	0	0	0	1	NA	NA	Down.Nc	NA	Down.Nc	8	darkorange1	NA	NA
A_44_P127597	NM_012699	NM_012699	24908	DnaJ heat shock protein family (Hsp40) member B9	Dnajb9	0.160234	1	0.344559	0.0500422	0.184325	0.999989	0.471796	0.00048304	0.480694	0.000339704	0.00889755	0.999997	0.287466	0.159474	0	0	0	1	1	0	0	2	NA	Up.Nc	NA	Up.Nc	NA	5	lightpink2	NA	NA
A_42_P561597	NM_001106486	NM_001106486	295690	DnaJ heat shock protein family (Hsp40) member C10	Dnajc10	0.254147	0.539268	0.119057	0.999992	-0.13509	0.999989	0.387022	0.00203936	0.393348	0.00155338	0.00632609	0.999997	0.0245569	0.999998	0	0	0	1	1	0	0	2	NA	Up.Nc	NA	Up.Nc	NA	5	lightpink2	NA	NA
A_44_P107949	NM_001108694	NM_001108694	362666	DnaJ heat shock protein family (Hsp40) member C11	Dnajc11	-0.0258908	1	-0.159681	0.999992	-0.13379	0.999989	-0.318817	0.0265182	-0.235193	0.221218	0.0836239	0.999997	-0.151133	0.974483	0	0	0	-1	0	0	0	1	NA	Down.Nc	NA	NA	NA	2	dodgerblue3	NA	NA
A_44_P1108605	XM_008766593	XM_008766593	363127	DnaJ heat shock protein family (Hsp40) member C13	Dnajc13	0.05228	1	0.114934	0.999992	0.0626542	0.999989	0.211437	0.464086	0.400861	0.0121298	0.189424	0.999997	-0.257992	0.369002	0	0	0	0	1	0	0	1	NA	NA	NA	Up.Nc	NA	11	khaki1	NA	NA
A_44_P1082305	NM_053690	NM_053690	114481	DnaJ heat shock protein family (Hsp40) member C14	Dnajc14	0.074713	1	0.0979491	0.999992	0.023236	0.999989	0.290977	0.0136477	0.326546	0.00280195	0.0355692	0.999997	-0.0235547	0.999998	0	0	0	1	1	0	0	2	NA	Up.Nc	NA	Up.Nc	NA	5	lightpink2	NA	NA
A_64_P329598	NM_053690	NM_053690	114481	DnaJ heat shock protein family (Hsp40) member C14	Dnajc14	0.0482457	1	0.172994	0.856816	0.124748	0.999989	0.313912	0.00845844	0.335022	0.00343585	0.0211101	0.999997	0.140955	0.999998	0	0	0	1	1	0	0	2	NA	Up.Nc	NA	Up.Nc	NA	5	lightpink2	NA	NA
A_44_P622305	NM_001134640	NM_001134640	502525	DnaJ heat shock protein family (Hsp40) member C19	Dnajc19	-0.00362106	1	0.0200621	0.999992	0.0236832	0.999989	-0.385926	4.3328e-05	-0.435513	3.3147e-06	-0.0495875	0.999997	0.261767	0.0452819	0	0	0	-1	-1	0	1	3	NA	Down.Up	NA	Down.Up	NA	1	lightskyblue2	1	lightskyblue2
A_64_P023599	NM_053776	NM_053776	116456	DnaJ heat shock protein family (Hsp40) member C2	Dnajc2	0.000252973	1	-0.141289	0.999992	-0.141542	0.999989	-0.344483	0.00530031	-0.268145	0.0688583	0.0763382	0.999997	-0.0917215	0.999998	0	0	0	-1	0	0	0	1	NA	Down.Nc	NA	NA	NA	2	dodgerblue3	NA	NA
A_42_P598733	NM_138856	NM_138856	192210	DnaJ heat shock protein family (Hsp40) member C21	Dnajc21	0.0310726	1	-0.0810699	0.999992	-0.112143	0.999989	-0.355744	0.00933449	-0.315387	0.0305902	0.0403566	0.999997	0.0441364	0.999998	0	0	0	-1	-1	0	0	2	NA	Down.Nc	NA	Down.Nc	NA	2	dodgerblue3	NA	NA
A_42_P619114	NM_001014204	NM_001014204	362998	DnaJ heat shock protein family (Hsp40) member C22	Dnajc22	-0.129555	1	-0.258236	0.237624	-0.128681	0.999989	-0.78485	4.56027e-09	-0.794721	3.10901e-09	-0.00987105	0.999997	-0.0118747	0.999998	0	0	0	-1	-1	0	0	2	NA	Down.Nc	NA	Down.Nc	NA	2	dodgerblue3	NA	NA
A_64_P071800	NM_001025021	NM_001025021	362526	DnaJ heat shock protein family (Hsp40) member C25	Dnajc25	0.0159312	1	0.113998	0.999992	0.0980666	0.999989	-0.425993	0.000744996	-0.449828	0.000302707	-0.0238349	0.999997	0.183186	0.734993	0	0	0	-1	-1	0	0	2	NA	Down.Nc	NA	Down.Nc	NA	1	lightskyblue2	NA	NA
A_43_P22124	NM_213625	NM_213625	303536	DnaJ heat shock protein family (Hsp40) member C7	Dnajc7	-0.0953648	1	-0.796308	0.0683656	-0.700943	0.316089	0.429446	0.344755	0.264297	0.696825	-0.165149	0.999997	-0.895565	0.029186	0	0	0	0	0	0	-1	1	NA	NA	NA	NA	NA	8	darkorange1	6	firebrick2
A_44_P303393	NM_001108865	NM_001108865	364240	DnaJ heat shock protein family (Hsp40) member C9	Dnajc9	0.253725	0.712385	0.34009	0.0482458	0.0863648	0.999989	-0.392201	0.00440233	-0.342764	0.018481	0.0494375	0.999997	0.198801	0.644136	0	1	0	-1	-1	0	0	3	NA	Down.Nc	Up.Nc	Down.Nc	Up.Nc	2	dodgerblue3	NA	NA
A_44_P1115856	NM_001009666	NM_001009666	300078	dynein, axonemal, light chain 4	Dnal4	0.128758	1	-0.0429149	0.999992	-0.171673	0.999989	0.393842	0.000894896	0.479976	3.02644e-05	0.0861337	0.999997	0.0302613	0.999998	0	0	0	1	1	0	0	2	NA	Up.Nc	NA	Up.Nc	NA	5	lightpink2	NA	NA
A_64_P048720	NM_138539	NM_138539	171575	deoxyribonuclease 2, lysosomal	Dnase2	0.189402	1	0.152774	0.999992	-0.0366277	0.999989	0.565483	2.82967e-08	0.602146	5.98876e-09	0.0366632	0.999997	0.293086	0.0176021	0	0	0	1	1	0	1	3	NA	Up.Up	NA	Up.Up	NA	5	lightpink2	3	darkseagreen3
A_64_P144223	NM_080689	NM_080689	140694	dynamin 1	Dnm1	0.00754453	1	0.344359	0.349483	0.336814	0.711586	-0.460748	0.0420236	-0.35279	0.169017	0.107958	0.999997	0.378636	0.208756	0	0	0	-1	0	0	0	1	NA	Down.Nc	NA	NA	NA	1	lightskyblue2	NA	NA
A_42_P635784	XM_017598662	XM_017598662	171574	dynamin 3	Dnm3	0.240999	0.350264	0.217349	0.328837	-0.0236494	0.999989	0.283479	0.0155192	0.340114	0.0011557	0.0566353	0.999997	0.0482943	0.999998	0	0	0	1	1	0	0	2	NA	Up.Nc	NA	Up.Nc	NA	5	lightpink2	NA	NA
A_64_P051896	NM_138538	NM_138538	171574	dynamin 3	Dnm3	0.221901	1	0.328493	0.0771276	0.106591	0.999989	0.268196	0.144534	0.214878	0.376359	-0.0533176	0.999997	0.367311	0.0254771	0	0	0	0	0	0	1	1	NA	NA	NA	NA	NA	7	sandybrown	4	forestgreen
A_44_P287958	NM_001003959	NM_001003959	444985	DNA methyltransferase 3 beta	Dnmt3b	-0.153512	1	-0.0777164	0.999992	0.0757959	0.999989	-0.541382	1.08988e-06	-0.40235	0.000273908	0.139033	0.999997	-0.0770624	0.999998	0	0	0	-1	-1	0	0	2	NA	Down.Nc	NA	Down.Nc	NA	2	dodgerblue3	NA	NA
A_42_P756652	NM_133525	NM_133525	171047	2'-deoxynucleoside 5'-phosphate N-hydrolase 1	Dnph1	-0.125485	1	-0.179152	0.661051	-0.0536671	0.999989	-0.448067	7.68789e-07	-0.426558	2.13304e-06	0.021509	0.999997	-0.205187	0.284722	0	0	0	-1	-1	0	0	2	NA	Down.Nc	NA	Down.Nc	NA	2	dodgerblue3	NA	NA
A_44_P1109319	XM_008767313	XM_008767313	301556	dedicator of cytokinesis 10	Dock10	0.238428	1	-0.0421108	0.999992	-0.280539	0.999989	0.556255	0.0108583	0.508227	0.0215101	-0.0480282	0.999997	-0.135319	0.999998	0	0	0	1	1	0	0	2	NA	Up.Nc	NA	Up.Nc	NA	8	darkorange1	NA	NA
A_44_P1362964	XM_008767314	XM_008767314	301556	dedicator of cytokinesis 10	Dock10	0.266425	0.622032	0.262882	0.308358	-0.00354291	0.999989	0.354371	0.0179435	0.497158	0.000233501	0.142786	0.999997	-0.0446241	0.999998	0	0	0	1	1	0	0	2	NA	Up.Nc	NA	Up.Nc	NA	5	lightpink2	NA	NA
A_44_P319057	NM_001191760	NM_001191760	313438	dedicator of cytokinesis 11	Dock11	0.05623	1	0.0497828	0.999992	-0.00644721	0.999989	-0.365399	0.027319	-0.0735242	1	0.291875	0.999997	-0.0351762	0.999998	0	0	0	-1	0	0	0	1	NA	Down.Nc	NA	NA	NA	2	dodgerblue3	NA	NA
A_64_P020880	XM_006226557	XM_006226557	315992	dedicator of cyto-kinesis 3	Dock3	0.0225623	1	-0.0938149	0.999992	-0.116377	0.999989	0.387937	0.0024641	0.522898	2.03739e-05	0.134961	0.999997	-0.263787	0.185965	0	0	0	1	1	0	0	2	NA	Up.Nc	NA	Up.Nc	NA	8	darkorange1	NA	NA
A_42_P809162	XM_017603164	XM_017603164	366608	dedicator of cytokinesis 4	Dock4	-0.144451	1	-0.284081	0.101561	-0.139629	0.999989	-0.759773	3.136e-09	-0.73361	6.19142e-09	0.0261629	0.999997	0.113907	0.999998	0	0	0	-1	-1	0	0	2	NA	Down.Nc	NA	Down.Nc	NA	3	darkseagreen3	NA	NA
A_44_P943171	XM_003751494	XM_003751494	305987	dedicator of cytokinesis 5	Dock5	0.0772224	1	0.0957831	0.999992	0.0185607	0.999989	-0.267117	0.170011	-0.343213	0.0302856	-0.0760965	0.999997	-0.0153126	0.999998	0	0	0	0	-1	0	0	1	NA	NA	NA	Down.Nc	NA	2	dodgerblue3	NA	NA
A_44_P1108033	NM_001108997	NM_001108997	367039	dedicator of cytokinesis 6	Dock6	-0.0093321	1	-0.160631	0.999992	-0.151299	0.999989	-0.593049	0.00138503	-0.578457	0.00176979	0.0145918	0.999997	0.11104	0.999998	0	0	0	-1	-1	0	0	2	NA	Down.Nc	NA	Down.Nc	NA	2	dodgerblue3	NA	NA
A_44_P140557	NM_001108997	NM_001108997	367039	dedicator of cytokinesis 6	Dock6	-0.00018079	1	0.0195584	0.999992	0.0197392	0.999989	-0.74265	2.92096e-06	-0.767979	1.44505e-06	-0.0253293	0.999997	0.23545	0.520222	0	0	0	-1	-1	0	0	2	NA	Down.Nc	NA	Down.Nc	NA	2	dodgerblue3	NA	NA
A_44_P1105867	XM_006238429	XM_006238429	313388	dedicator of cytokinesis 7	Dock7	0.00674609	1	-0.515727	0.0140656	-0.522473	0.0555926	0.501399	0.00717587	0.413271	0.0366581	-0.0881273	0.999997	-0.528553	0.00997441	0	-1	0	1	1	0	-1	4	NA	Up.Down	Down.Down	Up.Down	Down.Down	8	darkorange1	6	firebrick2
A_44_P1105877	NM_001191574	NM_001191574	313388	dedicator of cytokinesis 7	Dock7	-0.0773129	1	-0.131777	0.999992	-0.0544643	0.999989	0.303029	0.0474623	0.201802	0.422156	-0.101228	0.999997	-0.228331	0.408198	0	0	0	1	0	0	0	1	NA	Up.Nc	NA	NA	NA	8	darkorange1	NA	NA
A_44_P920712	NM_001037793	NM_001037793	499337	dedicator of cytokinesis 8	Dock8	-0.263918	0.356718	-0.292758	0.0767744	-0.0288395	0.999989	-0.51423	9.50664e-06	-0.674376	3.28925e-08	-0.160146	0.999997	-0.0893736	0.999998	0	0	0	-1	-1	0	0	2	NA	Down.Nc	NA	Down.Nc	NA	3	darkseagreen3	NA	NA
A_42_P647844	NM_001105759	NM_001105759	259237	dedicator of cytokinesis 9	Dock9	1.69834	1.76798e-15	1.66838	2.59078e-15	-0.0299561	0.999989	1.91259	4.15526e-17	1.9486	2.47818e-17	0.0360097	0.999997	0.873421	1.14375e-08	1	1	0	1	1	0	1	5	Up.Up	Up.Up	Up.Up	Up.Up	NA	5	lightpink2	2	dodgerblue3
A_44_P1089261	NM_001105759	NM_001105759	259237	dedicator of cytokinesis 9	Dock9	0.810688	3.29042e-07	0.742152	1.57226e-06	-0.0685363	0.999989	1.33903	1.64204e-12	1.33834	1.4762e-12	-0.000694272	0.999997	0.32196	0.0987839	1	1	0	1	1	0	0	4	Up.Nc	Up.Nc	Up.Nc	Up.Nc	NA	5	lightpink2	NA	NA
A_42_P493824	NM_001025416	NM_001025416	312477	docking protein 1	Dok1	-0.318624	0.184515	-0.171492	0.967784	0.147132	0.999989	-0.334581	0.026541	-0.406511	0.00306596	-0.0719302	0.999997	0.250972	0.304253	0	0	0	-1	-1	0	0	2	NA	Down.Nc	NA	Down.Nc	NA	6	firebrick2	NA	NA
A_64_P077345	NM_001109344	NM_001109344	502694	docking protein 5	Dok5	-0.293687	0.42567	-0.214492	0.668575	0.079195	0.999989	-0.974873	1.4468e-09	-1.08466	1.31184e-10	-0.109787	0.999997	0.299977	0.150057	0	0	0	-1	-1	0	0	2	NA	Down.Nc	NA	Down.Nc	NA	3	darkseagreen3	NA	NA
A_44_P1110743	NM_001008287	NM_001008287	288257	downstream neighbor of SON	Donson	0.0162166	1	0.158723	0.999992	0.142507	0.999989	-0.451544	4.72011e-05	-0.426176	0.000123067	0.0253683	0.999997	-0.0585321	0.999998	0	0	0	-1	-1	0	0	2	NA	Down.Nc	NA	Down.Nc	NA	2	dodgerblue3	NA	NA
A_44_P1107218	XM_017594910	XM_017594910	362831	DOT1 like histone lysine methyltransferase	Dot1l	-0.0472538	1	-0.0193479	0.999992	0.0279059	0.999989	0.104861	0.999999	0.241239	0.129207	0.136377	0.999997	-0.323193	0.0187006	0	0	0	0	0	0	-1	1	NA	NA	NA	NA	NA	9	thistle3	5	lightpink2
A_42_P735934	NM_001105729	NM_001105729	50545	double PHD fingers 1	Dpf1	-0.20916	1	-0.258274	0.162504	-0.0491136	0.999989	-0.559941	7.27271e-07	-0.540791	1.3879e-06	0.0191498	0.999997	-0.354431	0.00615672	0	0	0	-1	-1	0	-1	3	NA	Down.Down	NA	Down.Down	NA	2	dodgerblue3	6	firebrick2
A_44_P1156311	NM_001105809	NM_001105809	287523	diphthamide biosynthesis 1	Dph1	0.0317701	1	0.013652	0.999992	-0.0181181	0.999989	-0.44851	0.0247178	-0.461324	0.0187295	-0.0128138	0.999997	-0.0334108	0.999998	0	0	0	-1	-1	0	0	2	NA	Down.Nc	NA	Down.Nc	NA	2	dodgerblue3	NA	NA
A_42_P512417	NM_019252	NM_019252	29640	dolichyl-phosphate mannosyltransferase subunit 2, regulatory	Dpm2	-0.00855205	1	-0.0864947	0.999992	-0.0779426	0.999989	0.218133	0.148429	0.268223	0.0199985	0.05009	0.999997	-0.172421	0.699028	0	0	0	0	1	0	0	1	NA	NA	NA	Up.Nc	NA	8	darkorange1	NA	NA
A_44_P1108290	XM_006243256	XM_006243256	315758	dipeptidylpeptidase 8	Dpp8	-0.163349	1	-0.363396	0.0955364	-0.200047	0.999989	0.134773	0.876104	0.0991415	0.996697	-0.0356317	0.999997	-0.403437	0.0383753	0	0	0	0	0	0	-1	1	NA	NA	NA	NA	NA	4	forestgreen	6	firebrick2
A_44_P1088306	NM_001191791	NM_001191791	315496	dpy-19 like C-mannosyltransferase 1	Dpy19l1	1.76113	8.26001e-17	1.61615	5.64484e-16	-0.144978	0.999989	1.84254	1.15695e-17	1.81736	1.28747e-17	-0.025186	0.999997	1.11827	6.94177e-12	1	1	0	1	1	0	1	5	Up.Up	Up.Up	Up.Up	Up.Up	NA	5	lightpink2	2	dodgerblue3
A_44_P776209	NM_001191791	NM_001191791	315496	dpy-19 like C-mannosyltransferase 1	Dpy19l1	0.462944	0.104978	0.374519	0.191136	-0.0884246	0.999989	0.531552	0.0067184	0.758469	7.55318e-05	0.226917	0.999997	0.372198	0.166513	0	0	0	1	1	0	0	2	NA	Up.Nc	NA	Up.Nc	NA	7	sandybrown	NA	NA
A_44_P1090310	NM_001135835	NM_001135835	308519	dpy-19 like C-mannosyltransferase 3	Dpy19l3	0.0743139	1	0.309554	0.14498	0.23524	0.897571	0.357917	0.0217431	0.301619	0.0819213	-0.0562983	0.999997	0.141262	0.999998	0	0	0	1	0	0	0	1	NA	Up.Nc	NA	NA	NA	5	lightpink2	NA	NA
A_44_P257628	NM_173117	NM_173117	286897	dpy-30 histone methyltransferase complex regulatory subunit	Dpy30	0.07907	1	0.0877847	0.999992	0.0087147	0.999989	-0.420095	0.00239885	-0.431943	0.00158922	-0.0118478	0.999997	0.0980895	0.999998	0	0	0	-1	-1	0	0	2	NA	Down.Nc	NA	Down.Nc	NA	2	dodgerblue3	NA	NA
A_44_P264659	NM_012934	NM_012934	25418	dihydropyrimidinase-like 3	Dpysl3	-0.3496	0.415989	-0.57436	0.0034911	-0.22476	0.999989	-0.632323	0.000353694	-0.745061	2.81895e-05	-0.112738	0.999997	-0.29975	0.315493	0	-1	0	-1	-1	0	0	3	NA	Down.Nc	Down.Nc	Down.Nc	Down.Nc	3	darkseagreen3	NA	NA
A_42_P826221	NM_012933	NM_012933	25417	dihydropyrimidinase-like 4	Dpysl4	0.029759	1	0.0504342	0.999992	0.0206753	0.999989	-0.239459	0.158516	-0.242208	0.145025	-0.00274926	0.999997	0.310269	0.0382754	0	0	0	0	0	0	1	1	NA	NA	NA	NA	NA	6	firebrick2	1	lightskyblue2
A_44_P337473	NM_023023	NM_023023	65208	dihydropyrimidinase-like 5	Dpysl5	-0.0614135	1	-0.0651582	0.999992	-0.00374468	0.999989	-0.64987	7.01212e-07	-0.571831	7.67462e-06	0.0780385	0.999997	0.191138	0.68556	0	0	0	-1	-1	0	0	2	NA	Down.Nc	NA	Down.Nc	NA	2	dodgerblue3	NA	NA
A_44_P181860	NM_001011914	NM_001011914	289881	down-regulator of transcription 1, TBP-binding (negative cofactor 2)	Dr1	-0.097107	1	-0.620746	0.066056	-0.523639	0.372124	0.528466	0.0747826	0.336895	0.359758	-0.191571	0.999997	-0.717385	0.0218	0	0	0	0	0	0	-1	1	NA	NA	NA	NA	NA	8	darkorange1	6	firebrick2
A_64_P045661	NM_001013857	NM_001013857	287371	dynein regulatory complex subunit 3	Drc3	0.247118	0.85416	0.323446	0.0888571	0.076328	0.999989	0.873847	6.10413e-09	0.821017	2.04347e-08	-0.0528298	0.999997	0.569051	0.000103468	0	0	0	1	1	0	1	3	NA	Up.Up	NA	Up.Up	NA	7	sandybrown	1	lightskyblue2
A_44_P1101585	XM_006230521	XM_006230521	25432	dopamine receptor D4	Drd4	-0.210766	1	-0.216411	0.720111	-0.00564511	0.999989	-0.554655	0.000314531	-0.558623	0.000261584	-0.00396742	0.999997	0.0962361	0.999998	0	0	0	-1	-1	0	0	2	NA	Down.Nc	NA	Down.Nc	NA	3	darkseagreen3	NA	NA
A_64_P146557	NM_133587	NM_133587	171119	DS cell adhesion molecule	Dscam	-0.322989	0.308329	-0.44992	0.00883968	-0.126931	0.999989	-0.596064	6.39303e-05	-0.61949	3.13539e-05	-0.0234262	0.999997	-0.384693	0.0358985	0	-1	0	-1	-1	0	-1	4	NA	Down.Down	Down.Down	Down.Down	Down.Down	2	dodgerblue3	6	firebrick2
A_44_P1363417	NM_001305236	NM_001305236	299933	DNA replication and sister chromatid cohesion 1	Dscc1	0.24203	1	0.0480164	0.999992	-0.194014	0.999989	-0.465517	0.0142404	-0.506997	0.00597402	-0.0414798	0.999997	-0.0857598	0.999998	0	0	0	-1	-1	0	0	2	NA	Down.Nc	NA	Down.Nc	NA	2	dodgerblue3	NA	NA
A_64_P056537	NM_001305236	NM_001305236	299933	DNA replication and sister chromatid cohesion 1	Dscc1	0.209692	1	0.0465257	0.999992	-0.163166	0.999989	-0.827627	9.69796e-09	-0.823443	9.71861e-09	0.00418391	0.999997	-0.156983	0.944232	0	0	0	-1	-1	0	0	2	NA	Down.Nc	NA	Down.Nc	NA	2	dodgerblue3	NA	NA
A_44_P945669	NM_001025768	NM_001025768	499933	DSN1 homolog, MIS12 kinetochore complex component	Dsn1	0.147063	1	0.247593	0.648813	0.10053	0.999989	-0.529983	0.00378119	-0.546055	0.00260009	-0.0160724	0.999997	0.0155196	0.999998	0	0	0	-1	-1	0	0	2	NA	Down.Nc	NA	Down.Nc	NA	2	dodgerblue3	NA	NA
A_44_P410192	NM_001108594	NM_001108594	362227	D-tyrosyl-tRNA deacylase 1	Dtd1	-0.0774435	1	-0.68212	4.27474e-07	-0.604677	0.000301785	0.125579	0.928452	0.0623643	1	-0.0632143	0.999997	-0.671227	8.90046e-07	0	-1	-1	0	0	0	-1	3	NA	NA	Down.Down	NA	Down.Down	4	forestgreen	6	firebrick2
A_44_P1096924	XM_006221606	XM_006221606	305073	denticleless E3 ubiquitin protein ligase homolog	Dtl	0.160383	1	-0.0980352	0.999992	-0.258418	0.55045	-0.839246	2.51739e-09	-0.787208	8.9993e-09	0.0520378	0.999997	-0.129258	0.999998	0	0	0	-1	-1	0	0	2	NA	Down.Nc	NA	Down.Nc	NA	2	dodgerblue3	NA	NA
A_44_P1101784	XM_006231114	XM_006231114	293774	deltex E3 ubiquitin ligase 4	Dtx4	0.365784	0.0763284	0.304994	0.152301	-0.0607909	0.999989	0.903569	5.80193e-09	0.991275	7.414e-10	0.0877066	0.999997	0.288873	0.178685	0	0	0	1	1	0	0	2	NA	Up.Nc	NA	Up.Nc	NA	5	lightpink2	NA	NA
A_44_P1090345	NM_001079893	NM_001079893	360580	dual specificity phosphatase 14	Dusp14	0.304415	0.0673394	0.263223	0.129208	-0.0411915	0.999989	0.625334	4.57428e-08	0.586384	1.70557e-07	-0.0389497	0.999997	0.171893	0.769435	0	0	0	1	1	0	0	2	NA	Up.Nc	NA	Up.Nc	NA	5	lightpink2	NA	NA
A_44_P562830	NM_001108598	NM_001108598	362238	dual specificity phosphatase 15	Dusp15	0.0560591	1	0.189961	0.883134	0.133902	0.999989	-0.558934	0.000217974	-0.617508	4.255e-05	-0.0585748	0.999997	0.172257	0.880771	0	0	0	-1	-1	0	0	2	NA	Down.Nc	NA	Down.Nc	NA	2	dodgerblue3	NA	NA
A_44_P853102	XM_008763374	XM_008763374	297682	dual specificity phosphatase 16	Dusp16	0.39433	0.0981886	0.357669	0.101352	-0.0366619	0.999989	0.71483	8.11661e-06	0.60436	0.000117218	-0.11047	0.999997	0.065788	0.999998	0	0	0	1	1	0	0	2	NA	Up.Nc	NA	Up.Nc	NA	5	lightpink2	NA	NA
A_64_P024052	NM_001106624	NM_001106624	297682	dual specificity phosphatase 16	Dusp16	0.338968	0.716868	0.102435	0.999992	-0.236533	0.999989	0.440232	0.045429	0.415314	0.0640083	-0.0249184	0.999997	0.059802	0.999998	0	0	0	1	0	0	0	1	NA	Up.Nc	NA	NA	NA	5	lightpink2	NA	NA
A_44_P1089611	NM_001013128	NM_001013128	305477	dual specificity phosphatase 18	Dusp18	0.264435	0.529747	0.33841	0.0413968	0.0739747	0.999989	0.446116	0.00055805	0.439192	0.000657801	-0.00692443	0.999997	0.311707	0.0724276	0	1	0	1	1	0	0	3	NA	Up.Nc	Up.Nc	Up.Nc	Up.Nc	5	lightpink2	NA	NA
A_44_P1149002	XR_359626	XR_359626	305477	dual specificity phosphatase 18	Dusp18	-0.0195482	1	0.354619	0.379242	0.374168	0.631827	0.512319	0.031942	0.474356	0.0512146	-0.0379633	0.999997	-0.0670926	0.999998	0	0	0	1	0	0	0	1	NA	Up.Nc	NA	NA	NA	5	lightpink2	NA	NA
A_44_P670239	NM_001013128	NM_001013128	305477	dual specificity phosphatase 18	Dusp18	0.239544	0.773007	0.328132	0.040767	0.0885875	0.999989	0.55023	8.14285e-06	0.62309	6.62338e-07	0.0728598	0.999997	0.241275	0.29385	0	1	0	1	1	0	0	3	NA	Up.Nc	Up.Nc	Up.Nc	Up.Nc	5	lightpink2	NA	NA
A_43_P11235	NM_001108412	NM_001108412	361242	dual specificity phosphatase 22	Dusp22	-0.161477	1	-0.14182	0.999992	0.0196567	0.999989	-0.543	2.11162e-05	-0.531699	2.83184e-05	0.0113007	0.999997	-0.0123665	0.999998	0	0	0	-1	-1	0	0	2	NA	Down.Nc	NA	Down.Nc	NA	2	dodgerblue3	NA	NA
A_43_P10424	NM_001173376	NM_001173376	498003	dual specificity phosphatase 3	Dusp3	-0.122382	1	-0.300033	0.0365511	-0.177651	0.999989	-0.356101	0.00161171	-0.32946	0.00459762	0.0266403	0.999997	-0.0988438	0.999998	0	-1	0	-1	-1	0	0	3	NA	Down.Nc	Down.Nc	Down.Nc	Down.Nc	2	dodgerblue3	NA	NA
A_42_P739860	NM_133578	NM_133578	171109	dual specificity phosphatase 5	Dusp5	-0.18256	1	-0.292392	0.0858306	-0.109832	0.999989	-0.532821	6.70839e-06	-0.52703	7.62626e-06	0.0057908	0.999997	-0.202903	0.539156	0	0	0	-1	-1	0	0	2	NA	Down.Nc	NA	Down.Nc	NA	2	dodgerblue3	NA	NA
A_44_P1090011	NM_001100547	NM_001100547	300980	dual specificity phosphatase 7	Dusp7	-0.119286	1	-0.1185	0.999992	0.000785587	0.999989	-0.369063	0.0239186	-0.427507	0.0051804	-0.0584444	0.999997	-0.056159	0.999998	0	0	0	-1	-1	0	0	2	NA	Down.Nc	NA	Down.Nc	NA	3	darkseagreen3	NA	NA
A_44_P1086659	NM_053592	NM_053592	497778	deoxyuridine triphosphatase	Dut	0.0745744	1	0.0732557	0.999992	-0.00131872	0.999989	-0.744385	5.05555e-11	-0.727678	7.81994e-11	0.0167069	0.999997	-0.0723876	0.999998	0	0	0	-1	-1	0	0	2	NA	Down.Nc	NA	Down.Nc	NA	2	dodgerblue3	NA	NA
A_44_P290519	NM_053592	NM_053592	497778	deoxyuridine triphosphatase	Dut	0.0865582	1	0.0338077	0.999992	-0.0527504	0.999989	-0.67691	2.09477e-09	-0.661374	3.22842e-09	0.0155359	0.999997	-0.125191	0.999998	0	0	0	-1	-1	0	0	2	NA	Down.Nc	NA	Down.Nc	NA	2	dodgerblue3	NA	NA
A_64_P068363	NM_019234	NM_019234	29564	dynein cytoplasmic 1 intermediate chain 1	Dync1i1	-0.0490165	1	-0.0766658	0.999992	-0.0276492	0.999989	-0.861959	5.33028e-10	-0.843336	7.88635e-10	0.0186232	0.999997	0.509807	0.000100741	0	0	0	-1	-1	0	1	3	NA	Down.Up	NA	Down.Up	NA	1	lightskyblue2	1	lightskyblue2
A_44_P491771	NM_031026	NM_031026	81655	dynein, cytoplasmic 1 light intermediate chain 2	Dync1li2	-0.102396	1	-0.479483	0.000875954	-0.377087	0.0747803	-0.0876808	0.999999	-0.210506	0.387149	-0.122826	0.999997	-0.398418	0.00911374	0	-1	0	0	0	0	-1	2	NA	NA	Down.Down	NA	Down.Down	9	thistle3	6	firebrick2
A_64_P133865	NM_080697	NM_080697	140734	dynein light chain LC8-type 2	Dynll2	0.182907	1	0.0794172	0.999992	-0.10349	0.999989	0.509804	1.12352e-05	0.499024	1.53826e-05	-0.0107797	0.999997	0.130205	0.999998	0	0	0	1	1	0	0	2	NA	Up.Nc	NA	Up.Nc	NA	5	lightpink2	NA	NA
A_42_P762814	NM_031318	NM_031318	83462	dynein light chain Tctex-type 1	Dynlt1	-0.173484	1	-0.25867	0.00774241	-0.0851858	0.999989	-0.412506	8.01619e-08	-0.442066	1.21564e-08	-0.0295604	0.999997	-0.0883188	0.999998	0	-1	0	-1	-1	0	0	3	NA	Down.Nc	Down.Nc	Down.Nc	Down.Nc	3	darkseagreen3	NA	NA
A_64_P051034	NM_001013228	NM_001013228	363448	dynein light chain Tctex-type 3	Dynlt3	0.437985	0.00047009	0.177184	0.838874	-0.260801	0.369286	0.861863	7.00306e-11	0.903489	2.15188e-11	0.0416257	0.999997	0.151479	0.956821	1	0	0	1	1	0	0	3	Up.Nc	Up.Nc	NA	Up.Nc	NA	5	lightpink2	NA	NA
A_44_P1051990	NM_012791	NM_012791	25255	dual specificity tyrosine phosphorylation regulated kinase 1A	Dyrk1a	-0.00279473	1	-0.0171835	0.999992	-0.0143887	0.999989	0.328904	0.0105322	0.253134	0.112037	-0.0757708	0.999997	-0.218493	0.400903	0	0	0	1	0	0	0	1	NA	Up.Nc	NA	NA	NA	8	darkorange1	NA	NA
A_42_P723540	NM_001024767	NM_001024767	304775	dual specificity tyrosine phosphorylation regulated kinase 3	Dyrk3	0.466242	0.000350068	0.378026	0.00567809	-0.0882159	0.999989	0.340741	0.00782078	0.350246	0.00531223	0.00950491	0.999997	0.41495	0.00150324	1	1	0	1	1	0	1	5	Up.Up	Up.Up	Up.Up	Up.Up	NA	5	lightpink2	2	dodgerblue3
A_44_P282462	XM_017598153	XM_017598153	303963	DAZ interacting zinc finger protein 3	Dzip3	0.176802	1	-0.0652159	0.999992	-0.242018	0.847319	-0.36387	0.0202255	-0.185135	0.587628	0.178734	0.999997	0.122683	0.999998	0	0	0	-1	0	0	0	1	NA	Down.Nc	NA	NA	NA	2	dodgerblue3	NA	NA
A_64_P101912	NR_002154	NR_002154	415065	E230034O05Rik gene	E230034O05Rik	-0.0390937	1	-0.0211186	0.999992	0.0179751	0.999989	0.35827	0.0283029	0.233943	0.323985	-0.124327	0.999997	-0.18096	0.82036	0	0	0	1	0	0	0	1	NA	Up.Nc	NA	NA	NA	5	lightpink2	NA	NA
A_64_P151719	NM_001100778	NM_001100778	399489	E2F transcription factor 1	E2f1	-0.0751094	1	-0.136291	0.999992	-0.0611811	0.999989	-0.835415	6.16647e-11	-0.901026	9.7851e-12	-0.0656109	0.999997	-0.2001	0.502372	0	0	0	-1	-1	0	0	2	NA	Down.Nc	NA	Down.Nc	NA	2	dodgerblue3	NA	NA
A_44_P1010528	NM_001137626	NM_001137626	291105	E2F transcription factor 3	E2f3	-0.207171	1	-0.587844	0.00688109	-0.380673	0.407173	0.163148	0.777697	0.00708284	1	-0.156065	0.999997	-0.748213	0.000385871	0	-1	0	0	0	0	-1	2	NA	NA	Down.Down	NA	Down.Down	4	forestgreen	6	firebrick2
A_44_P1090290	NM_001271345	NM_001271345	100360427	E2F transcription factor 4	E2f4	-0.156994	1	-0.023553	0.999992	0.133441	0.999989	-0.435158	0.0131237	-0.522168	0.00176171	-0.0870106	0.999997	-0.0166943	0.999998	0	0	0	-1	-1	0	0	2	NA	Down.Nc	NA	Down.Nc	NA	2	dodgerblue3	NA	NA
A_44_P511608	NM_001271345	NM_001271345	100360427	E2F transcription factor 4	E2f4	-0.0257276	1	-0.150122	0.999992	-0.124394	0.999989	-0.495987	0.00146949	-0.472265	0.00257606	0.0237225	0.999997	-0.144278	0.999998	0	0	0	-1	-1	0	0	2	NA	Down.Nc	NA	Down.Nc	NA	2	dodgerblue3	NA	NA
A_42_P734768	XM_008760849	XM_008760849	116651	E2F transcription factor 5	E2f5	-0.105539	1	-0.2875	0.108113	-0.18196	0.999989	-0.482472	5.6792e-05	-0.47759	6.33004e-05	0.00488261	0.999997	-0.305012	0.0583276	0	0	0	-1	-1	0	0	2	NA	Down.Nc	NA	Down.Nc	NA	2	dodgerblue3	NA	NA
A_44_P1160204	XM_008760849	XM_008760849	116651	E2F transcription factor 5	E2f5	0.0347945	1	-0.189397	0.808372	-0.224192	0.908162	-0.459852	0.000433926	-0.525864	4.55168e-05	-0.0660126	0.999997	-0.169097	0.857441	0	0	0	-1	-1	0	0	2	NA	Down.Nc	NA	Down.Nc	NA	2	dodgerblue3	NA	NA
A_44_P1107453	XM_006241320	XM_006241320	314818	E2F transcription factor 7	E2f7	0.104298	1	0.109454	0.999992	0.00515587	0.999989	-0.531928	5.47927e-07	-0.626329	1.33573e-08	-0.0944009	0.999997	-0.262278	0.0897468	0	0	0	-1	-1	0	0	2	NA	Down.Nc	NA	Down.Nc	NA	2	dodgerblue3	NA	NA
A_43_P15106	XM_001080259	XM_001080259	308607	E2F transcription factor 8	E2f8	0.100786	1	0.026083	0.999992	-0.0747033	0.999989	-0.7001	1.18705e-07	-0.700915	1.05489e-07	-0.000815711	0.999997	-0.19892	0.616879	0	0	0	-1	-1	0	0	2	NA	Down.Nc	NA	Down.Nc	NA	2	dodgerblue3	NA	NA
A_42_P604033	NM_172047	NM_172047	266787	ELL associated factor 2	Eaf2	0.161486	1	0.0341502	0.999992	-0.127336	0.999989	-0.405608	0.000927083	-0.464793	9.89462e-05	-0.0591853	0.999997	0.140815	0.999998	0	0	0	-1	-1	0	0	2	NA	Down.Nc	NA	Down.Nc	NA	2	dodgerblue3	NA	NA
A_64_P153159	NM_001109421	NM_001109421	680609	Epstein-Barr virus induced 3	Ebi3	0.151728	1	0.187647	0.865797	0.0359196	0.999989	0.365806	0.0177521	0.40479	0.0058491	0.038984	0.999997	0.379096	0.0263431	0	0	0	1	1	0	1	3	NA	Up.Up	NA	Up.Up	NA	7	sandybrown	1	lightskyblue2
A_64_P110123	NM_001008721	NM_001008721	114021	EBNA1 binding protein 2	Ebna1bp2	-0.0702688	1	-0.124656	0.999992	-0.0543876	0.999989	-0.23682	0.0178605	-0.176903	0.330877	0.0599165	0.999997	0.0464846	0.999998	0	0	0	-1	0	0	0	1	NA	Down.Nc	NA	NA	NA	3	darkseagreen3	NA	NA
A_44_P241885	NM_022594	NM_022594	64526	enoyl-CoA hydratase 1	Ech1	0.102291	1	0.146989	0.999992	0.0446971	0.999989	0.492407	8.64889e-07	0.485984	1.06033e-06	-0.00642317	0.999997	0.165759	0.786811	0	0	0	1	1	0	0	2	NA	Up.Nc	NA	Up.Nc	NA	5	lightpink2	NA	NA
A_44_P337294	NM_017306	NM_017306	29740	enoyl-CoA delta isomerase 1	Eci1	-0.0459089	1	0.0333083	0.999992	0.0792172	0.999989	0.463004	1.52793e-05	0.513918	1.74952e-06	0.0509141	0.999997	0.144126	0.999998	0	0	0	1	1	0	0	2	NA	Up.Nc	NA	Up.Nc	NA	5	lightpink2	NA	NA
A_44_P730320	NM_001108547	NM_001108547	361921	epithelial cell transforming 2	Ect2	0.0290618	1	-0.0568065	0.999992	-0.0858682	0.999989	-0.685458	2.67472e-10	-0.733648	4.88159e-11	-0.0481904	0.999997	-0.204573	0.357612	0	0	0	-1	-1	0	0	2	NA	Down.Nc	NA	Down.Nc	NA	2	dodgerblue3	NA	NA
A_43_P10693	XM_017598702	XM_017598702	289085	ER degradation enhancing alpha-mannosidase like protein 3	Edem3	-0.0734947	1	-0.285725	0.189932	-0.21223	0.999989	-0.402773	0.00377303	-0.420722	0.00208469	-0.0179483	0.999997	-0.0643105	0.999998	0	0	0	-1	-1	0	0	2	NA	Down.Nc	NA	Down.Nc	NA	2	dodgerblue3	NA	NA
A_44_P355013	XM_017599786	XM_017599786	50672	endothelin receptor type B	Ednrb	0.490241	0.00386171	0.479953	0.00316447	-0.0102886	0.999989	1.05326	6.49671e-10	1.16649	6.47323e-11	0.11323	0.999997	0.807989	8.504e-07	1	1	0	1	1	0	1	5	Up.Up	Up.Up	Up.Up	Up.Up	NA	7	sandybrown	3	darkseagreen3
A_64_P004974	NM_017333	NM_017333	50672	endothelin receptor type B	Ednrb	0.358518	0.0628363	0.417793	0.00616945	0.0592756	0.999989	1.42871	6.82129e-14	1.49953	2.08638e-14	0.0708228	0.999997	0.369855	0.0207837	0	1	0	1	1	0	1	4	NA	Up.Up	Up.Up	Up.Up	Up.Up	5	lightpink2	2	dodgerblue3
A_43_P20541	NM_001106278	NM_001106278	293104	embryonic ectoderm development	Eed	0.0456003	1	0.131353	0.999992	0.0857524	0.999989	-0.449609	0.00136315	-0.388997	0.00759826	0.0606116	0.999997	0.173263	0.848871	0	0	0	-1	-1	0	0	2	NA	Down.Nc	NA	Down.Nc	NA	1	lightskyblue2	NA	NA
A_64_P146155	NM_175838	NM_175838	171361	eukaryotic translation elongation factor 1 alpha 1	Eef1a1	-0.171163	1	0.386531	0.0379453	0.557694	0.00649664	0.170798	0.686713	0.236014	0.322048	0.0652156	0.999997	0.0929655	0.999998	0	1	1	0	0	0	0	2	NA	NA	Up.Nc	NA	Up.Nc	12	sienna	NA	NA
A_42_P597308	NM_001134990	NM_001134990	290279	EEF1A lysine methyltransferase 1	Eef1akmt1	0.196343	1	0.160428	0.973411	-0.0359153	0.999989	-0.0338578	0.999999	0.0178705	1	0.0517283	0.999997	0.311045	0.0129561	0	0	0	0	0	0	1	1	NA	NA	NA	NA	NA	7	sandybrown	3	darkseagreen3
A_64_P051421	NM_001013104	NM_001013104	300033	eukaryotic translation elongation factor 1 delta	Eef1d	0.10599	1	-0.0965709	0.999992	-0.202561	0.94309	0.359703	0.00147852	0.334691	0.00393563	-0.0250122	0.999997	-0.0764453	0.999998	0	0	0	1	1	0	0	2	NA	Up.Nc	NA	Up.Nc	NA	5	lightpink2	NA	NA
A_43_P17852	NM_001109249	NM_001109249	500255	eukaryotic elongation factor, selenocysteine-tRNA-specific	Eefsec	0.194788	1	0.286808	0.100206	0.0920205	0.999989	1.25931	4.37451e-14	1.25364	4.52764e-14	-0.00566876	0.999997	0.00497654	0.999998	0	0	0	1	1	0	0	2	NA	Up.Nc	NA	Up.Nc	NA	5	lightpink2	NA	NA
A_44_P114338	NM_001105977	NM_001105977	289280	EF-hand calcium binding domain 2	Efcab2	0.317221	0.151887	0.241546	0.384647	-0.0756752	0.999989	0.399978	0.00263362	0.435538	0.000774181	0.0355609	0.999997	0.322407	0.0565358	0	0	0	1	1	0	0	2	NA	Up.Nc	NA	Up.Nc	NA	5	lightpink2	NA	NA
A_64_P089677	NM_001105977	NM_001105977	289280	EF-hand calcium binding domain 2	Efcab2	-0.118488	1	-0.104227	0.999992	0.014261	0.999989	0.481756	0.00588911	0.390933	0.0370435	-0.0908233	0.999997	-0.155786	0.986312	0	0	0	1	1	0	0	2	NA	Up.Nc	NA	Up.Nc	NA	5	lightpink2	NA	NA
A_42_P821898	NM_001191866	NM_001191866	362549	EF-hand calcium binding domain 7	Efcab7	0.339457	0.0234506	0.269277	0.124251	-0.0701798	0.999989	0.557417	9.61607e-07	0.516137	4.22257e-06	-0.0412801	0.999997	0.302442	0.0393015	1	0	0	1	1	0	1	4	Up.Up	Up.Up	NA	Up.Up	NA	5	lightpink2	2	dodgerblue3
A_44_P1104968	XM_006236855	XM_006236855	685202	EF-hand and coiled-coil domain containing 1	Efcc1	1.79861	4.25402e-12	1.50348	1.88765e-10	-0.29513	0.749125	0.785214	1.57561e-05	0.755081	2.71272e-05	-0.0301326	0.999997	1.04415	5.16561e-07	1	1	0	1	1	0	1	5	Up.Up	Up.Up	Up.Up	Up.Up	NA	5	lightpink2	2	dodgerblue3
A_64_P086655	NM_001277341	NM_001277341	293677	EGF containing fibulin extracellular matrix protein 2	Efemp2	0.010626	1	0.25604	0.339214	0.245414	0.75425	0.226562	0.315486	0.344396	0.0212295	0.117834	0.999997	0.192121	0.707339	0	0	0	0	1	0	0	1	NA	NA	NA	Up.Nc	NA	5	lightpink2	NA	NA
A_42_P623662	NM_001122947	NM_001122947	301295	EF-hand domain containing 1	Efhc1	0.101285	1	0.215181	0.634176	0.113895	0.999989	-0.0467215	0.999999	0.00489768	1	0.0516192	0.999997	0.658657	8.98568e-06	0	0	0	0	0	0	1	1	NA	NA	NA	NA	NA	7	sandybrown	1	lightskyblue2
A_43_P17795	NM_001109310	NM_001109310	501181	EF-hand domain family, member D1	Efhd1	0.957507	5.91695e-09	1.20612	3.39666e-11	0.248609	0.765252	2.52368	8.58317e-19	2.67786	2.10345e-19	0.154177	0.999997	0.644816	1.89905e-05	1	1	0	1	1	0	1	5	Up.Up	Up.Up	Up.Up	Up.Up	NA	5	lightpink2	2	dodgerblue3
A_64_P120861	NM_053599	NM_053599	94268	ephrin A1	Efna1	-0.105633	1	0.159177	0.999992	0.26481	0.675536	-0.506663	0.000416373	-0.459361	0.00152048	0.0473015	0.999997	0.328068	0.0928191	0	0	0	-1	-1	0	0	2	NA	Down.Nc	NA	Down.Nc	NA	1	lightskyblue2	NA	NA
A_64_P054337	NM_001168670	NM_001168670	84358	ephrin A2	Efna2	-0.13975	1	-0.128146	0.999992	0.0116035	0.999989	-0.379418	0.0401117	-0.335219	0.0895529	0.0441994	0.999997	-0.00558273	0.999998	0	0	0	-1	0	0	0	1	NA	Down.Nc	NA	NA	NA	3	darkseagreen3	NA	NA
A_64_P087380	XM_001072657	XM_001072657	170901	ephrin A3	Efna3	-0.296323	0.231389	-0.263872	0.234167	0.0324516	0.999989	-0.431138	0.000708132	-0.534481	1.9e-05	-0.103343	0.999997	-0.164475	0.881497	0	0	0	-1	-1	0	0	2	NA	Down.Nc	NA	Down.Nc	NA	3	darkseagreen3	NA	NA
A_64_P120841	NM_001107692	NM_001107692	310643	ephrin A4	Efna4	0.124789	1	-0.0599754	0.999992	-0.184765	0.999989	0.278585	0.10406	0.36037	0.0113521	0.0817849	0.999997	0.139409	0.999998	0	0	0	0	1	0	0	1	NA	NA	NA	Up.Nc	NA	5	lightpink2	NA	NA
A_64_P101804	NM_017089	NM_017089	25186	ephrin B1	Efnb1	0.211419	1	0.336506	0.146856	0.125087	0.999989	0.450375	0.00574683	0.348674	0.0545983	-0.101702	0.999997	0.297169	0.236467	0	0	0	1	0	0	0	1	NA	Up.Nc	NA	NA	NA	5	lightpink2	NA	NA
A_44_P195619	XM_017603208	XM_017603208	313928	EFR3 homolog B	Efr3b	0.171329	1	0.175988	0.949429	0.00465929	0.999989	-0.383219	0.00971228	-0.442351	0.00168181	-0.0591325	0.999997	0.250032	0.343706	0	0	0	-1	-1	0	0	2	NA	Down.Nc	NA	Down.Nc	NA	2	dodgerblue3	NA	NA
A_42_P831499	NM_012842	NM_012842	25313	epidermal growth factor	Egf	0.181926	1	0.229789	0.574163	0.0478627	0.999989	0.235959	0.310069	0.394884	0.00954467	0.158925	0.999997	-0.00782308	0.999998	0	0	0	0	1	0	0	1	NA	NA	NA	Up.Nc	NA	5	lightpink2	NA	NA
A_64_P362904	NM_139104	NM_139104	245963	EGF-like-domain, multiple 7	Egfl7	-0.13805	1	-0.250073	0.252981	-0.112023	0.999989	-0.404679	0.000758357	-0.452495	0.000117129	-0.047816	0.999997	-0.00131323	0.999998	0	0	0	-1	-1	0	0	2	NA	Down.Nc	NA	Down.Nc	NA	3	darkseagreen3	NA	NA
A_44_P1097198	NM_001305130	NM_001305130	305556	EH domain binding protein 1	Ehbp1	-0.0927254	1	-0.416927	0.0056734	-0.324202	0.203349	0.027117	0.999999	0.0270353	1	-8.16782e-05	0.999997	-0.314336	0.0788621	0	-1	0	0	0	0	0	1	NA	NA	Down.Nc	NA	Down.Nc	4	forestgreen	NA	NA
A_44_P283715	NM_001305130	NM_001305130	305556	EH domain binding protein 1	Ehbp1	-0.19749	1	-0.546804	0.000252054	-0.349314	0.167279	-0.0834202	0.999999	-0.215387	0.387149	-0.131966	0.999997	-0.472979	0.00191542	0	-1	0	0	0	0	-1	2	NA	NA	Down.Down	NA	Down.Down	4	forestgreen	6	firebrick2
A_64_P164797	NM_001011939	NM_001011939	293692	EH-domain containing 1	Ehd1	-0.0857535	1	-0.17007	0.999992	-0.0843162	0.999989	-0.314413	0.133619	-0.506446	0.00258631	-0.192033	0.999997	0.00667288	0.999998	0	0	0	0	-1	0	0	1	NA	NA	NA	Down.Nc	NA	3	darkseagreen3	NA	NA
A_44_P423613	NM_139324	NM_139324	192204	EH-domain containing 4	Ehd4	0.791602	3.23199e-09	0.748494	1.08333e-08	-0.0431082	0.999989	0.379794	0.00137288	0.440825	0.000119476	0.0610311	0.999997	0.529617	1.88862e-05	1	1	0	1	1	0	1	5	Up.Up	Up.Up	Up.Up	Up.Up	NA	5	lightpink2	2	dodgerblue3
A_43_P13230	NM_133606	NM_133606	171142	enoyl-CoA hydratase and 3-hydroxyacyl CoA dehydrogenase	Ehhadh	-0.169811	1	-0.201557	0.763975	-0.0317459	0.999989	-0.32633	0.0480492	-0.38981	0.00900808	-0.06348	0.999997	0.00738327	0.999998	0	0	0	-1	-1	0	0	2	NA	Down.Nc	NA	Down.Nc	NA	3	darkseagreen3	NA	NA
A_43_P17031	NM_212463	NM_212463	361798	euchromatic histone lysine methyltransferase 2	Ehmt2	-0.143139	1	-0.337515	0.491717	-0.194376	0.999989	0.426715	0.118018	0.581038	0.0176158	0.154323	0.999997	-0.562465	0.0468325	0	0	0	0	1	0	-1	2	NA	NA	NA	Up.Down	NA	8	darkorange1	6	firebrick2
A_64_P011015	NM_001008773	NM_001008773	317163	eukaryotic translation initiation factor 1A	Eif1a	-0.129511	1	-0.143786	0.999992	-0.0142742	0.999989	-0.374822	0.0120754	-0.316802	0.0527523	0.0580193	0.999997	0.0620304	0.999998	0	0	0	-1	0	0	0	1	NA	Down.Nc	NA	NA	NA	3	darkseagreen3	NA	NA
A_42_P755087	NM_001008305	NM_001008305	293673	eukaryotic translation initiation factor 1A domain containing	Eif1ad	-0.119796	1	-0.0371376	0.999992	0.0826584	0.999989	-0.223034	0.172267	-0.263872	0.0442176	-0.0408379	0.999997	-0.143957	0.999998	0	0	0	0	-1	0	0	1	NA	NA	NA	Down.Nc	NA	2	dodgerblue3	NA	NA
A_64_P072828	NM_001008305	NM_001008305	293673	eukaryotic translation initiation factor 1A domain containing	Eif1ad	-0.0900291	1	-0.187973	0.723744	-0.0979437	0.999989	-0.427705	0.00013288	-0.379289	0.000889935	0.0484155	0.999997	-0.0773796	0.999998	0	0	0	-1	-1	0	0	2	NA	Down.Nc	NA	Down.Nc	NA	2	dodgerblue3	NA	NA
A_44_P490206	NM_001106867	NM_001106867	301068	eukaryotic translation initiation factor 1B	Eif1b	-0.00312607	1	0.0255547	0.999992	0.0286807	0.999989	-0.323009	0.000412404	-0.313	0.000681609	0.010009	0.999997	0.0820373	0.999998	0	0	0	-1	-1	0	0	2	NA	Down.Nc	NA	Down.Nc	NA	2	dodgerblue3	NA	NA
A_44_P1111900	XM_006249790	XM_006249790	498225	eukaryotic translation initiation factor 2D	Eif2d	-0.0802385	1	-0.113667	0.999992	-0.0334282	0.999989	0.276079	0.0923342	0.218578	0.31562	-0.0575017	0.999997	-0.33842	0.03346	0	0	0	0	0	0	-1	1	NA	NA	NA	NA	NA	9	thistle3	5	lightpink2
A_64_P082939	NM_019356	NM_019356	54318	eukaryotic translation initiation factor 2 subunit alpha	Eif2s1	-0.0381609	1	-0.125388	0.999992	-0.0872267	0.999989	-0.26114	0.0141104	-0.203388	0.178182	0.057752	0.999997	-0.00457983	0.999998	0	0	0	-1	0	0	0	1	NA	Down.Nc	NA	NA	NA	2	dodgerblue3	NA	NA
A_44_P1367704	NM_053974	NM_053974	117045	eukaryotic translation initiation factor 4E	Eif4e	0.0082416	1	0.0701561	0.999992	0.0619145	0.999989	-0.469895	0.0013923	-0.320399	0.0631614	0.149496	0.999997	0.173385	0.863232	0	0	0	-1	0	0	0	1	NA	Down.Nc	NA	NA	NA	1	lightskyblue2	NA	NA
A_44_P823729	XM_008761488	XM_008761488	117045	eukaryotic translation initiation factor 4E	Eif4e	-0.0240464	1	-0.0250113	0.999992	-0.000964917	0.999989	-0.363194	0.0108166	-0.320001	0.0354862	0.0431935	0.999997	0.0787152	0.999998	0	0	0	-1	-1	0	0	2	NA	Down.Nc	NA	Down.Nc	NA	2	dodgerblue3	NA	NA
A_42_P526712	NM_001106612	NM_001106612	297481	eukaryotic translation initiation factor 4E family member 3	Eif4e3	-0.0755392	1	-0.0521789	0.999992	0.0233603	0.999989	-0.499116	2.49321e-05	-0.394662	0.00113417	0.104454	0.999997	0.344721	0.0161719	0	0	0	-1	-1	0	1	3	NA	Down.Up	NA	Down.Up	NA	1	lightskyblue2	1	lightskyblue2
A_44_P1107157	NM_001017374	NM_001017374	361628	eukaryotic translation initiation factor 4, gamma 2	Eif4g2	0.157477	1	0.397979	0.0123896	0.240502	0.79716	0.214472	0.382214	0.2378	0.254675	0.0233285	0.999997	0.200936	0.642959	0	1	0	0	0	0	0	1	NA	NA	Up.Nc	NA	Up.Nc	5	lightpink2	NA	NA
A_44_P279208	NM_001106693	NM_001106693	298573	eukaryotic translation initiation factor 4 gamma, 3	Eif4g3	0.0909661	1	0.0953924	0.999992	0.00442624	0.999989	0.308908	0.105686	0.362888	0.0337579	0.0539804	0.999997	-0.166654	0.920178	0	0	0	0	1	0	0	1	NA	NA	NA	Up.Nc	NA	5	lightpink2	NA	NA
A_44_P872777	XM_017593303	XM_017593303	298573	eukaryotic translation initiation factor 4 gamma, 3	Eif4g3	-0.222528	1	0.462825	0.105288	0.685353	0.0276886	-0.21501	0.613423	-0.260336	0.441253	-0.0453252	0.999997	0.201601	0.858399	0	0	1	0	0	0	0	1	NA	NA	NA	NA	NA	12	sienna	NA	NA
A_44_P358921	NM_020075	NM_020075	56783	eukaryotic translation initiation factor 5	Eif5	-0.205123	1	-0.429914	0.320667	-0.22479	0.999989	0.202873	0.736007	0.168153	0.836288	-0.0347203	0.999997	-0.729437	0.0168044	0	0	0	0	0	0	-1	1	NA	NA	NA	NA	NA	4	forestgreen	6	firebrick2
A_64_P053943	NM_001012192	NM_001012192	362721	EARP complex and GARP complex interacting protein 1	Eipr1	-0.10303	1	-0.0294341	0.999992	0.0735963	0.999989	-0.305336	0.00540801	-0.385226	0.000117774	-0.0798896	0.999997	0.0377925	0.999998	0	0	0	-1	-1	0	0	2	NA	Down.Nc	NA	Down.Nc	NA	2	dodgerblue3	NA	NA
A_64_P095966	NM_001108848	NM_001108848	363854	ELAV like RNA binding protein 1	Elavl1	-0.0751028	1	0.0223738	0.999992	0.0974766	0.999989	-0.343401	0.00778055	-0.367173	0.00321325	-0.0237726	0.999997	0.126918	0.999998	0	0	0	-1	-1	0	0	2	NA	Down.Nc	NA	Down.Nc	NA	1	lightskyblue2	NA	NA
A_42_P841017	NM_001302217	NM_001302217	286973	ELAV like RNA binding protein 2	Elavl2	0.0317299	1	-0.267981	0.371578	-0.299711	0.482957	-0.113109	0.961761	-0.112846	0.962704	0.000263246	0.999997	-0.575375	0.000391455	0	0	0	0	0	0	-1	1	NA	NA	NA	NA	NA	9	thistle3	7	sandybrown
A_44_P461122	NM_172324	NM_172324	282824	ELAV like RNA binding protein 3	Elavl3	-0.0124366	1	0.0725318	0.999992	0.0849684	0.999989	0.490564	0.00228082	0.151508	0.799906	-0.339056	0.999997	-0.425068	0.0233423	0	0	0	1	0	0	-1	2	NA	Up.Down	NA	NA	NA	9	thistle3	5	lightpink2
A_64_P011854	NM_001077651	NM_001077651	432358	ELAV like RNA binding protein 4	Elavl4	-0.186404	1	-0.207017	0.481305	-0.0206123	0.999989	-0.411948	9.91066e-05	-0.468557	8.03135e-06	-0.0566088	0.999997	-0.304688	0.0217713	0	0	0	-1	-1	0	-1	3	NA	Down.Down	NA	Down.Down	NA	2	dodgerblue3	6	firebrick2
A_64_P065507	NM_053520	NM_053520	85424	E74 like ETS transcription factor 1	Elf1	-0.235508	0.911843	-0.444656	0.00184204	-0.209148	0.999989	-0.0262495	0.999999	-0.211308	0.367601	-0.185058	0.999997	-0.413534	0.00444574	0	-1	0	0	0	0	-1	2	NA	NA	Down.Down	NA	Down.Down	4	forestgreen	8	darkorange1
A_44_P1107878	XM_006242041	XM_006242041	100910536	extracellular leucine-rich repeat and fibronectin type III domain containing 2	Elfn2	-0.612928	1.1723e-05	-0.593195	1.78212e-05	0.0197328	0.999989	-0.792918	1.45767e-08	-0.916177	5.96257e-10	-0.123259	0.999997	-0.206105	0.577089	-1	-1	0	-1	-1	0	0	4	Down.Nc	Down.Nc	Down.Nc	Down.Nc	NA	3	darkseagreen3	NA	NA
A_44_P1091740	XM_001054852	XM_001054852	309918	elongation factor for RNA polymerase II 2	Ell2	0.0536414	1	-0.0896898	0.999992	-0.143331	0.999989	-0.408546	0.00330565	-0.352789	0.0162641	0.0557577	0.999997	0.0894057	0.999998	0	0	0	-1	-1	0	0	2	NA	Down.Nc	NA	Down.Nc	NA	2	dodgerblue3	NA	NA
A_44_P1153961	XM_008760603	XM_008760603	309918	elongation factor for RNA polymerase II 2	Ell2	0.0418625	1	-0.189732	0.912449	-0.231595	0.999989	-0.450038	0.00652324	-0.516094	0.00125191	-0.0660556	0.999997	0.258498	0.414615	0	0	0	-1	-1	0	0	2	NA	Down.Nc	NA	Down.Nc	NA	3	darkseagreen3	NA	NA
A_42_P635396	NM_001109506	NM_001109506	688581	ELMO domain containing 2	Elmod2	0.100234	1	0.058239	0.999992	-0.0419951	0.999989	0.263929	0.10406	0.301136	0.0356792	0.0372067	0.999997	0.0673947	0.999998	0	0	0	0	1	0	0	1	NA	NA	NA	Up.Nc	NA	5	lightpink2	NA	NA
A_64_P064782	NM_001270561	NM_001270561	64525	elongin C	Eloc	0.0486731	1	-0.023664	0.999992	-0.072337	0.999989	-0.199645	0.260323	-0.30068	0.00422071	-0.101035	0.999997	0.0644474	0.999998	0	0	0	0	-1	0	0	1	NA	NA	NA	Down.Nc	NA	3	darkseagreen3	NA	NA
A_42_P836392	NM_134383	NM_134383	171402	ELOVL fatty acid elongase 6	Elovl6	-0.0189929	1	-0.504709	0.0170459	-0.485716	0.0915177	0.501591	0.00707684	0.461168	0.0147421	-0.0404231	0.999997	-0.503119	0.0155719	0	-1	0	1	1	0	-1	4	NA	Up.Down	Down.Down	Up.Down	Down.Down	8	darkorange1	6	firebrick2
A_44_P428691	NM_134383	NM_134383	171402	ELOVL fatty acid elongase 6	Elovl6	-0.143182	1	-0.471372	0.0124526	-0.32819	0.429592	0.190689	0.609606	-0.0289868	1	-0.219676	0.999997	-0.518652	0.00401626	0	-1	0	0	0	0	-1	2	NA	NA	Down.Down	NA	Down.Down	4	forestgreen	6	firebrick2
A_44_P102652	NM_080899	NM_080899	140934	elongator complex protein 1	Elp1	0.0336495	1	0.185065	0.96628	0.151415	0.999989	-0.409018	0.0265487	-0.441208	0.0131575	-0.0321894	0.999997	0.295352	0.299214	0	0	0	-1	-1	0	0	2	NA	Down.Nc	NA	Down.Nc	NA	1	lightskyblue2	NA	NA
A_43_P14285	NM_001034145	NM_001034145	307545	elongator acetyltransferase complex subunit 2	Elp2	0.00830048	1	-0.220936	0.413714	-0.229236	0.67542	0.0500869	0.999999	0.0925196	1	0.0424327	0.999997	-0.302541	0.0401479	0	0	0	0	0	0	-1	1	NA	NA	NA	NA	NA	8	darkorange1	6	firebrick2
A_44_P304220	NM_053719	NM_053719	114511	embigin	Emb	-0.156909	1	-0.296257	0.0394886	-0.139348	0.999989	-0.276224	0.0352619	-0.313082	0.00832073	-0.0368578	0.999997	0.113385	0.999998	0	-1	0	-1	-1	0	0	3	NA	Down.Nc	Down.Nc	Down.Nc	Down.Nc	6	firebrick2	NA	NA
A_64_P046868	NM_001012165	NM_001012165	361425	ER membrane protein complex subunit 8	Emc8	-0.0985744	1	-0.0827274	0.999992	0.015847	0.999989	-0.316339	0.00293809	-0.358784	0.000362432	-0.0424451	0.999997	-0.143499	0.999998	0	0	0	-1	-1	0	0	2	NA	Down.Nc	NA	Down.Nc	NA	2	dodgerblue3	NA	NA
A_44_P227604	NM_001105830	NM_001105830	287634	essential meiotic structure-specific endonuclease 1	Eme1	-0.11245	1	-0.0246826	0.999992	0.0877673	0.999989	-0.615714	1.02517e-05	-0.653154	3.19356e-06	-0.0374398	0.999997	-0.438142	0.00504519	0	0	0	-1	-1	0	-1	3	NA	Down.Down	NA	Down.Down	NA	2	dodgerblue3	5	lightpink2
A_42_P748981	NM_001107888	NM_001107888	312706	EMG1 N1-specific pseudouridine methyltransferase	Emg1	-0.212174	1	-0.035883	0.999992	0.176291	0.999989	-0.481914	0.00394375	-0.592158	0.000265394	-0.110244	0.999997	0.0422693	0.999998	0	0	0	-1	-1	0	0	2	NA	Down.Nc	NA	Down.Nc	NA	2	dodgerblue3	NA	NA
A_44_P1112931	NM_001109467	NM_001109467	685462	EMI domain containing 1	Emid1	-0.255295	0.512847	-0.18703	0.782613	0.0682652	0.999989	-0.731331	1.45767e-08	-0.764871	5.04676e-09	-0.0335399	0.999997	0.0510201	0.999998	0	0	0	-1	-1	0	0	2	NA	Down.Nc	NA	Down.Nc	NA	2	dodgerblue3	NA	NA
A_44_P1112936	XM_008770370	XM_008770370	685462	EMI domain containing 1	Emid1	-0.139181	1	-0.0282362	0.999992	0.110945	0.999989	-0.336606	0.0386196	-0.312803	0.0656689	0.0238028	0.999997	0.0959572	0.999998	0	0	0	-1	0	0	0	1	NA	Down.Nc	NA	NA	NA	1	lightskyblue2	NA	NA
A_64_P131199	NM_001109467	NM_001109467	685462	EMI domain containing 1	Emid1	-0.299084	0.079164	-0.380599	0.00189494	-0.0815152	0.999989	-0.809195	1.22789e-10	-0.763192	4.29907e-10	0.0460031	0.999997	-0.0190586	0.999998	0	-1	0	-1	-1	0	0	3	NA	Down.Nc	Down.Nc	Down.Nc	Down.Nc	3	darkseagreen3	NA	NA
A_64_P082658	NM_001106710	NM_001106710	298845	elastin microfibril interfacer 1	Emilin1	-0.403464	0.0919743	-0.300007	0.283438	0.103457	0.999989	-0.433709	0.0102779	-0.37589	0.0348902	0.0578193	0.999997	-0.141052	0.999998	0	0	0	-1	-1	0	0	2	NA	Down.Nc	NA	Down.Nc	NA	3	darkseagreen3	NA	NA
A_43_P21508	NM_001003402	NM_001003402	444982	echinoderm microtubule associated protein like 5	Eml5	-0.030066	1	0.0546127	0.999992	0.0846787	0.999989	0.661537	4.03008e-06	0.683371	2.01341e-06	0.0218338	0.999997	-0.328191	0.0862856	0	0	0	1	1	0	0	2	NA	Up.Nc	NA	Up.Nc	NA	5	lightpink2	NA	NA
A_44_P1089446	NM_001003402	NM_001003402	444982	echinoderm microtubule associated protein like 5	Eml5	0.181302	1	-0.0472037	0.999992	-0.228506	0.999989	0.97193	9.46675e-09	0.811683	3.28352e-07	-0.160246	0.999997	-0.471611	0.00569911	0	0	0	1	1	0	-1	3	NA	Up.Down	NA	Up.Down	NA	8	darkorange1	7	sandybrown
A_44_P1159432	NM_001003402	NM_001003402	444982	echinoderm microtubule associated protein like 5	Eml5	0.145129	1	-0.168533	0.999992	-0.313662	0.403488	0.737646	1.72538e-06	0.774103	6.35334e-07	0.0364562	0.999997	-0.163739	0.92973	0	0	0	1	1	0	0	2	NA	Up.Nc	NA	Up.Nc	NA	5	lightpink2	NA	NA
A_44_P716774	XM_017594264	XM_017594264	444982	echinoderm microtubule associated protein like 5	Eml5	0.169058	1	0.0830407	0.999992	-0.0860175	0.999989	0.568291	7.35216e-05	0.842443	4.55042e-08	0.274151	0.999997	-0.0805016	0.999998	0	0	0	1	1	0	0	2	NA	Up.Nc	NA	Up.Nc	NA	5	lightpink2	NA	NA
A_44_P1082284	NM_012843	NM_012843	25314	epithelial membrane protein 1	Emp1	-0.10418	1	-0.0340939	0.999992	0.0700864	0.999989	-0.797831	1.33259e-11	-0.900937	7.00176e-13	-0.103107	0.999997	0.236594	0.15582	0	0	0	-1	-1	0	0	2	NA	Down.Nc	NA	Down.Nc	NA	2	dodgerblue3	NA	NA
A_42_P517399	NM_030847	NM_030847	81505	epithelial membrane protein 3	Emp3	0.0180123	1	-0.00896174	0.999992	-0.0269741	0.999989	0.79183	5.02955e-10	0.777172	7.00621e-10	-0.0146579	0.999997	0.141877	0.999998	0	0	0	1	1	0	0	2	NA	Up.Nc	NA	Up.Nc	NA	5	lightpink2	NA	NA
A_42_P680931	XM_017604816	XM_017604816	361607	EMSY BRCA2-interacting transcriptional repressor	Emsy	0.0504591	1	-0.198105	0.579953	-0.248564	0.399773	-0.0972582	0.999999	-0.0562115	1	0.0410467	0.999997	-0.293229	0.0364644	0	0	0	0	0	0	-1	1	NA	NA	NA	NA	NA	9	thistle3	6	firebrick2
A_64_P058280	XM_008761453	XM_008761453	685360	engrailed homeobox 1	En1	-0.0251439	1	0.174714	0.999992	0.199858	0.999989	0.345531	0.0641635	0.373661	0.035313	0.0281304	0.999997	0.0966172	0.999998	0	0	0	0	1	0	0	1	NA	NA	NA	Up.Nc	NA	5	lightpink2	NA	NA
A_44_P1086085	NM_001109214	NM_001109214	499964	engrailed homeobox 2	En2	-0.0807487	1	-0.308149	0.176343	-0.2274	0.999989	-0.685169	3.98632e-06	-0.712214	1.77781e-06	-0.0270445	0.999997	-0.13188	0.999998	0	0	0	-1	-1	0	0	2	NA	Down.Nc	NA	Down.Nc	NA	2	dodgerblue3	NA	NA
A_44_P217715	NM_001012150	NM_001012150	360891	ENAH, actin regulator	Enah	-0.192543	1	-0.465874	0.00908048	-0.273331	0.71505	0.287276	0.165043	0.0582572	1	-0.229019	0.999997	-0.531329	0.00181308	0	-1	0	0	0	0	-1	2	NA	NA	Down.Down	NA	Down.Down	4	forestgreen	6	firebrick2
A_42_P640277	NM_001003401	NM_001003401	294674	ectodermal-neural cortex 1	Enc1	-0.065323	1	-0.125666	0.999992	-0.0603434	0.999989	-0.545349	0.00154476	-0.518208	0.0026796	0.0271405	0.999997	0.0539256	0.999998	0	0	0	-1	-1	0	0	2	NA	Down.Nc	NA	Down.Nc	NA	2	dodgerblue3	NA	NA
A_42_P780457	NM_001003401	NM_001003401	294674	ectodermal-neural cortex 1	Enc1	-0.26803	0.645183	-0.529226	0.000437006	-0.261196	0.658539	-0.383328	0.00972216	-0.446009	0.00152379	-0.0626802	0.999997	-0.391659	0.0170547	0	-1	0	-1	-1	0	-1	4	NA	Down.Down	Down.Down	Down.Down	Down.Down	9	thistle3	8	darkorange1
A_44_P668185	XM_002729871	XM_002729871	363015	endonuclease domain containing 1	Endod1	0.675056	6.4737e-06	0.862169	4.06726e-08	0.187114	0.999989	1.89042	3.02645e-16	2.0012	7.40947e-17	0.110782	0.999997	0.335672	0.0626557	1	1	0	1	1	0	0	4	Up.Nc	Up.Nc	Up.Nc	Up.Nc	NA	5	lightpink2	NA	NA
A_44_P213133	NM_001034938	NM_001034938	362100	endonuclease G	Endog	-0.139072	1	-0.0992683	0.999992	0.0398038	0.999989	-0.561576	2.83869e-05	-0.560138	2.75457e-05	0.00143818	0.999997	0.0406888	0.999998	0	0	0	-1	-1	0	0	2	NA	Down.Nc	NA	Down.Nc	NA	2	dodgerblue3	NA	NA
A_44_P777576	NM_001107070	NM_001107070	303702	endo-beta-N-acetylglucosaminidase	Engase	0.123259	1	0.134526	0.999992	0.0112674	0.999989	0.220659	0.206535	0.290225	0.0214396	0.0695661	0.999997	0.090709	0.999998	0	0	0	0	1	0	0	1	NA	NA	NA	Up.Nc	NA	5	lightpink2	NA	NA
A_44_P1090056	NM_001282336	NM_001282336	100912292	energy homeostasis associated	Enho	-0.125879	1	-0.167283	0.999992	-0.0414039	0.999989	-0.414011	0.00337191	-0.467839	0.000623714	-0.0538281	0.999997	-0.192943	0.708364	0	0	0	-1	-1	0	0	2	NA	Down.Nc	NA	Down.Nc	NA	2	dodgerblue3	NA	NA
A_64_P139997	NM_001106180	NM_001106180	291975	enkurin domain containing 1	Enkd1	-0.0482419	1	-0.272848	0.144957	-0.224606	0.788619	-0.026863	0.999999	-0.0152148	1	0.0116482	0.999997	-0.308115	0.0470884	0	0	0	0	0	0	-1	1	NA	NA	NA	NA	NA	9	thistle3	6	firebrick2
A_44_P1124319	NM_001109908	NM_001109908	24333	enolase 1	Eno1	0.331004	0.36093	0.292878	0.307714	-0.0381258	0.999989	0.752893	6.19646e-06	0.745823	6.62757e-06	-0.00706936	0.999997	0.263743	0.386207	0	0	0	1	1	0	0	2	NA	Up.Nc	NA	Up.Nc	NA	5	lightpink2	NA	NA
A_44_P1360447	NM_001109908	NM_001109908	24333	enolase 1	Eno1	0.310833	0.589427	0.325391	0.22602	0.0145575	0.999989	0.768228	9.42456e-06	0.7536	1.19076e-05	-0.014628	0.999997	0.191737	0.807089	0	0	0	1	1	0	0	2	NA	Up.Nc	NA	Up.Nc	NA	5	lightpink2	NA	NA
A_64_P093037	NM_001109908	NM_001109908	24333	enolase 1	Eno1	0.253149	0.665002	0.259125	0.276594	0.00597607	0.999989	0.752571	4.44509e-08	0.73397	6.80021e-08	-0.0186008	0.999997	0.152917	0.966534	0	0	0	1	1	0	0	2	NA	Up.Nc	NA	Up.Nc	NA	5	lightpink2	NA	NA
A_44_P516885	NM_139325	NM_139325	24334	enolase 2, gamma, neuronal	Eno2	-0.100668	1	0.00229044	0.999992	0.102958	0.999989	-0.446092	2.10713e-05	-0.47192	6.51612e-06	-0.0258274	0.999997	0.31625	0.0138966	0	0	0	-1	-1	0	1	3	NA	Down.Up	NA	Down.Up	NA	1	lightskyblue2	1	lightskyblue2
A_64_P074008	NM_139325	NM_139325	24334	enolase 2, gamma, neuronal	Eno2	-0.133744	1	-0.101484	0.999992	0.03226	0.999989	-0.408837	0.015668	-0.338912	0.0672324	0.0699245	0.999997	0.097205	0.999998	0	0	0	-1	0	0	0	1	NA	Down.Nc	NA	NA	NA	3	darkseagreen3	NA	NA
A_43_P12841	NM_053535	NM_053535	85496	ectonucleotide pyrophosphatase/phosphodiesterase 1	Enpp1	-0.090021	1	-0.27115	0.328837	-0.181129	0.999989	-0.64024	1.27682e-05	-0.593338	4.26469e-05	0.0469016	0.999997	-0.0315332	0.999998	0	0	0	-1	-1	0	0	2	NA	Down.Nc	NA	Down.Nc	NA	2	dodgerblue3	NA	NA
A_44_P341075	NM_057104	NM_057104	84050	ectonucleotide pyrophosphatase/phosphodiesterase 2	Enpp2	0.134099	1	0.125886	0.999992	-0.0082127	0.999989	0.832437	1.51539e-13	0.790254	4.93338e-13	-0.0421828	0.999997	0.100749	0.999998	0	0	0	1	1	0	0	2	NA	Up.Nc	NA	Up.Nc	NA	5	lightpink2	NA	NA
A_64_P058107	NM_001107311	NM_001107311	306460	ectonucleotide pyrophosphatase/phosphodiesterase 6	Enpp6	0.517626	0.000641228	0.489915	0.00100472	-0.0277108	0.999989	-0.0793106	0.999999	-0.105313	0.995832	-0.0260026	0.999997	0.890655	2.842e-08	1	1	0	0	0	0	1	3	Up.Up	NA	Up.Up	NA	NA	7	sandybrown	3	darkseagreen3
A_64_P006158	NM_021842	NM_021842	60334	endosulfine alpha	Ensa	-0.11856	1	-0.17232	0.942417	-0.0537602	0.999989	0.00715743	0.999999	0.00966697	1	0.00250953	0.999997	-0.355822	0.0209134	0	0	0	0	0	0	-1	1	NA	NA	NA	NA	NA	9	thistle3	5	lightpink2
A_44_P1107543	XM_006241615	XM_006241615	685258	ENY2, transcription and export complex 2 subunit	Eny2	-0.0543958	1	-0.0394257	0.999992	0.01497	0.999989	-0.365176	0.000124439	-0.338395	0.000467058	0.0267809	0.999997	0.0858401	0.999998	0	0	0	-1	-1	0	0	2	NA	Down.Nc	NA	Down.Nc	NA	2	dodgerblue3	NA	NA
A_42_P712209	XM_017596193	XM_017596193	316052	eomesodermin	Eomes	-0.435933	0.010895	-0.456558	0.00354448	-0.0206252	0.999989	-0.389197	0.00865103	-0.457367	0.00115778	-0.0681697	0.999997	-0.178055	0.821332	-1	-1	0	-1	-1	0	0	4	Down.Nc	Down.Nc	Down.Nc	Down.Nc	NA	3	darkseagreen3	NA	NA
A_42_P471835	XM_006225547	XM_006225547	313052	erythrocyte membrane protein band 4.1	Epb41	-0.138023	1	-0.24442	0.104229	-0.106397	0.999989	-0.331778	0.000740606	-0.35702	0.000186687	-0.0252418	0.999997	-0.269027	0.0339342	0	0	0	-1	-1	0	-1	3	NA	Down.Down	NA	Down.Down	NA	2	dodgerblue3	6	firebrick2
A_44_P1106167	XM_017603110	XM_017603110	313052	erythrocyte membrane protein band 4.1	Epb41	-0.0150536	1	-0.174425	0.990205	-0.159372	0.999989	-0.349767	0.0431928	-0.25422	0.2566	0.0955469	0.999997	-0.0799337	0.999998	0	0	0	-1	0	0	0	1	NA	Down.Nc	NA	NA	NA	2	dodgerblue3	NA	NA
A_42_P672622	NM_172090	NM_172090	59317	erythrocyte membrane protein band 4.1-like 1	Epb41l1	-0.0816158	1	0.0416709	0.999992	0.123287	0.999989	-0.35276	0.0115178	-0.325253	0.0250939	0.0275072	0.999997	0.290423	0.120112	0	0	0	-1	-1	0	0	2	NA	Down.Nc	NA	Down.Nc	NA	1	lightskyblue2	NA	NA
A_42_P555725	XM_017589847	XM_017589847	309557	erythrocyte membrane protein band 4.1-like 2	Epb41l2	-0.0506694	1	-0.212625	0.766976	-0.161956	0.999989	-0.408105	0.0178334	-0.401737	0.0195401	0.00636783	0.999997	-0.17585	0.877786	0	0	0	-1	-1	0	0	2	NA	Down.Nc	NA	Down.Nc	NA	2	dodgerblue3	NA	NA
A_64_P034114	NM_053927	NM_053927	116724	erythrocyte membrane protein band 4.1-like 3	Epb41l3	0.258208	0.797579	-0.0892248	0.999992	-0.347432	0.187577	0.341335	0.0336215	0.288984	0.108956	-0.0523512	0.999997	-0.31413	0.11435	0	0	0	1	0	0	0	1	NA	Up.Nc	NA	NA	NA	8	darkorange1	NA	NA
A_42_P625263	NM_001107397	NM_001107397	307514	erythrocyte membrane protein band 4.1 like 4A	Epb41l4a	1.17888	1.1626e-11	1.19985	7.24035e-12	0.0209685	0.999989	1.29048	4.30218e-13	1.38374	8.17195e-14	0.0932567	0.999997	0.924161	4.4391e-09	1	1	0	1	1	0	1	5	Up.Up	Up.Up	Up.Up	Up.Up	NA	5	lightpink2	2	dodgerblue3
A_64_P131239	NM_001127565	NM_001127565	500464	erythrocyte membrane protein band 4.1 like 4B	Epb41l4b	-0.0591075	1	0.0903238	0.999992	0.149431	0.999989	-0.385376	0.025074	-0.290933	0.156688	0.0944427	0.999997	-0.0935517	0.999998	0	0	0	-1	0	0	0	1	NA	Down.Nc	NA	NA	NA	2	dodgerblue3	NA	NA
A_43_P12589	NM_031564	NM_031564	29210	Eph receptor A3	Epha3	0.485601	0.00641393	0.475011	0.0050842	-0.0105903	0.999989	2.08501	3.96094e-16	2.03664	6.35818e-16	-0.0483775	0.999997	0.15042	0.996152	1	1	0	1	1	0	0	4	Up.Nc	Up.Nc	Up.Nc	Up.Nc	NA	5	lightpink2	NA	NA
A_44_P1085646	NM_134331	NM_134331	171287	Eph receptor A7	Epha7	-0.341071	0.0317219	-0.456583	0.000289961	-0.115512	0.999989	-0.267909	0.0747722	-0.404497	0.000593911	-0.136588	0.999997	-0.437362	0.000596075	-1	-1	0	0	-1	0	-1	4	Down.Down	NA	Down.Down	Down.Down	NA	9	thistle3	6	firebrick2
A_44_P1105518	XM_006237964	XM_006237964	171287	Eph receptor A7	Epha7	-0.393892	0.0610242	-0.649038	4.42751e-05	-0.255147	0.791788	0.0412287	0.999999	0.0299917	1	-0.0112371	0.999997	-0.673187	2.88772e-05	0	-1	0	0	0	0	-1	2	NA	NA	Down.Down	NA	Down.Down	4	forestgreen	6	firebrick2
A_44_P763674	NM_001104528	NM_001104528	24338	Eph receptor B1	Ephb1	0.196115	1	0.279017	0.191346	0.0829025	0.999989	-0.0874027	0.999999	-0.0224198	1	0.0649829	0.999997	0.537375	0.000116964	0	0	0	0	0	0	1	1	NA	NA	NA	NA	NA	7	sandybrown	1	lightskyblue2
A_44_P174374	NM_012844	NM_012844	25315	epoxide hydrolase 1	Ephx1	-0.0322588	1	-0.230599	0.58318	-0.19834	0.999989	-0.338178	0.045955	-0.454162	0.00230645	-0.115984	0.999997	0.128726	0.999998	0	0	0	-1	-1	0	0	2	NA	Down.Nc	NA	Down.Nc	NA	3	darkseagreen3	NA	NA
A_64_P000186	NM_001109627	NM_001109627	691153	elongin BC and polycomb repressive complex 2 associated protein	Epop	-0.225739	1	-0.191004	0.858106	0.0347351	0.999989	-0.419376	0.00567603	-0.415501	0.00600666	0.00387495	0.999997	-0.121155	0.999998	0	0	0	-1	-1	0	0	2	NA	Down.Nc	NA	Down.Nc	NA	3	darkseagreen3	NA	NA
A_64_P071466	NM_001009424	NM_001009424	313474	epidermal growth factor receptor pathway substrate 15	Eps15	0.121323	1	0.340613	0.0447941	0.219289	0.960743	0.170891	0.651382	0.242751	0.213372	0.07186	0.999997	0.485993	0.000638741	0	1	0	0	0	0	1	2	NA	NA	Up.Up	NA	Up.Up	7	sandybrown	4	forestgreen
A_64_P038817	NM_017003	NM_017003	24337	erb-b2 receptor tyrosine kinase 2	Erbb2	-0.236416	0.902773	-0.20067	0.711993	0.0357465	0.999989	-0.637083	1.27692e-06	-0.624053	1.76601e-06	0.0130295	0.999997	0.351422	0.0268327	0	0	0	-1	-1	0	1	3	NA	Down.Up	NA	Down.Up	NA	1	lightskyblue2	1	lightskyblue2
A_44_P161411	XM_017593684	XM_017593684	365661	erbb2 interacting protein	Erbin	0.393237	0.0736511	-0.0949066	0.999992	-0.488144	0.0237615	1.18694	1.2451e-10	1.06437	1.17881e-09	-0.122577	0.999997	-0.426806	0.0155994	0	0	-1	1	1	0	-1	4	NA	Up.Down	NA	Up.Down	NA	8	darkorange1	7	sandybrown
A_44_P1095489	XM_001060107	XM_001060107	681056	erythroferrone	Erfe	-0.114028	1	-0.0573739	0.999992	0.0566538	0.999989	-0.982559	2.41477e-10	-1.00043	1.49104e-10	-0.017868	0.999997	-0.12712	0.999998	0	0	0	-1	-1	0	0	2	NA	Down.Nc	NA	Down.Nc	NA	2	dodgerblue3	NA	NA
A_44_P410378	NM_001106749	NM_001106749	299207	ergosterol biosynthesis 28 homolog	Erg28	0.0275533	1	-0.0649438	0.999992	-0.0924972	0.999989	-0.48959	2.42671e-05	-0.436808	0.000168961	0.0527819	0.999997	0.262275	0.151468	0	0	0	-1	-1	0	0	2	NA	Down.Nc	NA	Down.Nc	NA	1	lightskyblue2	NA	NA
A_64_P085752	XM_017589901	XM_017589901	361485	ER membrane-associated RNA degradation	Ermard	0.145997	1	0.463275	0.012989	0.317277	0.469864	0.00296408	0.999999	-0.0400949	1	-0.043059	0.999997	0.264886	0.385254	0	1	0	0	0	0	0	1	NA	NA	Up.Nc	NA	Up.Nc	12	sienna	NA	NA
A_44_P945969	XM_006231241	XM_006231241	373544	endoplasmic reticulum metallopeptidase 1	Ermp1	0.109656	1	-0.116833	0.999992	-0.226488	0.890638	-0.343032	0.01808	-0.43769	0.000903151	-0.094658	0.999997	0.0550992	0.999998	0	0	0	-1	-1	0	0	2	NA	Down.Nc	NA	Down.Nc	NA	2	dodgerblue3	NA	NA
A_44_P1045986	NM_001106625	NM_001106625	297698	endoplasmic reticulum protein 27	Erp27	0.728128	1.91229e-06	0.827261	1.22661e-07	0.099133	0.999989	1.48586	9.61049e-14	1.38923	4.09957e-13	-0.0966348	0.999997	0.596711	7.19973e-05	1	1	0	1	1	0	1	5	Up.Up	Up.Up	Up.Up	Up.Up	NA	5	lightpink2	2	dodgerblue3
A_64_P054104	NM_001014771	NM_001014771	288602	endogenous retrovirus group FRD member 1, envelope	Ervfrd-1	0.0373001	1	0.0458626	0.999992	0.00856246	0.999989	0.587174	0.00150605	0.460882	0.0172234	-0.126291	0.999997	-0.34124	0.213658	0	0	0	1	1	0	0	2	NA	Up.Nc	NA	Up.Nc	NA	8	darkorange1	NA	NA
A_44_P1114600	NM_001126299	NM_001126299	680014	establishment of sister chromatid cohesion N-acetyltransferase 1	Esco1	-0.158954	1	-0.46719	0.0143795	-0.308235	0.546916	0.106407	0.976378	-0.0660847	1	-0.172492	0.999997	-0.457847	0.0155206	0	-1	0	0	0	0	-1	2	NA	NA	Down.Down	NA	Down.Down	4	forestgreen	6	firebrick2
A_64_P158073	NM_001170602	NM_001170602	315330	extra spindle pole bodies like 1, separase	Espl1	-0.180718	1	-0.222406	0.405661	-0.0416882	0.999989	-0.612844	1.57015e-07	-0.700316	7.7057e-09	-0.0874726	0.999997	-0.432606	0.000459955	0	0	0	-1	-1	0	-1	3	NA	Down.Down	NA	Down.Down	NA	2	dodgerblue3	6	firebrick2
A_64_P061605	NM_019622	NM_019622	56227	espin	Espn	-0.36103	0.231764	-0.32044	0.218747	0.0405902	0.999989	-0.937862	8.96485e-08	-1.05126	8.08867e-09	-0.113398	0.999997	0.177109	0.874631	0	0	0	-1	-1	0	0	2	NA	Down.Nc	NA	Down.Nc	NA	3	darkseagreen3	NA	NA
A_43_P13500	XM_017603314	XM_017603314	299488	extended synaptotagmin 2	Esyt2	0.0626909	1	0.0995294	0.999992	0.0368385	0.999989	0.367748	0.0310285	0.550411	0.000290876	0.182663	0.999997	-0.0924587	0.999998	0	0	0	1	1	0	0	2	NA	Up.Nc	NA	Up.Nc	NA	5	lightpink2	NA	NA
A_44_P743412	XM_017603312	XM_017603312	299488	extended synaptotagmin 2	Esyt2	0.195202	1	0.269638	0.27604	0.0744366	0.999989	0.625258	5.53811e-06	0.695352	6.67328e-07	0.0700947	0.999997	0.103676	0.999998	0	0	0	1	1	0	0	2	NA	Up.Nc	NA	Up.Nc	NA	5	lightpink2	NA	NA
A_44_P370267	NM_001106234	NM_001106234	292710	ETHE1, persulfide dioxygenase	Ethe1	-0.276103	0.48028	-0.222822	0.556107	0.0532805	0.999989	-0.64243	2.02932e-06	-0.625451	3.0902e-06	0.0169783	0.999997	-0.10802	0.999998	0	0	0	-1	-1	0	0	2	NA	Down.Nc	NA	Down.Nc	NA	3	darkseagreen3	NA	NA
A_64_P067623	NM_001108343	NM_001108343	360843	ethanolamine kinase 2	Etnk2	0.0196396	1	0.0331384	0.999992	0.0134988	0.999989	-0.376408	0.000392603	-0.482571	3.35989e-06	-0.106163	0.999997	0.592645	2.53524e-07	0	0	0	-1	-1	0	1	3	NA	Down.Up	NA	Down.Up	NA	6	firebrick2	1	lightskyblue2
A_44_P761087	NM_001107107	NM_001107107	304063	ETS proto-oncogene 2, transcription factor	Ets2	-0.13281	1	-0.190921	0.6806	-0.0581111	0.999989	-0.591578	1.65017e-07	-0.534141	1.30974e-06	0.057436	0.999997	-0.0897239	0.999998	0	0	0	-1	-1	0	0	2	NA	Down.Nc	NA	Down.Nc	NA	2	dodgerblue3	NA	NA
A_44_P1090071	NM_001163156	NM_001163156	362733	ets variant 1	Etv1	0.260249	0.309578	0.106923	0.999992	-0.153326	0.999989	0.801298	2.22424e-10	0.856432	4.36941e-11	0.0551349	0.999997	0.1839	0.66068	0	0	0	1	1	0	0	2	NA	Up.Nc	NA	Up.Nc	NA	5	lightpink2	NA	NA
A_44_P635089	NM_001107082	NM_001107082	303828	ets variant 5	Etv5	0.316554	0.000439676	0.427304	3.08622e-07	0.110751	0.999989	-0.28032	0.00109969	-0.377115	1.68843e-06	-0.0967952	0.999997	0.0288019	0.999998	1	1	0	-1	-1	0	0	4	Up.Nc	Down.Nc	Up.Nc	Down.Nc	NA	2	dodgerblue3	NA	NA
A_64_P033872	NM_001037353	NM_001037353	312777	ets variant 6	Etv6	-0.0983847	1	0.015065	0.999992	0.11345	0.999989	-0.524388	6.21846e-05	-0.601341	5.08722e-06	-0.0769531	0.999997	0.298072	0.11372	0	0	0	-1	-1	0	0	2	NA	Down.Nc	NA	Down.Nc	NA	1	lightskyblue2	NA	NA
A_64_P008229	NM_001044287	NM_001044287	685433	ecotropic viral integration site 2A	Evi2a	-0.589454	8.84677e-06	-0.742396	6.56945e-08	-0.152942	0.999989	-0.792231	4.39504e-09	-0.944567	8.14863e-11	-0.152336	0.999997	-0.522793	7.87489e-05	-1	-1	0	-1	-1	0	-1	5	Down.Down	Down.Down	Down.Down	Down.Down	NA	3	darkseagreen3	8	darkorange1
A_44_P1157530	NM_001271410	NM_001271410	100360066	ecotropic viral integration site 5	Evi5	-0.246536	0.85416	-0.427129	0.0056734	-0.180592	0.999989	0.146455	0.810977	-0.0598812	1	-0.206336	0.999997	-0.449733	0.00275748	0	-1	0	0	0	0	-1	2	NA	NA	Down.Down	NA	Down.Down	4	forestgreen	6	firebrick2
A_44_P1112841	XM_008770260	XM_008770260	289752	EWS RNA-binding protein 1	Ewsr1	-0.0206812	1	0.0540198	0.999992	0.074701	0.999989	0.168388	0.740492	0.298571	0.204873	0.130183	0.999997	-0.456783	0.0303862	0	0	0	0	0	0	-1	1	NA	NA	NA	NA	NA	9	thistle3	5	lightpink2
A_43_P22672	NM_001107198	NM_001107198	305000	exonuclease 1	Exo1	-0.0104072	1	-0.0604724	0.999992	-0.0500652	0.999989	-0.893855	2.35599e-12	-0.835118	1.03274e-11	0.0587369	0.999997	-0.211822	0.3424	0	0	0	-1	-1	0	0	2	NA	Down.Nc	NA	Down.Nc	NA	2	dodgerblue3	NA	NA
A_44_P354284	NM_001107973	NM_001107973	313563	exonuclease 5	Exo5	-0.0909963	1	0.134641	0.999992	0.225637	0.999989	-0.318133	0.0670439	-0.342284	0.0376214	-0.0241509	0.999997	0.279697	0.239341	0	0	0	0	-1	0	0	1	NA	NA	NA	Down.Nc	NA	1	lightskyblue2	NA	NA
A_64_P121016	NM_139043	NM_139043	245709	exocyst complex component 8	Exoc8	-0.0989781	1	-0.430426	0.00548109	-0.331448	0.20769	0.181199	0.596459	0.00253657	1	-0.178662	0.999997	-0.489424	0.000994521	0	-1	0	0	0	0	-1	2	NA	NA	Down.Down	NA	Down.Down	4	forestgreen	6	firebrick2
A_64_P125680	NM_001107936	NM_001107936	313243	exosome component 3	Exosc3	-0.0281069	1	0.026922	0.999992	0.0550289	0.999989	-0.365363	0.0108941	-0.36676	0.0100038	-0.00139722	0.999997	0.131946	0.999998	0	0	0	-1	-1	0	0	2	NA	Down.Nc	NA	Down.Nc	NA	1	lightskyblue2	NA	NA
A_44_P520943	NM_001107493	NM_001107493	308441	exosome component 5	Exosc5	-0.0904574	1	-0.0488203	0.999992	0.0416371	0.999989	-0.267368	0.0248119	-0.275734	0.0164717	-0.00836603	0.999997	-0.0667422	0.999998	0	0	0	-1	-1	0	0	2	NA	Down.Nc	NA	Down.Nc	NA	2	dodgerblue3	NA	NA
A_64_P127277	NM_001100725	NM_001100725	316098	exosome component 7	Exosc7	0.0280182	1	0.126927	0.999992	0.0989092	0.999989	-0.349813	0.00500029	-0.318481	0.014575	0.0313321	0.999997	0.247135	0.220111	0	0	0	-1	-1	0	0	2	NA	Down.Nc	NA	Down.Nc	NA	1	lightskyblue2	NA	NA
A_43_P10919	NM_001106432	NM_001106432	295050	exosome component 8	Exosc8	0.013633	1	0.0596959	0.999992	0.0460629	0.999989	-0.34931	0.0679751	-0.424793	0.0141925	-0.0754821	0.999997	0.0126824	0.999998	0	0	0	0	-1	0	0	1	NA	NA	NA	Down.Nc	NA	2	dodgerblue3	NA	NA
A_44_P1362123	NM_001106432	NM_001106432	295050	exosome component 8	Exosc8	-0.0536364	1	-0.132442	0.999992	-0.0788051	0.999989	-0.405121	0.0044319	-0.389479	0.00669063	0.015642	0.999997	-0.296795	0.140316	0	0	0	-1	-1	0	0	2	NA	Down.Nc	NA	Down.Nc	NA	2	dodgerblue3	NA	NA
A_64_P070184	NM_001025406	NM_001025406	294975	exosome component 9	Exosc9	-0.0216307	1	-0.240831	0.228851	-0.219201	0.722189	0.151323	0.752861	0.154558	0.724394	0.00323499	0.999997	-0.317637	0.0168002	0	0	0	0	0	0	-1	1	NA	NA	NA	NA	NA	8	darkorange1	6	firebrick2
A_42_P625531	NM_001107985	NM_001107985	313610	exostosin-like glycosyltransferase 1	Extl1	1.07425	0.0388563	1.02475	0.0286668	-0.0494979	0.999989	1.44852	0.000529198	1.4026	0.000694849	-0.0459179	0.999997	1.16527	0.0101334	1	1	0	1	1	0	1	5	Up.Up	Up.Up	Up.Up	Up.Up	NA	5	lightpink2	2	dodgerblue3
A_44_P282605	NM_001107051	NM_001107051	303547	enhancer of zeste 1 polycomb repressive complex 2 subunit	Ezh1	-0.0635806	1	-0.199605	0.748381	-0.136024	0.999989	0.237195	0.26061	0.326511	0.0339995	0.0893155	0.999997	-0.120474	0.999998	0	0	0	0	1	0	0	1	NA	NA	NA	Up.Nc	NA	5	lightpink2	NA	NA
A_44_P363647	NM_001134979	NM_001134979	312299	enhancer of zeste 2 polycomb repressive complex 2 subunit	Ezh2	-0.0276024	1	0.152066	0.999992	0.179669	0.999989	-0.596747	2.41035e-06	-0.515895	3.26508e-05	0.0808517	0.999997	-0.0664574	0.999998	0	0	0	-1	-1	0	0	2	NA	Down.Nc	NA	Down.Nc	NA	2	dodgerblue3	NA	NA
A_42_P681672	NM_183331	NM_183331	302470	coagulation factor VIII	F8	-0.0867921	1	-0.0963617	0.999992	-0.00956961	0.999989	0.561463	0.00143865	0.665043	0.000142618	0.10358	0.999997	-0.560751	0.00378641	0	0	0	1	1	0	-1	3	NA	Up.Down	NA	Up.Down	NA	8	darkorange1	5	lightpink2
A_44_P228891	NM_024132	NM_024132	29347	fatty acid amide hydrolase	Faah	-0.13819	1	-0.252985	0.311332	-0.114794	0.999989	-0.492447	0.000119502	-0.619746	1.76601e-06	-0.127299	0.999997	-0.00192088	0.999998	0	0	0	-1	-1	0	0	2	NA	Down.Nc	NA	Down.Nc	NA	3	darkseagreen3	NA	NA
A_64_P128667	NM_024132	NM_024132	29347	fatty acid amide hydrolase	Faah	0.0162096	1	-0.073125	0.999992	-0.0893345	0.999989	-0.647428	5.81322e-06	-0.488022	0.000543737	0.159406	0.999997	0.0142389	0.999998	0	0	0	-1	-1	0	0	2	NA	Down.Nc	NA	Down.Nc	NA	2	dodgerblue3	NA	NA
A_44_P262091	NM_024162	NM_024162	79131	fatty acid binding protein 3	Fabp3	-0.250283	0.584509	-0.30317	0.0737784	-0.0528868	0.999989	-0.420053	0.000614677	-0.48534	5.30637e-05	-0.0652871	0.999997	-0.319977	0.0397387	0	0	0	-1	-1	0	-1	3	NA	Down.Down	NA	Down.Down	NA	2	dodgerblue3	6	firebrick2
A_44_P1102458	NM_145878	NM_145878	140868	fatty acid binding protein 5	Fabp5	-0.119809	1	-0.0732357	0.999992	0.0465731	0.999989	-0.693032	1.90321e-12	-0.673675	3.46477e-12	0.019357	0.999997	0.11345	0.999998	0	0	0	-1	-1	0	0	2	NA	Down.Nc	NA	Down.Nc	NA	2	dodgerblue3	NA	NA
A_44_P362981	NM_145878	NM_145878	140868	fatty acid binding protein 5	Fabp5	-0.134979	1	-0.175066	0.724847	-0.0400866	0.999989	-0.608682	7.49111e-10	-0.592625	1.29093e-09	0.0160567	0.999997	-0.0152997	0.999998	0	0	0	-1	-1	0	0	2	NA	Down.Nc	NA	Down.Nc	NA	2	dodgerblue3	NA	NA
A_43_P12450	NM_030832	NM_030832	80841	fatty acid binding protein 7	Fabp7	-0.188292	1	-0.2924	0.0847262	-0.104108	0.999989	-0.813198	8.55338e-10	-0.839037	3.84933e-10	-0.0258389	0.999997	0.0732316	0.999998	0	0	0	-1	-1	0	0	2	NA	Down.Nc	NA	Down.Nc	NA	3	darkseagreen3	NA	NA
A_44_P465188	NM_053445	NM_053445	84575	fatty acid desaturase 1	Fads1	0.196064	1	0.0545633	0.999992	-0.141501	0.999989	-0.413181	0.0192457	-0.414081	0.0180135	-0.00090037	0.999997	-0.0890028	0.999998	0	0	0	-1	-1	0	0	2	NA	Down.Nc	NA	Down.Nc	NA	2	dodgerblue3	NA	NA
A_44_P1012567	NM_173137	NM_173137	286922	fatty acid desaturase 3	Fads3	0.0147694	1	-0.106202	0.999992	-0.120971	0.999989	-0.463685	3.68784e-05	-0.588864	3.01249e-07	-0.125179	0.999997	-0.097967	0.999998	0	0	0	-1	-1	0	0	2	NA	Down.Nc	NA	Down.Nc	NA	2	dodgerblue3	NA	NA
A_64_P001774	NM_001107064	NM_001107064	303671	fatty acid desaturase 6	Fads6	-0.0350276	1	-0.193144	0.96407	-0.158116	0.999989	-0.371105	0.0931679	-0.420723	0.0416231	-0.0496179	0.999997	0.046114	0.999998	0	0	0	0	-1	0	0	1	NA	NA	NA	Down.Nc	NA	3	darkseagreen3	NA	NA
A_44_P290168	NM_017181	NM_017181	29383	fumarylacetoacetate hydrolase	Fah	0.00890345	1	-0.0386963	0.999992	-0.0475998	0.999989	-0.49443	0.00151286	-0.498168	0.00131123	-0.00373827	0.999997	0.220404	0.602346	0	0	0	-1	-1	0	0	2	NA	Down.Nc	NA	Down.Nc	NA	3	darkseagreen3	NA	NA
A_44_P138347	NM_001034958	NM_001034958	619573	family with sequence similarity 104, member A	Fam104a	0.0820087	1	0.121054	0.999992	0.0390455	0.999989	-0.454409	0.000136431	-0.417993	0.000490276	0.0364156	0.999997	0.294474	0.0733843	0	0	0	-1	-1	0	0	2	NA	Down.Nc	NA	Down.Nc	NA	1	lightskyblue2	NA	NA
A_44_P1098941	XM_008758387	XM_008758387	100359832	family with sequence similarity 104, member B	Fam104b	0.0742862	1	-0.427036	0.00856272	-0.501322	0.00986461	0.0283925	0.999999	-0.0601922	1	-0.0885847	0.999997	-0.132403	0.999998	0	-1	-1	0	0	0	0	2	NA	NA	Down.Nc	NA	Down.Nc	4	forestgreen	NA	NA
A_44_P1152915	XM_006256808	XM_006256808	100359832	family with sequence similarity 104, member B	Fam104b	-0.0216486	1	-0.106518	0.999992	-0.084869	0.999989	-0.485639	1.17906e-05	-0.432781	9.10936e-05	0.052858	0.999997	0.161007	0.874443	0	0	0	-1	-1	0	0	2	NA	Down.Nc	NA	Down.Nc	NA	3	darkseagreen3	NA	NA
A_64_P079225	NM_001014050	NM_001014050	311535	family with sequence similarity 110, member A	Fam110a	-0.0381431	1	-0.144242	0.999992	-0.106099	0.999989	-0.434779	0.00142414	-0.44083	0.00111878	-0.00605102	0.999997	-0.229023	0.44259	0	0	0	-1	-1	0	0	2	NA	Down.Nc	NA	Down.Nc	NA	2	dodgerblue3	NA	NA
A_42_P802358	NM_001024341	NM_001024341	500400	family with sequence similarity 110, member B	Fam110b	-0.421699	2.52639e-05	-0.553852	4.596e-08	-0.132153	0.999989	-0.684542	8.05969e-11	-0.762591	5.54743e-12	-0.0780493	0.999997	-0.0934863	0.999998	-1	-1	0	-1	-1	0	0	4	Down.Nc	Down.Nc	Down.Nc	Down.Nc	NA	3	darkseagreen3	NA	NA
A_44_P653649	XM_017593567	XM_017593567	500400	family with sequence similarity 110, member B	Fam110b	-0.403061	0.000803779	-0.408758	0.000452002	-0.0056974	0.999989	-0.681993	3.38589e-09	-0.724797	7.82522e-10	-0.0428042	0.999997	-0.0539067	0.999998	-1	-1	0	-1	-1	0	0	4	Down.Nc	Down.Nc	Down.Nc	Down.Nc	NA	3	darkseagreen3	NA	NA
A_44_P899616	NM_001109163	NM_001109163	499322	family with sequence similarity 111, member A	Fam111a	-0.031918	1	-0.110529	0.999992	-0.0786113	0.999989	-0.2335	0.308675	-0.348957	0.0266474	-0.115456	0.999997	-0.217407	0.561361	0	0	0	0	-1	0	0	1	NA	NA	NA	Down.Nc	NA	9	thistle3	NA	NA
A_44_P988121	XM_017604862	XM_017604862	498366	family with sequence similarity 114, member A1	Fam114a1	0.21728	0.804304	0.193112	0.620957	-0.0241675	0.999989	-0.0613586	0.999999	-0.0345903	1	0.0267683	0.999997	0.351442	0.00346235	0	0	0	0	0	0	1	1	NA	NA	NA	NA	NA	7	sandybrown	3	darkseagreen3
A_44_P914723	NM_001109039	NM_001109039	497983	family with sequence similarity 117, member A	Fam117a	-0.0774019	1	0.00936822	0.999992	0.0867702	0.999989	-0.0991077	0.999999	-0.0456026	1	0.0535051	0.999997	0.335339	0.038393	0	0	0	0	0	0	1	1	NA	NA	NA	NA	NA	7	sandybrown	1	lightskyblue2
A_44_P635178	NM_001109885	NM_001109885	362115	family with sequence similarity 129, member B	Fam129b	-0.364796	0.00347273	-0.470318	2.54866e-05	-0.105522	0.999989	-1.06133	7.89707e-14	-1.16756	7.8008e-15	-0.10623	0.999997	0.0871776	0.999998	-1	-1	0	-1	-1	0	0	4	Down.Nc	Down.Nc	Down.Nc	Down.Nc	NA	3	darkseagreen3	NA	NA
A_64_P044325	NM_001025046	NM_001025046	500102	family with sequence similarity 131, member B	Fam131b	-0.294304	0.144459	-0.301587	0.0566024	-0.00728265	0.999989	-0.887003	7.25008e-11	-0.962606	1.01379e-11	-0.0756028	0.999997	-0.523179	2.61865e-05	0	0	0	-1	-1	0	-1	3	NA	Down.Down	NA	Down.Down	NA	2	dodgerblue3	6	firebrick2
A_44_P1087931	NM_001134597	NM_001134597	367235	family with sequence similarity 135, member A	Fam135a	-0.154585	1	-0.177612	0.850375	-0.0230277	0.999989	-0.306914	0.0214769	-0.243536	0.141245	0.0633778	0.999997	-0.0807945	0.999998	0	0	0	-1	0	0	0	1	NA	Down.Nc	NA	NA	NA	3	darkseagreen3	NA	NA
A_64_P104623	NM_001106605	NM_001106605	297415	family with sequence similarity 136, member A	Fam136a	-0.106903	1	-0.0910063	0.999992	0.0158964	0.999989	-0.398036	4.15679e-05	-0.377669	0.000106218	0.0203669	0.999997	-0.0418488	0.999998	0	0	0	-1	-1	0	0	2	NA	Down.Nc	NA	Down.Nc	NA	3	darkseagreen3	NA	NA
A_44_P682021	NM_001106158	NM_001106158	291694	family with sequence similarity 13, member B	Fam13b	-0.00689729	1	0.0592049	0.999992	0.0661022	0.999989	0.264099	0.103037	0.423633	0.000545074	0.159534	0.999997	-0.325023	0.0356992	0	0	0	0	1	0	-1	2	NA	NA	NA	Up.Down	NA	8	darkorange1	5	lightpink2
A_64_P100828	NM_001013878	NM_001013878	289900	family with sequence similarity 149, member B1	Fam149b1	0.234717	0.599181	0.000794031	0.999992	-0.233923	0.579872	0.37622	0.000821183	0.409829	0.000188243	0.0336093	0.999997	0.0768688	0.999998	0	0	0	1	1	0	0	2	NA	Up.Nc	NA	Up.Nc	NA	5	lightpink2	NA	NA
A_44_P367767	NM_001029903	NM_001029903	360721	family with sequence similarity 162, member A	Fam162a	-0.0403967	1	-0.0543275	0.999992	-0.0139309	0.999989	-0.2266	0.104553	-0.270319	0.0164594	-0.0437184	0.999997	0.0930827	0.999998	0	0	0	0	-1	0	0	1	NA	NA	NA	Down.Nc	NA	3	darkseagreen3	NA	NA
A_42_P655099	XM_017589376	XM_017589376	361614	family with sequence similarity 168, member A	Fam168a	0.0100783	1	0.0151256	0.999992	0.0050473	0.999989	0.305695	0.017561	0.337966	0.00504064	0.0322711	0.999997	-0.0562223	0.999998	0	0	0	1	1	0	0	2	NA	Up.Nc	NA	Up.Nc	NA	5	lightpink2	NA	NA
A_44_P975945	NM_001108494	NM_001108494	361614	family with sequence similarity 168, member A	Fam168a	-0.251784	1	-0.628525	0.00108376	-0.376741	0.305524	0.409454	0.0336215	0.256456	0.338608	-0.152998	0.999997	-0.699576	0.000261516	0	-1	0	1	0	0	-1	3	NA	Up.Down	Down.Down	NA	Down.Down	8	darkorange1	6	firebrick2
A_64_P044295	NM_001109150	NM_001109150	499205	family with sequence similarity 181, member B	Fam181b	0.443241	0.0482191	0.505839	0.00669319	0.0625983	0.999989	0.0576454	0.999999	-0.0643115	1	-0.121957	0.999997	0.209273	0.705498	1	1	0	0	0	0	0	2	Up.Nc	NA	Up.Nc	NA	NA	11	khaki1	NA	NA
A_64_P122352	NM_001305171	NM_001305171	289671	family with sequence similarity 184, member B	Fam184b	0.355322	0.0530131	-0.0101294	0.999992	-0.365451	0.0815745	0.597469	4.40468e-06	0.444046	0.000615088	-0.153423	0.999997	-0.0267861	0.999998	0	0	0	1	1	0	0	2	NA	Up.Nc	NA	Up.Nc	NA	5	lightpink2	NA	NA
A_44_P1153683	NM_001128188	NM_001128188	499979	family with sequence similarity 185, member A	Fam185a	-0.104094	1	-0.411081	0.000611722	-0.306987	0.109981	0.016068	0.999999	-0.0979691	1	-0.114037	0.999997	-0.356017	0.00478619	0	-1	0	0	0	0	-1	2	NA	NA	Down.Down	NA	Down.Down	4	forestgreen	6	firebrick2
A_64_P097857	NM_001143803	NM_001143803	100233213	family with sequence similarity 196, member A	Fam196a	2.43546	1.94912e-19	2.20829	1.95118e-18	-0.227173	0.828938	1.87664	2.80395e-17	1.82752	4.42279e-17	-0.0491219	0.999997	0.7642	9.54139e-08	1	1	0	1	1	0	1	5	Up.Up	Up.Up	Up.Up	Up.Up	NA	10	mediumpurple4	2	dodgerblue3
A_44_P1095153	XM_001078210	XM_001078210	316090	family with sequence similarity 198, member A	Fam198a	1.00748	5.78875e-12	0.831676	4.76015e-10	-0.175808	0.999989	0.976703	3.40399e-12	1.07743	3.26816e-13	0.100725	0.999997	0.558242	4.042e-06	1	1	0	1	1	0	1	5	Up.Up	Up.Up	Up.Up	Up.Up	NA	5	lightpink2	2	dodgerblue3
A_64_P023018	XM_001078210	XM_001078210	316090	family with sequence similarity 198, member A	Fam198a	0.874387	5.20944e-11	0.652151	4.18711e-08	-0.222237	0.686481	0.757691	3.7892e-10	0.72863	8.44169e-10	-0.0290614	0.999997	0.348404	0.00511314	1	1	0	1	1	0	1	5	Up.Up	Up.Up	Up.Up	Up.Up	NA	5	lightpink2	2	dodgerblue3
A_42_P562010	NM_199105	NM_199105	310540	family with sequence similarity 198, member B	Fam198b	-0.259382	1	-0.181644	0.973954	0.0777373	0.999989	-0.354149	0.0636956	-0.345093	0.0737519	0.00905627	0.999997	0.43128	0.0278872	0	0	0	0	0	0	1	1	NA	NA	NA	NA	NA	6	firebrick2	1	lightskyblue2
A_64_P158394	XM_002726530	XM_002726530	298018	family with sequence similarity 206, member A	Fam206a	-0.0997648	1	-0.438704	0.0118262	-0.338939	0.271667	-0.0934118	0.999999	-0.117	0.947815	-0.0235881	0.999997	-0.296913	0.198815	0	-1	0	0	0	0	0	1	NA	NA	Down.Nc	NA	Down.Nc	4	forestgreen	NA	NA
A_43_P14109	XM_002725148	XM_002725148	680155	family with sequence similarity 208, member A	Fam208a	0.0655759	1	-0.140176	0.999992	-0.205752	0.999989	0.35701	0.0142172	0.365514	0.0106358	0.00850409	0.999997	-0.0980565	0.999998	0	0	0	1	1	0	0	2	NA	Up.Nc	NA	Up.Nc	NA	5	lightpink2	NA	NA
A_44_P776252	NM_001107187	NM_001107187	304885	FAM20B, glycosaminoglycan xylosylkinase	Fam20b	0.0247689	1	-0.0645525	0.999992	-0.0893214	0.999989	-0.277392	0.107361	-0.366959	0.00942019	-0.0895674	0.999997	0.105696	0.999998	0	0	0	0	-1	0	0	1	NA	NA	NA	Down.Nc	NA	3	darkseagreen3	NA	NA
A_44_P459760	NM_001108187	NM_001108187	316001	family with sequence similarity 212, member A	Fam212a	0.384253	0.0212861	0.628628	5.38025e-06	0.244375	0.702444	0.593359	4.73629e-06	0.56765	9.91757e-06	-0.0257097	0.999997	0.296994	0.105302	1	1	0	1	1	0	0	4	Up.Nc	Up.Nc	Up.Nc	Up.Nc	NA	5	lightpink2	NA	NA
A_44_P1087463	NM_001107713	NM_001107713	310764	family with sequence similarity 212, member B	Fam212b	-0.283623	0.125787	-0.314991	0.0207445	-0.0313679	0.999989	-0.163682	0.646026	-0.172788	0.561445	-0.00910556	0.999997	-0.192817	0.559908	0	-1	0	0	0	0	0	1	NA	NA	Down.Nc	NA	Down.Nc	3	darkseagreen3	NA	NA
A_44_P100870	NM_001108697	NM_001108697	362676	family with sequence similarity 213, member B	Fam213b	-0.184717	1	-0.209224	0.704336	-0.0245067	0.999989	-0.442591	0.00203498	-0.549458	8.1447e-05	-0.106868	0.999997	-0.216993	0.560742	0	0	0	-1	-1	0	0	2	NA	Down.Nc	NA	Down.Nc	NA	2	dodgerblue3	NA	NA
A_44_P1083892	NM_001013931	NM_001013931	298201	family with sequence similarity 214, member B	Fam214b	-0.0166858	1	0.0784678	0.999992	0.0951536	0.999989	0.298195	0.0433465	0.23466	0.213666	-0.0635346	0.999997	0.0736409	0.999998	0	0	0	1	0	0	0	1	NA	Up.Nc	NA	NA	NA	5	lightpink2	NA	NA
A_44_P960215	XM_006238101	XM_006238101	691024	family with sequence similarity 219, member A	Fam219a	0.0463474	1	0.0629323	0.999992	0.0165849	0.999989	0.301415	0.0182873	0.333107	0.00526928	0.0316923	0.999997	0.178029	0.720465	0	0	0	1	1	0	0	2	NA	Up.Nc	NA	Up.Nc	NA	7	sandybrown	NA	NA
A_44_P853208	NM_001017485	NM_001017485	498145	family with sequence similarity 220, member A	Fam220a	-0.174063	1	-0.583822	0.00352223	-0.409759	0.230303	0.360936	0.0876908	0.147511	0.830163	-0.213425	0.999997	-0.656702	0.00082948	0	-1	0	0	0	0	-1	2	NA	NA	Down.Down	NA	Down.Down	8	darkorange1	6	firebrick2
A_64_P076520	NM_001130581	NM_001130581	300074	family with sequence similarity 227, member A	Fam227a	0.348986	0.376098	0.743966	6.55003e-05	0.39498	0.230401	1.22899	1.48709e-09	1.61302	4.33086e-12	0.384035	0.999997	0.075291	0.999998	0	1	0	1	1	0	0	3	NA	Up.Nc	Up.Nc	Up.Nc	Up.Nc	5	lightpink2	NA	NA
A_64_P158384	NM_001013920	NM_001013920	296118	family with sequence similarity 227, member B	Fam227b	0.215846	1	0.216069	0.689453	0.000222074	0.999989	0.431562	0.0045947	0.49744	0.000725608	0.065878	0.999997	0.12319	0.999998	0	0	0	1	1	0	0	2	NA	Up.Nc	NA	Up.Nc	NA	5	lightpink2	NA	NA
A_64_P156780	NM_001134695	NM_001134695	100188933	family with sequence similarity 229, member B	Fam229b	0.254434	0.615491	0.247071	0.329588	-0.00736292	0.999989	0.440825	0.000527908	0.524492	2.78239e-05	0.0836669	0.999997	0.389876	0.0071976	0	0	0	1	1	0	1	3	NA	Up.Up	NA	Up.Up	NA	7	sandybrown	3	darkseagreen3
A_44_P1082439	NM_001009701	NM_001009701	360502	family with sequence similarity 234, member A	Fam234a	-0.0413573	1	0.0460462	0.999992	0.0874035	0.999989	0.408474	0.000384925	0.434207	0.000127829	0.0257338	0.999997	0.187246	0.647366	0	0	0	1	1	0	0	2	NA	Up.Nc	NA	Up.Nc	NA	5	lightpink2	NA	NA
A_44_P930130	NM_001108652	NM_001108652	362455	family with sequence similarity 234, member B	Fam234b	-0.126689	1	0.0803811	0.999992	0.20707	0.999352	-0.288996	0.0477303	-0.345723	0.00729172	-0.0567264	0.999997	-0.043932	0.999998	0	0	0	-1	-1	0	0	2	NA	Down.Nc	NA	Down.Nc	NA	2	dodgerblue3	NA	NA
A_42_P827032	XR_009629	XR_009629	366403	family with sequence similarity 29, member A	Fam29a	-0.0797627	1	-0.145984	0.999992	-0.0662216	0.999989	-0.656184	3.28127e-08	-0.597689	2.22715e-07	0.0584949	0.999997	-0.221328	0.349928	0	0	0	-1	-1	0	0	2	NA	Down.Nc	NA	Down.Nc	NA	2	dodgerblue3	NA	NA
A_42_P467381	NM_001128078	NM_001128078	498600	family with sequence similarity 32, member A	Fam32a	0.116305	1	-0.124306	0.999992	-0.240611	0.364728	0.223821	0.137259	0.289946	0.00985189	0.066125	0.999997	0.005934	0.999998	0	0	0	0	1	0	0	1	NA	NA	NA	Up.Nc	NA	8	darkorange1	NA	NA
A_44_P104361	NM_001025028	NM_001025028	364514	family with sequence similarity 35, member A	Fam35a	0.0519781	1	-0.477319	0.0123768	-0.529297	0.0237615	0.225221	0.441843	0.0597723	1	-0.165449	0.999997	-0.530349	0.00358893	0	-1	-1	0	0	0	-1	3	NA	NA	Down.Down	NA	Down.Down	8	darkorange1	6	firebrick2
A_64_P151764	NM_001025028	NM_001025028	364514	family with sequence similarity 35, member A	Fam35a	-0.0838284	1	-0.424481	0.0244763	-0.340653	0.317185	0.018121	0.999999	-0.0487528	1	-0.0668738	0.999997	-0.442446	0.0147297	0	-1	0	0	0	0	-1	2	NA	NA	Down.Down	NA	Down.Down	4	forestgreen	6	firebrick2
A_42_P802922	NM_001109324	NM_001109324	501664	family with sequence similarity 3, member A	Fam3a	-0.0370576	1	-0.0611	0.999992	-0.0240424	0.999989	0.395377	0.00341337	0.368257	0.00763061	-0.0271205	0.999997	-0.0305936	0.999998	0	0	0	1	1	0	0	2	NA	Up.Nc	NA	Up.Nc	NA	5	lightpink2	NA	NA
A_44_P1081224	NM_001039002	NM_001039002	288031	family with sequence similarity 43, member A	Fam43a	2.08119	3.22692e-09	2.35517	3.08935e-10	0.273983	0.999989	2.63307	1.12245e-11	2.78482	3.63983e-12	0.151753	0.999997	1.30939	9.80813e-06	1	1	0	1	1	0	1	5	Up.Up	Up.Up	Up.Up	Up.Up	NA	5	lightpink2	2	dodgerblue3
A_64_P044445	NM_001039002	NM_001039002	288031	family with sequence similarity 43, member A	Fam43a	0.846568	2.70626e-06	1.08952	1.59173e-08	0.242954	0.993285	1.86959	3.95535e-14	1.91913	2.02684e-14	0.0495351	0.999997	0.48167	0.00903816	1	1	0	1	1	0	1	5	Up.Up	Up.Up	Up.Up	Up.Up	NA	5	lightpink2	2	dodgerblue3
A_44_P1048380	NM_001106844	NM_001106844	300870	family with sequence similarity 46, member A	Fam46a	0.494539	2.43472e-06	0.517346	7.45344e-07	0.0228074	0.999989	1.04899	1.3766e-14	1.17042	8.97737e-16	0.121431	0.999997	0.21277	0.294023	1	1	0	1	1	0	0	4	Up.Nc	Up.Nc	Up.Nc	Up.Nc	NA	5	lightpink2	NA	NA
A_44_P1108455	XM_006243474	XM_006243474	300870	family with sequence similarity 46, member A	Fam46a	0.565678	0.00238127	0.611477	0.000544699	0.0457992	0.999989	0.71755	1.32399e-05	0.896337	2.10439e-07	0.178787	0.999997	0.469262	0.0118767	1	1	0	1	1	0	1	5	Up.Up	Up.Up	Up.Up	Up.Up	NA	5	lightpink2	2	dodgerblue3
A_44_P1082474	NM_001107907	NM_001107907	313019	family with sequence similarity 46, member B	Fam46b	-0.182993	1	-0.22003	0.689537	-0.0370375	0.999989	-0.362074	0.034896	-0.367252	0.0299847	-0.00517781	0.999997	-0.417487	0.0206504	0	0	0	-1	-1	0	-1	3	NA	Down.Down	NA	Down.Down	NA	9	thistle3	6	firebrick2
A_42_P750299	NM_001014041	NM_001014041	310721	family with sequence similarity 46, member C	Fam46c	0.580572	6.46954e-05	0.636527	9.53367e-06	0.0559547	0.999989	1.09611	3.03105e-11	1.0511	6.99125e-11	-0.0450069	0.999997	0.321699	0.0733737	1	1	0	1	1	0	0	4	Up.Nc	Up.Nc	Up.Nc	Up.Nc	NA	5	lightpink2	NA	NA
A_42_P547629	NM_001106718	NM_001106718	298890	family with sequence similarity 49, member A	Fam49a	-0.152592	1	-0.203302	0.730957	-0.0507105	0.999989	-0.393594	0.00635122	-0.485081	0.000382266	-0.0914868	0.999997	-0.0602825	0.999998	0	0	0	-1	-1	0	0	2	NA	Down.Nc	NA	Down.Nc	NA	3	darkseagreen3	NA	NA
A_42_P837441	NM_001107556	NM_001107556	309060	family with sequence similarity 53, member B	Fam53b	0.523036	7.32139e-05	0.689794	2.4039e-07	0.166758	0.999989	0.986234	2.56594e-11	1.02648	9.38691e-12	0.0402465	0.999997	0.349845	0.0169782	1	1	0	1	1	0	1	5	Up.Up	Up.Up	Up.Up	Up.Up	NA	5	lightpink2	2	dodgerblue3
A_44_P1158378	NM_001107556	NM_001107556	309060	family with sequence similarity 53, member B	Fam53b	0.100698	1	0.263381	0.397502	0.162683	0.999989	0.52766	0.000438126	0.407945	0.00976457	-0.119715	0.999997	0.00885539	0.999998	0	0	0	1	1	0	0	2	NA	Up.Nc	NA	Up.Nc	NA	5	lightpink2	NA	NA
A_44_P960266	XM_002727796	XM_002727796	100360533	family with sequence similarity 57, member A	Fam57a	-0.180908	1	-0.292845	0.00858896	-0.111938	0.999989	-0.62914	2.60152e-10	-0.649229	1.11332e-10	-0.0200889	0.999997	-0.314343	0.00273728	0	-1	0	-1	-1	0	-1	4	NA	Down.Down	Down.Down	Down.Down	Down.Down	2	dodgerblue3	6	firebrick2
A_64_P005538	NM_001106296	NM_001106296	293493	family with sequence similarity 57, member B	Fam57b	-0.095443	1	-0.0779188	0.999992	0.0175242	0.999989	-0.575697	2.87485e-09	-0.555888	6.01376e-09	0.0198092	0.999997	-0.0904857	0.999998	0	0	0	-1	-1	0	0	2	NA	Down.Nc	NA	Down.Nc	NA	2	dodgerblue3	NA	NA
A_44_P454646	NM_001170456	NM_001170456	360906	family with sequence similarity 69, member A	Fam69a	-0.0214282	1	-0.156646	0.999992	-0.135218	0.999989	-0.466879	0.0138113	-0.646492	0.000321475	-0.179612	0.999997	-0.0408089	0.999998	0	0	0	-1	-1	0	0	2	NA	Down.Nc	NA	Down.Nc	NA	3	darkseagreen3	NA	NA
A_44_P1091066	XM_006223262	XM_006223262	361564	family with sequence similarity 71, member E1	Fam71e1	0.12496	1	0.318772	0.0710662	0.193812	0.999989	0.104774	0.999999	0.388404	0.00364027	0.28363	0.999997	0.0964435	0.999998	0	0	0	0	1	0	0	1	NA	NA	NA	Up.Nc	NA	5	lightpink2	NA	NA
A_44_P461587	XM_341847	XM_341847	361564	family with sequence similarity 71, member E1	Fam71e1	0.215044	1	0.359753	0.0223275	0.144709	0.999989	0.741119	4.67176e-08	0.906326	5.59617e-10	0.165207	0.999997	-0.0276976	0.999998	0	1	0	1	1	0	0	3	NA	Up.Nc	Up.Nc	Up.Nc	Up.Nc	5	lightpink2	NA	NA
A_44_P655718	NM_001081451	NM_001081451	681249	family with sequence similarity 72, member A	Fam72a	-0.0162125	1	-0.104315	0.999992	-0.0881021	0.999989	-0.834943	1.58284e-11	-0.851351	9.23987e-12	-0.0164072	0.999997	-0.0943707	0.999998	0	0	0	-1	-1	0	0	2	NA	Down.Nc	NA	Down.Nc	NA	2	dodgerblue3	NA	NA
[truncated: 4,136 more rows]
