# Supplementary material for: Vitamins D3 and D2 have marked but different global effects on gene expression in a rat oligodendrocyte precursor cell line
Source: Mol Med. 2020 Apr 9;26:32. doi: 10.1186/s10020-020-00153-7 (PMC7146914; doi:10.1186/s10020-020-00153-7)
Supplement: Supplementary file 2 — Additional file 2. Functional enrichment analysis (Gene Ontology, Biological Process category) of the genes with an Entrez gene identifier represented by the probes clustered in Fig. 3. The description of the data reported is provided in the README sheet (xlsx 38 KB). [file 10020_2020_153_MOESM2_ESM.xlsx]

## Sheet: ego.Diffn.Fig3_ct1.BP
ID	Description	GeneRatio	BgRatio	pvalue	p.adjust	qvalue	geneID	Count
GO:0001666	response to hypoxia	18/205	409/17804	1.27398e-06	0.0031187	0.00281354	Prkcq/Sfrp1/Hyou1/Sirt2/Nol3/LOC100360205/S100b/Bnip3/Plod1/Prkcd/Cryab/Plod2/Sox4/Angptl4/Lmna/Agtrap/Ndnf/Hspg2	18
GO:0036293	response to decreased oxygen levels	18/205	424/17804	2.12301e-06	0.0031187	0.00281354	Prkcq/Sfrp1/Hyou1/Sirt2/Nol3/LOC100360205/S100b/Bnip3/Plod1/Prkcd/Cryab/Plod2/Sox4/Angptl4/Lmna/Agtrap/Ndnf/Hspg2	18
GO:0018126	protein hydroxylation	5/205	24/17804	6.85553e-06	0.00612591	0.00552651	P4ha1/Plod1/Plod2/P4ha2/P3h1	5
GO:0070482	response to oxygen levels	18/205	468/17804	8.34024e-06	0.00612591	0.00552651	Prkcq/Sfrp1/Hyou1/Sirt2/Nol3/LOC100360205/S100b/Bnip3/Plod1/Prkcd/Cryab/Plod2/Sox4/Angptl4/Lmna/Agtrap/Ndnf/Hspg2	18
GO:0042060	wound healing	16/205	421/17804	3.1079e-05	0.0151603	0.0136769	Papss2/Prkcq/Stxbp3/Il24/LOC100360205/Tmprss5/Ninj2/Hopx/Prkcd/Sparc/Anxa5/Erbb2/Cyr61/Ndnf/Nov/Rhoc	16
GO:0031333	negative regulation of protein complex assembly	9/205	139/17804	3.36391e-05	0.0151603	0.0136769	Clu/Svip/Capg/Sirt2/Nol3/Tubb4a/Snca/Prkcd/Cryab	9
GO:0051131	chaperone-mediated protein complex assembly	4/205	17/17804	3.61205e-05	0.0151603	0.0136769	Clu/Hspa1a/Hopx/Bbs10	4
GO:0001558	regulation of cell growth	15/205	422/17804	0.000116491	0.0340294	0.0306997	Mag/Mgll/Sfrp1/S100a10/Cib1/Plaa/Hspa1a/Sema4d/Cryab/Sema3e/Erbb2/Cyr61/P3h1/Nov/Sertad3	15
GO:0071456	cellular response to hypoxia	9/205	164/17804	0.000121323	0.0340294	0.0306997	Sfrp1/Hyou1/Sirt2/Nol3/LOC100360205/S100b/Bnip3/Lmna/Ndnf	9
GO:2001236	regulation of extrinsic apoptotic signaling pathway	9/205	165/17804	0.000127063	0.0340294	0.0306997	Sfrp1/G0s2/Atf3/Hspa1a/Nol3/Stk3/Dapk1/Jak3/Lmna	9
GO:0007272	ensheathment of neurons	8/205	131/17804	0.00013899	0.0340294	0.0306997	Clu/Mag/Plp1/Sirt2/S100b/Cldn11/Nfasc/Erbb2	8
GO:0008366	axon ensheathment	8/205	131/17804	0.00013899	0.0340294	0.0306997	Clu/Mag/Plp1/Sirt2/S100b/Cldn11/Nfasc/Erbb2	8
GO:2000116	regulation of cysteine-type endopeptidase activity	11/205	252/17804	0.000168561	0.0351158	0.0316798	Mgmt/Ifi27l2b/Il24/Hspa1a/Nol3/Ifi27/Snca/Cryab/Dapk1/Cyr61/Cst6	11
GO:0071447	cellular response to hydroperoxide	3/205	10/17804	0.000170075	0.0351158	0.0316798	Mgst1/Prkcd/Dapk1	3
GO:0043254	regulation of protein complex assembly	15/205	439/17804	0.000179284	0.0351158	0.0316798	Clu/Tppp3/Hspa1a/Svip/Capg/Sirt2/Gmfg/Nol3/Tubb4a/LOC100360205/Snca/Prkcd/Cryab/Bbs10/Rhoc	15
GO:0043281	regulation of cysteine-type endopeptidase activity involved in apoptotic process	10/205	215/17804	0.000200192	0.0358594	0.0323507	Mgmt/Ifi27l2b/Il24/Hspa1a/Nol3/Ifi27/Snca/Cryab/Dapk1/Cyr61	10
GO:0036294	cellular response to decreased oxygen levels	9/205	177/17804	0.000215626	0.0358594	0.0323507	Sfrp1/Hyou1/Sirt2/Nol3/LOC100360205/S100b/Bnip3/Lmna/Ndnf	9
GO:1902904	negative regulation of supramolecular fiber organization	8/205	140/17804	0.000219697	0.0358594	0.0323507	Clu/Cib1/Capg/Gmfg/Tubb4a/Snca/Prkcd/Cryab	8
GO:1902041	regulation of extrinsic apoptotic signaling pathway via death domain receptors	5/205	50/17804	0.000268065	0.0396705	0.0357889	Sfrp1/Atf3/Nol3/Stk3/Dapk1	5
GO:0002931	response to ischemia	5/205	51/17804	0.000294449	0.0396705	0.0357889	Hyou1/Cib1/Nol3/Panx2/Ndnf	5
GO:0048709	oligodendrocyte differentiation	7/205	111/17804	0.000299258	0.0396705	0.0357889	Clu/Mag/Plp1/Sirt2/Sox5/Bnip3/Erbb2	7
GO:0045926	negative regulation of growth	11/205	271/17804	0.000315265	0.0396705	0.0357889	Mag/Sfrp1/Hspa1a/Sema4d/Stk3/Cryab/Sema3e/Scd/P3h1/Nov/Sertad3	11
GO:0050654	chondroitin sulfate proteoglycan metabolic process	4/205	29/17804	0.000323493	0.0396705	0.0357889	Bgn/Spock2/Pxylp1/Ndnf	4
GO:0030308	negative regulation of cell growth	9/205	187/17804	0.000324061	0.0396705	0.0357889	Mag/Sfrp1/Hspa1a/Sema4d/Cryab/Sema3e/P3h1/Nov/Sertad3	9
GO:0018208	peptidyl-proline modification	5/205	53/17804	0.000353076	0.0414935	0.0374335	P4ha1/Fkbp14/P4ha2/Fkbp7/P3h1	5

## Sheet: ego.Diffn.Fig3_ct2.BP
ID	Description	GeneRatio	BgRatio	pvalue	p.adjust	qvalue	geneID	Count

## Sheet: ego.Diffn.Fig3_ct3.BP
ID	Description	GeneRatio	BgRatio	pvalue	p.adjust	qvalue	geneID	Count
GO:1903034	regulation of response to wounding	7/83	166/17804	1.23586e-05	0.00980705	0.00904588	Rreb1/Klf4/Mif/Adam17/Anxa2/Ndel1/Mylk	7
GO:0048679	regulation of axon regeneration	4/83	32/17804	1.42945e-05	0.00980705	0.00904588	Klf4/Mif/Adam17/Ndel1	4
GO:2000341	regulation of chemokine (C-X-C motif) ligand 2 production	3/83	11/17804	1.56913e-05	0.00980705	0.00904588	Klf4/Mif/Mbp	3
GO:0070570	regulation of neuron projection regeneration	4/83	36/17804	2.30857e-05	0.0101308	0.00934451	Klf4/Mif/Adam17/Ndel1	4
GO:0072567	chemokine (C-X-C motif) ligand 2 production	3/83	13/17804	2.70155e-05	0.0101308	0.00934451	Klf4/Mif/Mbp	3
GO:0050830	defense response to Gram-positive bacterium	5/83	101/17804	0.000108748	0.0334698	0.0308721	Nod1/Hist2h2be/Lyz2/Adam17/Pld1	5
GO:0048678	response to axon injury	5/83	105/17804	0.000130657	0.0334698	0.0308721	Klf4/Mif/Adam17/Ndel1/Sod2	5
GO:0048145	regulation of fibroblast proliferation	5/83	107/17804	0.000142805	0.0334698	0.0308721	Nupr1/Mif/Anxa2/Fbxo4/Sod2	5
GO:0048144	fibroblast proliferation	5/83	110/17804	0.000162626	0.0338803	0.0312507	Nupr1/Mif/Anxa2/Fbxo4/Sod2	5
GO:0031103	axon regeneration	4/83	62/17804	0.000199402	0.0373878	0.034486	Klf4/Mif/Adam17/Ndel1	4
GO:1903036	positive regulation of response to wounding	4/83	68/17804	0.000284994	0.0485786	0.0448082	Rreb1/Mif/Ndel1/Mylk	4

## Sheet: ego.Diffn.Fig3_ct4.BP
ID	Description	GeneRatio	BgRatio	pvalue	p.adjust	qvalue	geneID	Count

## Sheet: ego.Diffn.Fig3_ct5.BP
ID	Description	GeneRatio	BgRatio	pvalue	p.adjust	qvalue	geneID	Count
GO:0071459	protein localization to chromosome, centromeric region	4/89	23/17804	4.80401e-06	0.00626443	0.00611374	Mtbp/Cenpt/Cenpa/Ndc80	4
GO:0048285	organelle fission	11/89	463/17804	1.92078e-05	0.0125235	0.0122222	Kif18b/Mtfr2/Ddhd2/Mtbp/Ube2c/Tacc3/Mybl2/Fancd2/Eme1/Myo19/Ndc80	11
GO:0051383	kinetochore organization	3/89	17/17804	7.80511e-05	0.0339262	0.0331101	Cenpt/Cenpa/Ndc80	3
GO:0034501	protein localization to kinetochore	3/89	19/17804	0.000110421	0.0359971	0.0351312	Mtbp/Cenpt/Ndc80	3
GO:0007059	chromosome segregation	8/89	311/17804	0.000164086	0.0427937	0.0417643	Kif18b/Ska1/Ube2c/Cenpt/Tacc3/Fancd2/Eme1/Ndc80	8

## Sheet: ego.Diffn.Fig3_ct6.BP
ID	Description	GeneRatio	BgRatio	pvalue	p.adjust	qvalue	geneID	Count
GO:0006397	mRNA processing	30/437	388/17804	3.22318e-08	0.000124544	0.000115085	Srsf1/Smndc1/Celf1/Ahcyl1/Sf3a3/Prpf40b/Nsrp1/Tra2b/Rbfox3/Ythdc1/Wbp11/Fmr1/Ybx1/Hnrnpa3/Ddx39a/Syncrip/Cdc5l/Pspc1/Srsf10/Snrnp70/Celf2/Rbm10/Cpsf6/Adarb2/App/Isy1/Acin1/Iws1/Fip1l1/Ncbp2	30
GO:0022613	ribonucleoprotein complex biogenesis	32/437	471/17804	2.22298e-07	0.000384499	0.000355296	Lsg1/Pak1ip1/Srsf1/Utp20/Celf1/Gtpbp4/Dkc1/Rrn3/Sdad1/Rrp1/Ythdc1/Wbp11/Ncl/Ogfod1/Gnl3l/Rrp15/Rrs1/Hsp90aa1/Hsp90ab1/Usp36/Eif5/Srsf10/Atm/G3bp2/Wdr3/Celf2/Noa1/Denr/Gnl3/Exosc9/Isy1/Ago2	32
GO:0016311	dephosphorylation	31/437	459/17804	3.92952e-07	0.000384499	0.000355296	Impad1/Pink1/Ptprf/Acp1/Hsp90b1/Spred1/Ppp4r3a/Rock1/Rimbp2/Wbp11/Marf1/Ppargc1b/Rprd1a/Ppp1r14b/Ppp1r2/Nanp/Ankle2/Acp2/Hsp90ab1/Csnk2a1/Ppp2r5c/Ppp1r12b/Ptpdc1/Styx/Ctdspl/Fam220a/Nt5c3b/Ubxn2a/Cdc25b/Plppr1/Cdc14b	31
GO:0008380	RNA splicing	26/437	343/17804	3.98032e-07	0.000384499	0.000355296	Srsf1/Smndc1/Celf1/Sf3a3/Prpf40b/Nsrp1/Tra2b/Rbfox3/Ythdc1/Wbp11/Fmr1/Ybx1/Hnrnpa3/Ddx39a/Syncrip/Cdc5l/Pspc1/Srsf10/Snrnp70/Rp9/Celf2/Rbm10/Isy1/Acin1/Iws1/Ncbp2	26
GO:0000377	RNA splicing, via transesterification reactions with bulged adenosine as nucleophile	20/437	249/17804	3.67835e-06	0.00188815	0.00174474	Srsf1/Celf1/Sf3a3/Prpf40b/Nsrp1/Tra2b/Rbfox3/Ythdc1/Wbp11/Fmr1/Ddx39a/Cdc5l/Pspc1/Srsf10/Snrnp70/Celf2/Rbm10/Isy1/Acin1/Ncbp2	20
GO:0000398	mRNA splicing, via spliceosome	20/437	249/17804	3.67835e-06	0.00188815	0.00174474	Srsf1/Celf1/Sf3a3/Prpf40b/Nsrp1/Tra2b/Rbfox3/Ythdc1/Wbp11/Fmr1/Ddx39a/Cdc5l/Pspc1/Srsf10/Snrnp70/Celf2/Rbm10/Isy1/Acin1/Ncbp2	20
GO:0006470	protein dephosphorylation	22/437	294/17804	3.86342e-06	0.00188815	0.00174474	Pink1/Ptprf/Acp1/Hsp90b1/Ppp4r3a/Rock1/Wbp11/Rprd1a/Ppp1r14b/Ppp1r2/Ankle2/Acp2/Hsp90ab1/Csnk2a1/Ppp2r5c/Ptpdc1/Styx/Ctdspl/Fam220a/Ubxn2a/Cdc25b/Cdc14b	22
GO:0000375	RNA splicing, via transesterification reactions	20/437	250/17804	3.90921e-06	0.00188815	0.00174474	Srsf1/Celf1/Sf3a3/Prpf40b/Nsrp1/Tra2b/Rbfox3/Ythdc1/Wbp11/Fmr1/Ddx39a/Cdc5l/Pspc1/Srsf10/Snrnp70/Celf2/Rbm10/Isy1/Acin1/Ncbp2	20
GO:0065004	protein-DNA complex assembly	17/437	193/17804	5.81508e-06	0.00249661	0.00230699	Tcf4/Cenpw/Hist1h2ail1/Rrn3/Cenpo/Mis12/Hist1h4b/Hist2h4/Hmgb1/Creb1/Hist1h1a/Anp32e/Taf7/Polr1e/LOC684797/Hist1h4m/Cenpn	17
GO:0071824	protein-DNA complex subunit organization	18/437	222/17804	9.8672e-06	0.00381268	0.00352311	Tcf4/Cenpw/Hist1h2ail1/Rrn3/Cenpo/Ptma/Mis12/Hist1h4b/Hist2h4/Hmgb1/Creb1/Hist1h1a/Anp32e/Taf7/Polr1e/LOC684797/Hist1h4m/Cenpn	18
GO:0007215	glutamate receptor signaling pathway	11/437	91/17804	1.39187e-05	0.00429661	0.00397028	Gria4/Pink1/Neto2/Neto1/Fmr1/Klhl24/App/Cpeb4/Cacng4/Shisa8/Grin3a	11
GO:0006913	nucleocytoplasmic transport	22/437	319/17804	1.41262e-05	0.00429661	0.00397028	Lsg1/Ahcyl1/Rita1/Nsrp1/Zc3h11a/Sdad1/Ddx39a/Rrs1/Kpna3/Hsp90aa1/Dag1/Hsp90ab1/Mapk1/Pabpn1/Anp32e/Tnpo1/Kpnb1/Styx/Cpsf6/Psen1/Iws1/Ncbp2	22
GO:0051052	regulation of DNA metabolic process	26/437	419/17804	1.55668e-05	0.00429661	0.00397028	Ehmt2/Map2k7/Pds5a/Bmpr2/Dek/Gtpbp4/Dkc1/Ino80/Esco1/Dbf4/Pik3ca/Hmgb1/Top2b/Gnl3l/Hsp90aa1/Hsp90ab1/Mapk1/Cers1/Brcc3/Atm/Terf2/Smg1/Fam168a/Gnl3/Apaf1/Ylpm1	26
GO:0051169	nuclear transport	22/437	321/17804	1.55674e-05	0.00429661	0.00397028	Lsg1/Ahcyl1/Rita1/Nsrp1/Zc3h11a/Sdad1/Ddx39a/Rrs1/Kpna3/Hsp90aa1/Dag1/Hsp90ab1/Mapk1/Pabpn1/Anp32e/Tnpo1/Kpnb1/Styx/Cpsf6/Psen1/Iws1/Ncbp2	22
GO:0071103	DNA conformation change	18/437	233/17804	1.90536e-05	0.00490822	0.00453544	Xrcc6/Top1/Chd8/Ncapd3/Ino80/Hist1h2ail1/Hist1h4b/Hist2h4/Hmgb1/Hmgb3/Top2b/Ncaph2/Hist1h1a/Mcm4/Anp32e/LOC684797/Hist1h4m/Acin1	18
GO:0006376	mRNA splice site selection	6/437	25/17804	2.51741e-05	0.00607954	0.00561779	Srsf1/Celf1/Ythdc1/Srsf10/Celf2/Isy1	6
GO:0050808	synapse organization	22/437	343/17804	4.27853e-05	0.00926048	0.00855714	Dlgap1/Flrt2/Cacna2d2/Afg3l2/Epha7/Zmynd8/Fmr1/Adgrb2/Cask/Utrn/Picalm/App/Mapt/Ntrk3/Psen1/Pcdhgc5/Slitrk6/Dscam/Tanc1/Myo5a/Snta1/Snap91	22
GO:0035303	regulation of dephosphorylation	16/437	203/17804	4.31389e-05	0.00926048	0.00855714	Pink1/Hsp90b1/Spred1/Rock1/Rimbp2/Wbp11/Marf1/Ppargc1b/Ppp1r14b/Ppp1r2/Ankle2/Hsp90ab1/Csnk2a1/Ppp2r5c/Ppp1r12b/Ubxn2a	16
GO:0000723	telomere maintenance	12/437	122/17804	4.66549e-05	0.00948814	0.00876751	Xrcc6/Map2k7/Dkc1/Gnl3l/Hsp90aa1/Hsp90ab1/Mapk1/Atm/Terf2/Smg1/Gnl3/Ylpm1	12
GO:0032200	telomere organization	12/437	124/17804	5.47709e-05	0.0105817	0.00977804	Xrcc6/Map2k7/Dkc1/Gnl3l/Hsp90aa1/Hsp90ab1/Mapk1/Atm/Terf2/Smg1/Gnl3/Ylpm1	12
GO:0070997	neuron death	24/437	403/17804	6.32435e-05	0.0112547	0.0103999	Pink1/Ptprf/Ap2b1/Map2k7/Rock1/Epha7/Nr4a2/Fmr1/Nr3c1/Pik3ca/Creb1/Hsp90ab1/Atm/Picalm/Tp63/Cbl/App/Cpeb4/Mapt/Psen1/Gclc/Abcc1/Apaf1/Alkbh1	24
GO:0050684	regulation of mRNA processing	12/437	126/17804	6.40794e-05	0.0112547	0.0103999	Ahcyl1/Nsrp1/Tra2b/Rbfox3/Ythdc1/Fmr1/Srsf10/Snrnp70/Rbm10/Acin1/Iws1/Ncbp2	12
GO:0018105	peptidyl-serine phosphorylation	20/437	306/17804	7.31538e-05	0.0122898	0.0113564	Csnk1e/Pink1/Top1/Ggnbp2/Nsd1/Chuk/Dock7/Fnip2/Pik3ca/Akap9/Mapk1/Atm/Mapk9/Smg1/Csnk1g1/Taf1/App/Sbk1/Ntrk3/MAST1	20
GO:0034660	ncRNA metabolic process	26/437	464/17804	8.64531e-05	0.0139189	0.0128618	Sars/Utp20/Top1/Elp2/Trnt1/Qtrt2/Lars/Gtpbp4/Dkc1/Rrp1/Xrn1/Wbp11/Ncl/Pop1/Rrp15/Rrs1/Usp36/Dtd1/Wdr3/Thumpd1/Hars2/Mettl2b/Exosc9/Ago2/Trmt13/Alkbh1	26
GO:0010921	regulation of phosphatase activity	14/437	172/17804	9.10565e-05	0.0140737	0.0130048	Hsp90b1/Spred1/Rock1/Rimbp2/Wbp11/Marf1/Ppargc1b/Ppp1r14b/Ppp1r2/Hsp90ab1/Csnk2a1/Ppp2r5c/Ppp1r12b/Ubxn2a	14
GO:1901214	regulation of neuron death	22/437	363/17804	9.86359e-05	0.0146588	0.0135455	Pink1/Ptprf/Ap2b1/Map2k7/Rock1/Epha7/Nr4a2/Fmr1/Nr3c1/Pik3ca/Creb1/Hsp90ab1/Atm/Picalm/Tp63/Cbl/Cpeb4/Mapt/Psen1/Gclc/Abcc1/Alkbh1	22
GO:0006352	DNA-templated transcription, initiation	11/437	115/17804	0.000123648	0.0171997	0.0158934	Tcf4/Med17/Ncoa6/Rrn3/Hist1h4b/Hist2h4/Hmgb1/Creb1/Taf7/Polr1e/Hist1h4m	11
GO:1903311	regulation of mRNA metabolic process	16/437	222/17804	0.000124636	0.0171997	0.0158934	Ahcyl1/Nsrp1/Tra2b/Rbfox3/Ythdc1/Fmr1/Ybx1/Syncrip/Srsf10/Snrnp70/Rbm10/Elavl4/Acin1/Iws1/Ago2/Ncbp2	16
GO:0007004	telomere maintenance via telomerase	8/437	62/17804	0.000130848	0.0174343	0.0161102	Map2k7/Dkc1/Gnl3l/Hsp90aa1/Hsp90ab1/Mapk1/Atm/Terf2	8
GO:0006278	RNA-dependent DNA biosynthetic process	8/437	63/17804	0.000146712	0.0188965	0.0174613	Map2k7/Dkc1/Gnl3l/Hsp90aa1/Hsp90ab1/Mapk1/Atm/Terf2	8
GO:0007409	axonogenesis	25/437	458/17804	0.000176984	0.0215988	0.0199583	Flrt2/Unc5a/Afg3l2/Ttl/Bmpr2/Lrrc4c/Epha7/Nr4a2/Dock7/Nfib/Arhgap35/Creb1/Top2b/Enah/Dag1/Picalm/App/Mapt/Ntrk3/Psen1/Slitrk6/Lrfn4/Dscam/Gap43/Snap91	25
GO:1990089	response to nerve growth factor	9/437	82/17804	0.000178872	0.0215988	0.0199583	Csnk1e/Creb1/Cdc5l/Mapk9/Dync1li2/Cbl/App/Elavl4/Ntrk3	9
GO:0032204	regulation of telomere maintenance	9/437	83/17804	0.000196348	0.0224264	0.0207231	Map2k7/Dkc1/Gnl3l/Mapk1/Atm/Terf2/Smg1/Gnl3/Ylpm1	9
GO:0006399	tRNA metabolic process	13/437	163/17804	0.000197334	0.0224264	0.0207231	Sars/Elp2/Trnt1/Qtrt2/Lars/Pop1/Dtd1/Thumpd1/Hars2/Mettl2b/Exosc9/Trmt13/Alkbh1	13
GO:0050890	cognition	20/437	333/17804	0.000228193	0.0251925	0.0232791	Itga8/Tmod2/Pde5a/Ehmt2/Gpr155/Neto1/Creb1/Rp9/Pcdh8/Picalm/App/Elavl4/Mapt/Comt/Th/Cbr3/Psen1/Sobp/Tanc1/Sorcs3	20
GO:0035304	regulation of protein dephosphorylation	11/437	124/17804	0.00024139	0.0259092	0.0239413	Pink1/Hsp90b1/Rock1/Wbp11/Ppp1r14b/Ppp1r2/Ankle2/Hsp90ab1/Csnk2a1/Ppp2r5c/Ubxn2a	11
GO:0007059	chromosome segregation	19/437	311/17804	0.000262538	0.0274175	0.0253351	Cenpw/Top1/Ttl/Ehmt2/Pds5a/Ncapd3/Ino80/Kif22/Esco1/Mis12/Rrs1/Ncaph2/Csnk2a1/Atm/Kpnb1/Cdca8/Cdc14b/Cenpn/Espl1	19
GO:0051402	neuron apoptotic process	18/437	288/17804	0.000287672	0.0281938	0.0260525	Pink1/Ptprf/Map2k7/Rock1/Epha7/Nr4a2/Fmr1/Nr3c1/Pik3ca/Hsp90ab1/Atm/Tp63/App/Cpeb4/Psen1/Gclc/Apaf1/Alkbh1	18
GO:0000070	mitotic sister chromatid segregation	12/437	148/17804	0.000295949	0.0281938	0.0260525	Pds5a/Ncapd3/Ino80/Kif22/Mis12/Rrs1/Ncaph2/Atm/Kpnb1/Cdca8/Cdc14b/Espl1	12
GO:0034470	ncRNA processing	20/437	340/17804	0.000299317	0.0281938	0.0260525	Utp20/Elp2/Trnt1/Qtrt2/Gtpbp4/Dkc1/Rrp1/Wbp11/Ncl/Pop1/Rrp15/Rrs1/Usp36/Wdr3/Thumpd1/Mettl2b/Exosc9/Ago2/Trmt13/Alkbh1	20
GO:0045666	positive regulation of neuron differentiation	24/437	447/17804	0.000302593	0.0281938	0.0260525	Bnip2/Csnk1e/Tcf4/Ptprf/Cntn1/Bmpr2/Rrn3/Zeb1/Zmynd8/Fmr1/Nr3c1/Hmgb1/Arhgap35/Cask/Serpine2/Cbfa2t2/Picalm/Elavl4/Mapt/Ntrk3/Psen1/Tcf12/Dscam/Snap91	24
GO:0048024	regulation of mRNA splicing, via spliceosome	9/437	88/17804	0.000306455	0.0281938	0.0260525	Nsrp1/Tra2b/Rbfox3/Ythdc1/Fmr1/Srsf10/Snrnp70/Rbm10/Acin1	9
GO:0018209	peptidyl-serine modification	20/437	342/17804	0.000322908	0.0290166	0.0268128	Csnk1e/Pink1/Top1/Ggnbp2/Nsd1/Chuk/Dock7/Fnip2/Pik3ca/Akap9/Mapk1/Atm/Mapk9/Smg1/Csnk1g1/Taf1/App/Sbk1/Ntrk3/MAST1	20
GO:0043484	regulation of RNA splicing	11/437	130/17804	0.000363897	0.0316752	0.0292695	Srsf1/Celf1/Nsrp1/Tra2b/Rbfox3/Ythdc1/Fmr1/Srsf10/Snrnp70/Rbm10/Acin1	11
GO:0034205	amyloid-beta formation	5/437	26/17804	0.000374008	0.0316752	0.0292695	Csnk1e/Rock1/Picalm/App/Psen1	5
GO:2000278	regulation of DNA biosynthetic process	10/437	110/17804	0.000377086	0.0316752	0.0292695	Map2k7/Bmpr2/Dkc1/Gnl3l/Hsp90aa1/Hsp90ab1/Mapk1/Cers1/Atm/Terf2	10
GO:0000819	sister chromatid segregation	13/437	175/17804	0.000394788	0.0324567	0.0299915	Pds5a/Ncapd3/Ino80/Kif22/Esco1/Mis12/Rrs1/Ncaph2/Atm/Kpnb1/Cdca8/Cdc14b/Espl1	13
GO:0042770	signal transduction in response to DNA damage	9/437	92/17804	0.000427549	0.0344177	0.0318036	Spred1/Cdc5l/Brcc3/Atm/Ppp2r5c/Kmt5a/Sesn2/Tp63/Cdc14b	9
GO:0010833	telomere maintenance via telomere lengthening	8/437	75/17804	0.00049483	0.0390209	0.0360572	Map2k7/Dkc1/Gnl3l/Hsp90aa1/Hsp90ab1/Mapk1/Atm/Terf2	8
GO:0071318	cellular response to ATP	4/437	16/17804	0.000515378	0.0398284	0.0368034	P2ry12/Hsp90b1/Top2b/Taf1	4
GO:0051168	nuclear export	12/437	158/17804	0.000536576	0.0406535	0.0375659	Lsg1/Ahcyl1/Rita1/Zc3h11a/Sdad1/Ddx39a/Rrs1/Pabpn1/Styx/Cpsf6/Iws1/Ncbp2	12
GO:0031396	regulation of protein ubiquitination	13/437	182/17804	0.000573693	0.0426298	0.039392	Pink1/Mta1/Gtpbp4/Gnl3l/Hsp90aa1/Hsp90ab1/Mapk9/Taf1/Psen1/Gclc/Arrdc3/Ubxn2a/Cdc14b	13
GO:0072401	signal transduction involved in DNA integrity checkpoint	5/437	29/17804	0.000635557	0.0445176	0.0411365	Cdc5l/Brcc3/Atm/Ppp2r5c/Cdc14b	5
GO:0072422	signal transduction involved in DNA damage checkpoint	5/437	29/17804	0.000635557	0.0445176	0.0411365	Cdc5l/Brcc3/Atm/Ppp2r5c/Cdc14b	5
GO:0051236	establishment of RNA localization	11/437	139/17804	0.000642834	0.0445176	0.0411365	Zc3h11a/Sdad1/Fmr1/Hnrnpa3/Ddx39a/Rrs1/Atm/Pabpn1/Cpsf6/Iws1/Ncbp2	11
GO:1990090	cellular response to nerve growth factor stimulus	8/437	78/17804	0.000645183	0.0445176	0.0411365	Csnk1e/Creb1/Cdc5l/Dync1li2/Cbl/App/Elavl4/Ntrk3	8
GO:0010608	posttranscriptional regulation of gene expression	22/437	419/17804	0.000718614	0.0487145	0.0450146	Pink1/Dkc1/Ythdc1/Xrn1/Fmr1/Ncor1/Ybx1/Matr3/Ncl/Ogfod1/Syncrip/Eif5/Mapk1/Rbm10/Sesn2/App/Elavl4/Cpeb4/RGD1563482/Ago2/Ncbp2/Alkbh1	22
GO:0072395	signal transduction involved in cell cycle checkpoint	5/437	30/17804	0.000747454	0.049264	0.0455224	Cdc5l/Brcc3/Atm/Ppp2r5c/Cdc14b	5
GO:0043523	regulation of neuron apoptotic process	16/437	261/17804	0.000758754	0.049264	0.0455224	Pink1/Ptprf/Map2k7/Rock1/Epha7/Nr4a2/Fmr1/Nr3c1/Pik3ca/Hsp90ab1/Atm/Tp63/Cpeb4/Psen1/Gclc/Alkbh1	16
GO:1900449	regulation of glutamate receptor signaling pathway	6/437	45/17804	0.00076497	0.049264	0.0455224	Pink1/Neto2/Neto1/Klhl24/Cacng4/Shisa8	6

## Sheet: ego.Diffn.Fig3_ct7.BP
ID	Description	GeneRatio	BgRatio	pvalue	p.adjust	qvalue	geneID	Count
GO:0000819	sister chromatid segregation	11/80	175/17804	3.51436e-10	3.83065e-07	3.38858e-07	Ddx11/Gen1/Ncapd3/Nsl1/Smc4/Tpr/Plk1/Spdl1/Spag5/Ndc80/Kifc1	11
GO:0000070	mitotic sister chromatid segregation	10/80	148/17804	1.16173e-09	6.33142e-07	5.60075e-07	Gen1/Ncapd3/Nsl1/Smc4/Tpr/Plk1/Spdl1/Spag5/Ndc80/Kifc1	10
GO:0140014	mitotic nuclear division	12/80	264/17804	2.16838e-09	7.87844e-07	6.96924e-07	Gen1/Ncapd3/Nsl1/Smc4/Cep85/Tpr/Plk1/Mki67/Spdl1/Spag5/Ndc80/Kifc1	12
GO:0007059	chromosome segregation	12/80	311/17804	1.36191e-08	3.7112e-06	3.28291e-06	Ddx11/Gen1/Ncapd3/Nsl1/Smc4/Tpr/Plk1/Mki67/Spdl1/Spag5/Ndc80/Kifc1	12
GO:0098813	nuclear chromosome segregation	11/80	254/17804	1.76494e-08	3.84758e-06	3.40356e-06	Ddx11/Gen1/Ncapd3/Nsl1/Smc4/Tpr/Plk1/Spdl1/Spag5/Ndc80/Kifc1	11
GO:0051983	regulation of chromosome segregation	7/80	96/17804	2.44693e-07	4.44526e-05	3.93226e-05	Ddx11/Gen1/Tpr/Plk1/Mki67/Spag5/Ndc80	7
GO:0000280	nuclear division	12/80	414/17804	3.08146e-07	4.79828e-05	4.24454e-05	Gen1/Ncapd3/Nsl1/Smc4/Cep85/Tpr/Plk1/Mki67/Spdl1/Spag5/Ndc80/Kifc1	12
GO:0048285	organelle fission	12/80	463/17804	1.00706e-06	0.000137212	0.000121377	Gen1/Ncapd3/Nsl1/Smc4/Cep85/Tpr/Plk1/Mki67/Spdl1/Spag5/Ndc80/Kifc1	12
GO:0044770	cell cycle phase transition	11/80	391/17804	1.34191e-06	0.00016252	0.000143765	Timeless/Gen1/Cdkn3/Cirbp/Ppp2r3b/Rps6kb1/Kmt2e/Tpr/Plk1/Ccna2/Ndc80	11
GO:0071103	DNA conformation change	8/80	233/17804	9.83283e-06	0.00107178	0.000948092	Gins1/Ddx11/Ncapd3/Hmgb2l1/Smc4/Tpr/Ddx1/Hist1h1b	8
GO:0007094	mitotic spindle assembly checkpoint	4/80	33/17804	1.40049e-05	0.00109038	0.000964547	Gen1/Tpr/Plk1/Ndc80	4
GO:0031577	spindle checkpoint	4/80	33/17804	1.40049e-05	0.00109038	0.000964547	Gen1/Tpr/Plk1/Ndc80	4
GO:0071173	spindle assembly checkpoint	4/80	33/17804	1.40049e-05	0.00109038	0.000964547	Gen1/Tpr/Plk1/Ndc80	4
GO:0071174	mitotic spindle checkpoint	4/80	33/17804	1.40049e-05	0.00109038	0.000964547	Gen1/Tpr/Plk1/Ndc80	4
GO:0045841	negative regulation of mitotic metaphase/anaphase transition	4/80	34/17804	1.58181e-05	0.00114119	0.00100949	Gen1/Tpr/Plk1/Ndc80	4
GO:1902100	negative regulation of metaphase/anaphase transition of cell cycle	4/80	35/17804	1.77984e-05	0.00114119	0.00100949	Gen1/Tpr/Plk1/Ndc80	4
GO:2000816	negative regulation of mitotic sister chromatid separation	4/80	35/17804	1.77984e-05	0.00114119	0.00100949	Gen1/Tpr/Plk1/Ndc80	4
GO:1905819	negative regulation of chromosome separation	4/80	36/17804	1.9955e-05	0.00117029	0.00103523	Gen1/Tpr/Plk1/Ndc80	4
GO:0033045	regulation of sister chromatid segregation	5/80	74/17804	2.03995e-05	0.00117029	0.00103523	Ddx11/Gen1/Tpr/Plk1/Ndc80	5
GO:0033048	negative regulation of mitotic sister chromatid segregation	4/80	38/17804	2.4836e-05	0.0012864	0.00113795	Gen1/Tpr/Plk1/Ndc80	4
GO:0051304	chromosome separation	5/80	80/17804	2.98101e-05	0.0012864	0.00113795	Gen1/Ncapd3/Tpr/Plk1/Ndc80	5
GO:0044772	mitotic cell cycle phase transition	9/80	355/17804	3.00285e-05	0.0012864	0.00113795	Gen1/Cdkn3/Ppp2r3b/Rps6kb1/Kmt2e/Tpr/Plk1/Ccna2/Ndc80	9
GO:0033046	negative regulation of sister chromatid segregation	4/80	40/17804	3.05403e-05	0.0012864	0.00113795	Gen1/Tpr/Plk1/Ndc80	4
GO:0090231	regulation of spindle checkpoint	3/80	14/17804	3.06848e-05	0.0012864	0.00113795	Gen1/Tpr/Ndc80	3
GO:0090266	regulation of mitotic cell cycle spindle assembly checkpoint	3/80	14/17804	3.06848e-05	0.0012864	0.00113795	Gen1/Tpr/Ndc80	3
GO:1903504	regulation of mitotic spindle checkpoint	3/80	14/17804	3.06848e-05	0.0012864	0.00113795	Gen1/Tpr/Ndc80	3
GO:0051985	negative regulation of chromosome segregation	4/80	42/17804	3.71501e-05	0.00149976	0.00132669	Gen1/Tpr/Plk1/Ndc80	4
GO:0030071	regulation of mitotic metaphase/anaphase transition	4/80	47/17804	5.82e-05	0.00226564	0.00200418	Gen1/Tpr/Plk1/Ndc80	4
GO:0045839	negative regulation of mitotic nuclear division	4/80	48/17804	6.32749e-05	0.00229899	0.00203368	Gen1/Tpr/Plk1/Ndc80	4
GO:1902099	regulation of metaphase/anaphase transition of cell cycle	4/80	48/17804	6.32749e-05	0.00229899	0.00203368	Gen1/Tpr/Plk1/Ndc80	4
GO:0007088	regulation of mitotic nuclear division	6/80	154/17804	6.73634e-05	0.00236858	0.00209524	Gen1/Cep85/Tpr/Plk1/Mki67/Ndc80	6
GO:0007091	metaphase/anaphase transition of mitotic cell cycle	4/80	51/17804	8.04381e-05	0.00273992	0.00242373	Gen1/Tpr/Plk1/Ndc80	4
GO:0010965	regulation of mitotic sister chromatid separation	4/80	52/17804	8.6845e-05	0.00278415	0.00246285	Gen1/Tpr/Plk1/Ndc80	4
GO:0044784	metaphase/anaphase transition of cell cycle	4/80	52/17804	8.6845e-05	0.00278415	0.00246285	Gen1/Tpr/Plk1/Ndc80	4
GO:0051306	mitotic sister chromatid separation	4/80	55/17804	0.000108294	0.00337259	0.00298338	Gen1/Tpr/Plk1/Ndc80	4
GO:1905818	regulation of chromosome separation	4/80	56/17804	0.000116228	0.00351913	0.00311301	Gen1/Tpr/Plk1/Ndc80	4
GO:0051310	metaphase plate congression	4/80	58/17804	0.000133348	0.00392837	0.00347503	Spdl1/Spag5/Ndc80/Kifc1	4
GO:0033044	regulation of chromosome organization	8/80	338/17804	0.000137205	0.00393563	0.00348144	Ddx11/Gen1/Kmt2e/Tpr/Plk1/Mki67/Hist1h1b/Ndc80	8
GO:0051784	negative regulation of nuclear division	4/80	60/17804	0.000152225	0.00425448	0.0037635	Gen1/Tpr/Plk1/Ndc80	4
GO:0033047	regulation of mitotic sister chromatid segregation	4/80	62/17804	0.000172961	0.00462129	0.00408798	Gen1/Tpr/Plk1/Ndc80	4
GO:0051783	regulation of nuclear division	6/80	183/17804	0.000173828	0.00462129	0.00408798	Gen1/Cep85/Tpr/Plk1/Mki67/Ndc80	6
GO:0044843	cell cycle G1/S phase transition	6/80	188/17804	0.000201195	0.0052215	0.00461892	Cdkn3/Cirbp/Ppp2r3b/Rps6kb1/Kmt2e/Ccna2	6
GO:0070507	regulation of microtubule cytoskeleton organization	6/80	189/17804	0.000207056	0.00524862	0.00464291	Gen1/Cep85/Tpr/Plk1/Camsap2/Spag5	6
GO:0090169	regulation of spindle assembly	3/80	27/17804	0.000236405	0.00585639	0.00518054	Tpr/Plk1/Spag5	3
GO:1901987	regulation of cell cycle phase transition	7/80	282/17804	0.000274972	0.00657231	0.00581384	Gen1/Cirbp/Ppp2r3b/Kmt2e/Tpr/Plk1/Ndc80	7
GO:0030010	establishment of cell polarity	5/80	128/17804	0.000277363	0.00657231	0.00581384	Cyth3/Rufy3/Spdl1/Spag5/Ndc80	5
GO:0051294	establishment of spindle orientation	3/80	29/17804	0.000293419	0.00680483	0.00601953	Spdl1/Spag5/Ndc80	3
GO:1902850	microtubule cytoskeleton organization involved in mitosis	5/80	133/17804	0.000331116	0.0075191	0.00665137	Tpr/Plk1/Spdl1/Ndc80/Kifc1	5
GO:0006261	DNA-dependent DNA replication	5/80	138/17804	0.000392417	0.00872928	0.00772189	Gins1/Ddx11/Timeless/Mcm10/Rev3l	5
GO:1901991	negative regulation of mitotic cell cycle phase transition	5/80	141/17804	0.000433097	0.00944152	0.00835194	Gen1/Ppp2r3b/Tpr/Plk1/Ndc80	5
GO:1901976	regulation of cell cycle checkpoint	3/80	34/17804	0.000472814	0.00988201	0.0087416	Gen1/Tpr/Ndc80	3
GO:0034502	protein localization to chromosome	4/80	81/17804	0.00048359	0.00988201	0.0087416	Plk1/Spdl1/Hist1h1b/Ndc80	4
GO:0051303	establishment of chromosome localization	4/80	81/17804	0.00048359	0.00988201	0.0087416	Spdl1/Spag5/Ndc80/Kifc1	4
GO:0032886	regulation of microtubule-based process	6/80	222/17804	0.000489568	0.00988201	0.0087416	Gen1/Cep85/Tpr/Plk1/Camsap2/Spag5	6
GO:0050000	chromosome localization	4/80	82/17804	0.000506666	0.0100412	0.00888242	Spdl1/Spag5/Ndc80/Kifc1	4
GO:0045931	positive regulation of mitotic cell cycle	5/80	148/17804	0.000540357	0.0105177	0.00930389	Gen1/Rps6kb1/Kmt2e/Tpr/Ndc80	5
GO:0051293	establishment of spindle localization	3/80	36/17804	0.000560518	0.0107187	0.00948171	Spdl1/Spag5/Ndc80	3
GO:0090068	positive regulation of cell cycle process	6/80	230/17804	0.000589909	0.0110862	0.00980683	Ddx11/Gen1/Kmt2e/Tpr/Spag5/Ndc80	6
GO:1901988	negative regulation of cell cycle phase transition	5/80	156/17804	0.000686144	0.0126762	0.0112133	Gen1/Ppp2r3b/Tpr/Plk1/Ndc80	5
GO:0051653	spindle localization	3/80	41/17804	0.000823448	0.0147141	0.013016	Spdl1/Spag5/Ndc80	3
GO:0090224	regulation of spindle organization	3/80	41/17804	0.000823448	0.0147141	0.013016	Tpr/Plk1/Spag5	3
GO:0072710	response to hydroxyurea	2/80	10/17804	0.00087653	0.01541	0.0136316	Ddx11/Timeless	2
GO:0045787	positive regulation of cell cycle	7/80	344/17804	0.000897417	0.0155267	0.0137349	Ddx11/Gen1/Rps6kb1/Kmt2e/Tpr/Spag5/Ndc80	7
GO:0007080	mitotic metaphase plate congression	3/80	43/17804	0.000947166	0.0159222	0.0140847	Spdl1/Ndc80/Kifc1	3
GO:1901990	regulation of mitotic cell cycle phase transition	6/80	252/17804	0.000949486	0.0159222	0.0140847	Gen1/Ppp2r3b/Kmt2e/Tpr/Plk1/Ndc80	6
GO:0006260	DNA replication	6/80	253/17804	0.000969114	0.0159988	0.0141525	Gins1/Ddx11/Timeless/Mcm10/Rev3l/Pclaf	6
GO:0007051	spindle organization	5/80	169/17804	0.000983412	0.0159988	0.0141525	Tpr/Plk1/Spag5/Ndc80/Kifc1	5
GO:0045814	negative regulation of gene expression, epigenetic	4/80	99/17804	0.00102937	0.0165002	0.014596	Crebzf/Hist1h2ah/Hist2h2aa3/Hist1h2ak	4
GO:0072718	response to cisplatin	2/80	11/17804	0.00106819	0.0168744	0.014927	Ddx11/Timeless	2
GO:0032508	DNA duplex unwinding	3/80	48/17804	0.00130622	0.0203398	0.0179925	Gins1/Ddx11/Ddx1	3
GO:0051225	spindle assembly	4/80	106/17804	0.00132659	0.0203659	0.0180156	Tpr/Plk1/Spag5/Kifc1	4
GO:0000075	cell cycle checkpoint	5/80	186/17804	0.00150507	0.0227851	0.0201557	Timeless/Gen1/Tpr/Plk1/Ndc80	5
GO:0016458	gene silencing	5/80	188/17804	0.00157766	0.0235568	0.0208383	Ddx5/Hist1h2ah/Hist2h2aa3/Cnot6/Hist1h2ak	5
GO:0007052	mitotic spindle organization	4/80	113/17804	0.00167916	0.0247336	0.0218793	Tpr/Plk1/Ndc80/Kifc1	4
GO:0007076	mitotic chromosome condensation	2/80	14/17804	0.00175198	0.0254621	0.0225237	Ncapd3/Smc4	2
GO:0007098	centrosome cycle	4/80	116/17804	0.00184847	0.026511	0.0234515	Gen1/Cep85/Plk1/Pclaf	4
GO:0019985	translesion synthesis	2/80	16/17804	0.00229688	0.0320975	0.0283933	Rev3l/Pclaf	2
GO:0097329	response to antimetabolite	2/80	16/17804	0.00229688	0.0320975	0.0283933	Ddx11/Timeless	2
GO:0031023	microtubule organizing center organization	4/80	125/17804	0.00242693	0.0334855	0.0296212	Gen1/Cep85/Plk1/Pclaf	4
GO:0007163	establishment or maintenance of cell polarity	5/80	209/17804	0.00250389	0.0341155	0.0301784	Cyth3/Rufy3/Spdl1/Spag5/Ndc80	5
GO:0051383	kinetochore organization	2/80	17/17804	0.00259557	0.0343705	0.0304041	Smc4/Ndc80	2
GO:0032392	DNA geometric change	3/80	61/17804	0.0026066	0.0343705	0.0304041	Gins1/Ddx11/Ddx1	3
GO:0006281	DNA repair	7/80	415/17804	0.0026172	0.0343705	0.0304041	Ddx11/Timeless/Bard1/Gen1/Rev3l/Ddx1/Pclaf	7
GO:0040029	regulation of gene expression, epigenetic	5/80	213/17804	0.00271735	0.0352608	0.0311916	Ddx5/Crebzf/Hist1h2ah/Hist2h2aa3/Hist1h2ak	5
GO:0007093	mitotic cell cycle checkpoint	4/80	131/17804	0.00287525	0.0368708	0.0326158	Gen1/Tpr/Plk1/Ndc80	4
GO:2000781	positive regulation of double-strand break repair	2/80	18/17804	0.00291152	0.0369019	0.0326433	Ddx11/Timeless	2
GO:2001251	negative regulation of chromosome organization	4/80	133/17804	0.00303647	0.0380431	0.0336528	Gen1/Tpr/Plk1/Ndc80	4
GO:0034501	protein localization to kinetochore	2/80	19/17804	0.0032446	0.0399424	0.0353329	Spdl1/Ndc80	2
GO:0090307	mitotic spindle assembly	3/80	66/17804	0.00326135	0.0399424	0.0353329	Tpr/Plk1/Kifc1	3
GO:0010948	negative regulation of cell cycle process	5/80	223/17804	0.00330846	0.0400691	0.035445	Gen1/Ppp2r3b/Tpr/Plk1/Ndc80	5
GO:0045930	negative regulation of mitotic cell cycle	5/80	226/17804	0.00350257	0.0419538	0.0371122	Gen1/Ppp2r3b/Tpr/Plk1/Ndc80	5
GO:0045786	negative regulation of cell cycle	7/80	446/17804	0.00389364	0.0459364	0.0406352	Timeless/Gen1/Cdkn3/Ppp2r3b/Tpr/Plk1/Ndc80	7
GO:0051301	cell division	7/80	447/17804	0.00394151	0.0459364	0.0406352	Timeless/Tpr/Plk1/Sept8/Spdl1/Spag5/Kifc1	7
GO:1901673	regulation of mitotic spindle assembly	2/80	21/17804	0.00396149	0.0459364	0.0406352	Tpr/Plk1	2

## Sheet: ego.Diffn.Fig3_ct8.BP
ID	Description	GeneRatio	BgRatio	pvalue	p.adjust	qvalue	geneID	Count
